# Supplementary material for: Transcriptomic and life history responses of the mayfly Neocloeon triangulifer to chronic diel thermal challenge
Source: Sci Rep. 2020 Nov 5;10:19119. doi: 10.1038/s41598-020-75064-y (PMC7644658; doi:10.1038/s41598-020-75064-y)
Supplement: Supplementary file 1 — Supplementary Table S1. [file 41598_2020_75064_MOESM1_ESM.xlsx]

## Sheet: Sheet1
Supplemental Table S1 (19.5 vs. 24.5)
	gene	baseMean	log2FoldChange	pvalue	padj	ANNOT
4	TRINITY_DN33251_c2_g1	308.861	3.96321	2.82455e-29	8.16789e-26
11	TRINITY_DN26603_c0_g1	275.244	2.8463	7.68268e-14	8.07869e-11	PLC_HALLA	PLC_HALLA	Q:228-617,H:14-139	31818%ID	E:874e-10	RecName: Full=Perlucin;	Eukaryota; Metazoa; Lophotrochozoa; Mollusca; Gastropoda; Vetigastropoda; Haliotoidea; Haliotidae; Haliotis
25	TRINITY_DN33917_c0_g2	377.747	2.56219	7.61399e-07	0.000352284	CBPA2_MOUSE	CBPA2_MOUSE	Q:24-422,H:6-408	36453%ID	E:145e-78	RecName: Full=Carboxypeptidase A2;	Eukaryota; Metazoa; Chordata; Craniata; Vertebrata; Euteleostomi; Mammalia; Eutheria; Euarchontoglires; Glires; Rodentia; Sciurognathi; Muroidea; Muridae; Murinae; Mus; Mus
3	TRINITY_DN36016_c0_g1	2957.06	2.29251	8.99421e-31	3.46787e-27	CHAO_DROME	CHAO_DROME	Q:6-1324,H:8-1297	40511%ID	E:0	RecName: Full=Chaoptin;	Eukaryota; Metazoa; Ecdysozoa; Arthropoda; Hexapoda; Insecta; Pterygota; Neoptera; Endopterygota; Diptera; Brachycera; Muscomorpha; Ephydroidea; Drosophilidae; Drosophila; Sophophora
17	TRINITY_DN32499_c0_g2	103.176	1.93978	2.45825e-10	1.67262e-07	NINAB_GALME	NINAB_GALME	Q:17-521,H:8-506	58498%ID	E:0	RecName: Full=Carotenoid isomerooxygenase;	Eukaryota; Metazoa; Ecdysozoa; Arthropoda; Hexapoda; Insecta; Pterygota; Neoptera; Endopterygota; Lepidoptera; Glossata; Ditrysia; Pyraloidea; Pyralidae; Galleriinae; Galleria
19	TRINITY_DN31742_c0_g1	987.583	1.27776	5.87981e-10	3.57956e-07	FBXL3_HUMAN	FBXL3_HUMAN	Q:1310-1597,H:89-184	57292%ID	E:484e-24	RecName: Full=F-box/LRR-repeat protein 3;	Eukaryota; Metazoa; Chordata; Craniata; Vertebrata; Euteleostomi; Mammalia; Eutheria; Euarchontoglires; Primates; Haplorrhini; Catarrhini; Hominidae; Homo
36	TRINITY_DN30714_c0_g2	107.859	1.1205	2.7144e-05	0.0087215
26	TRINITY_DN36153_c0_g1	1792.11	-1.0843	8.8409e-07	0.000393318	NINAC_DROME	NINAC_DROME	Q:1-138,H:1126-1258	32624%ID	E:364e-11	RecName: Full=Neither inactivation nor afterpotential protein C;	Eukaryota; Metazoa; Ecdysozoa; Arthropoda; Hexapoda; Insecta; Pterygota; Neoptera; Endopterygota; Diptera; Brachycera; Muscomorpha; Ephydroidea; Drosophilidae; Drosophila; Sophophora
28	TRINITY_DN37444_c0_g1	585.137	-1.19997	3.89743e-06	0.00161006	ABCA3_HUMAN	ABCA3_HUMAN	Q:1-164,H:1545-1702	5061%ID	E:579e-51	RecName: Full=ATP-binding cassette sub-family A member 3;	Eukaryota; Metazoa; Chordata; Craniata; Vertebrata; Euteleostomi; Mammalia; Eutheria; Euarchontoglires; Primates; Haplorrhini; Catarrhini; Hominidae; Homo`ABCA3_HUMAN	ABCA3_HUMAN	Q:1-156,H:695-841	27389%ID	E:286e-15	RecName: Full=ATP-binding cassette sub-family A member 3;	Eukaryota; Metazoa; Chordata; Craniata; Vertebrata; Euteleostomi; Mammalia; Eutheria; Euarchontoglires; Primates; Haplorrhini; Catarrhini; Hominidae; Homo
22	TRINITY_DN32614_c0_g2	4207.52	-1.36561	4.07206e-07	0.000214098	OPS1_SCHGR	OPS1_SCHGR	Q:1-122,H:74-195	72131%ID	E:148e-59	RecName: Full=Opsin-1;	Eukaryota; Metazoa; Ecdysozoa; Arthropoda; Hexapoda; Insecta; Pterygota; Neoptera; Orthopteroidea; Orthoptera; Caelifera; Acridomorpha; Acridoidea; Acrididae; Cyrtacanthacridinae; Schistocerca
38	TRINITY_DN36365_c0_g5	739.6	-1.41594	6.55383e-05	0.0199495	ABCA3_MOUSE	ABCA3_MOUSE	Q:5-1237,H:2-1250	39209%ID	E:0	RecName: Full=ATP-binding cassette sub-family A member 3;	Eukaryota; Metazoa; Chordata; Craniata; Vertebrata; Euteleostomi; Mammalia; Eutheria; Euarchontoglires; Glires; Rodentia; Sciurognathi; Muroidea; Muridae; Murinae; Mus; Mus`ABCA3_MOUSE	ABCA3_MOUSE	Q:539-828,H:1398-1690	39796%ID	E:266e-56	RecName: Full=ATP-binding cassette sub-family A member 3;	Eukaryota; Metazoa; Chordata; Craniata; Vertebrata; Euteleostomi; Mammalia; Eutheria; Euarchontoglires; Glires; Rodentia; Sciurognathi; Muroidea; Muridae; Murinae; Mus; Mus
21	TRINITY_DN37396_c3_g1	1807.44	-1.51453	1.77137e-09	9.75685e-07
18	TRINITY_DN37212_c1_g1	37883.7	-1.58581	2.81435e-10	1.80853e-07
15	TRINITY_DN32049_c0_g3	32635.6	-1.71604	1.61646e-11	1.24651e-08	NLRC3_MOUSE	NLRC3_MOUSE	Q:534-602,H:7-29	86957%ID	E:382e-06	RecName: Full=Protein NLRC3;	Eukaryota; Metazoa; Chordata; Craniata; Vertebrata; Euteleostomi; Mammalia; Eutheria; Euarchontoglires; Glires; Rodentia; Sciurognathi; Muroidea; Muridae; Murinae; Mus; Mus
44	TRINITY_DN34740_c0_g2	97.8515	-1.89006	0.000142616	0.0374917	VWDE_MOUSE	VWDE_MOUSE	Q:363-1994,H:27-606	2621%ID	E:104e-33	RecName: Full=von Willebrand factor D and EGF domain-containing protein;	Eukaryota; Metazoa; Chordata; Craniata; Vertebrata; Euteleostomi; Mammalia; Eutheria; Euarchontoglires; Glires; Rodentia; Sciurognathi; Muroidea; Muridae; Murinae; Mus; Mus
8	TRINITY_DN36864_c1_g1	9964.08	-1.91078	1.83238e-15	2.6494e-12
7	TRINITY_DN37396_c4_g1	1141.95	-1.92375	1.14124e-15	1.88582e-12
14	TRINITY_DN34177_c0_g1	2161.73	-1.95514	8.07329e-13	6.67027e-10	TAR1_YEAST	TAR1_YEAST	Q:323-189,H:54-99	6087%ID	E:562e-07	RecName: Full=Protein TAR1;	Eukaryota; Fungi; Dikarya; Ascomycota; Saccharomycotina; Saccharomycetes; Saccharomycetales; Saccharomycetaceae; Saccharomyces
12	TRINITY_DN37948_c1_g1	4264.98	-1.9937	2.11492e-13	2.03861e-10	ART2_YEAST	ART2_YEAST	Q:193-38,H:4-55	51923%ID	E:11e-08	RecName: Full=Putative uncharacterized protein ART2;	Eukaryota; Fungi; Dikarya; Ascomycota; Saccharomycotina; Saccharomycetes; Saccharomycetales; Saccharomycetaceae; Saccharomyces
13	TRINITY_DN37948_c1_g2	39094.5	-2.0696	4.97738e-13	4.42872e-10	ART2_YEAST	ART2_YEAST	Q:1438-1292,H:13-61	59184%ID	E:504e-10	RecName: Full=Putative uncharacterized protein ART2;	Eukaryota; Fungi; Dikarya; Ascomycota; Saccharomycotina; Saccharomycetes; Saccharomycetales; Saccharomycetaceae; Saccharomyces
10	TRINITY_DN37948_c0_g2	12452.1	-2.14807	1.53816e-14	1.77918e-11
9	TRINITY_DN35465_c0_g2	68.7433	-2.18391	8.9075e-15	1.14481e-11
5	TRINITY_DN32008_c1_g1	18210.3	-2.30958	1.92319e-17	4.44911e-14	ART2_YEAST	ART2_YEAST	Q:184-11,H:4-61	55172%ID	E:72e-15	RecName: Full=Putative uncharacterized protein ART2;	Eukaryota; Fungi; Dikarya; Ascomycota; Saccharomycotina; Saccharomycetes; Saccharomycetales; Saccharomycetaceae; Saccharomyces
6	TRINITY_DN34050_c1_g1	13962	-2.30988	2.03779e-16	3.92852e-13	TAR1_KLULA	TAR1_KLULA	Q:341-147,H:28-93	40909%ID	E:252e-07	RecName: Full=Protein TAR1;	Eukaryota; Fungi; Dikarya; Ascomycota; Saccharomycotina; Saccharomycetes; Saccharomycetales; Saccharomycetaceae; Kluyveromyces
2	TRINITY_DN28734_c0_g1	215.983	-4.01065	7.46183e-35	4.31555e-31	GRM4_RAT	GRM4_RAT	Q:44-380,H:46-439	20707%ID	E:709e-06	RecName: Full=Metabotropic glutamate receptor 4;	Eukaryota; Metazoa; Chordata; Craniata; Vertebrata; Euteleostomi; Mammalia; Eutheria; Euarchontoglires; Glires; Rodentia; Sciurognathi; Muroidea; Muridae; Murinae; Rattus
1	TRINITY_DN30070_c0_g2	331.131	-5.36575	1.27947e-46	1.47996e-42
