# Supplementary material for: Transcriptomic and life history responses of the mayfly Neocloeon triangulifer to chronic diel thermal challenge
Source: Sci Rep. 2020 Nov 5;10:19119. doi: 10.1038/s41598-020-75064-y (PMC7644658; doi:10.1038/s41598-020-75064-y)
Supplement: Supplementary file 2 — Supplementary Table S2. [file 41598_2020_75064_MOESM2_ESM.xlsx]

## Sheet: Sheet1
Supplemental Table S2 (23.5 vs 28.5)
	gene	transcript_id	baseMean	log2FoldChange	pvalue	padj	ANNOT
5	TRINITY_DN35512_c0_g1	TRINITY_DN35512_c0_g1_i2	155.633	6.11241	3.12131e-37	7.22084e-34	CU01_ANOGA	CU01_ANOGA	Q:57-102,H:48-96	7551%ID	E:527e-17	RecName: Full=Cuticle protein;	Eukaryota; Metazoa; Ecdysozoa; Arthropoda; Hexapoda; Insecta; Pterygota; Neoptera; Endopterygota; Diptera; Nematocera; Culicoidea; Culicidae; Anophelinae; Anopheles
7	TRINITY_DN35512_c0_g2	TRINITY_DN35512_c0_g2_i1	587.526	5.78846	7.21856e-32	1.19281e-28
10	TRINITY_DN32213_c0_g2	TRINITY_DN32213_c0_g2_i1	2492.9	5.39509	3.78308e-27	4.37588e-24
8	TRINITY_DN35901_c0_g3	TRINITY_DN35901_c0_g3_i1	636.533	5.30721	1.00959e-30	1.45974e-27
6	TRINITY_DN32160_c0_g1	TRINITY_DN32160_c0_g1_i1	1076.73	5.20892	7.24078e-35	1.3959e-31
12	TRINITY_DN35586_c0_g1	TRINITY_DN35586_c0_g1_i1	3459.85	4.98682	1.30694e-25	1.25978e-22
15	TRINITY_DN35684_c0_g3	TRINITY_DN35684_c0_g3_i1	119.825	4.97219	2.72939e-23	2.10472e-20	RESIL_DROME	RESIL_DROME	Q:111-297,H:198-402	41827%ID	E:201e-21	RecName: Full=Pro-resilin;	Eukaryota; Metazoa; Ecdysozoa; Arthropoda; Hexapoda; Insecta; Pterygota; Neoptera; Endopterygota; Diptera; Brachycera; Muscomorpha; Ephydroidea; Drosophilidae; Drosophila; Sophophora
16	TRINITY_DN36326_c0_g2	TRINITY_DN36326_c0_g2_i1	558.147	4.95578	1.00877e-22	7.29279e-20
26	TRINITY_DN35072_c0_g1	TRINITY_DN35072_c0_g1_i1	1400.54	4.59395	4.19392e-20	1.86581e-17
17	TRINITY_DN29671_c2_g1	TRINITY_DN29671_c2_g1_i3	309.035	4.59335	1.0777e-22	7.33279e-20	HEPS_PONAB	HEPS_PONAB	Q:334-474,H:159-205	53191%ID	E:19e-12	RecName: Full=Serine protease hepsin;	Eukaryota; Metazoa; Chordata; Craniata; Vertebrata; Euteleostomi; Mammalia; Eutheria; Euarchontoglires; Primates; Haplorrhini; Catarrhini; Hominidae; Pongo
3	TRINITY_DN36606_c0_g1	TRINITY_DN36606_c0_g1_i4	1865.14	4.53372	6.65621e-44	2.56641e-40	CHIT_MANSE	CHIT_MANSE	Q:1413-2141,H:257-543	24916%ID	E:18e-15	RecName: Full=Endochitinase;	Eukaryota; Metazoa; Ecdysozoa; Arthropoda; Hexapoda; Insecta; Pterygota; Neoptera; Endopterygota; Lepidoptera; Glossata; Ditrysia; Bombycoidea; Sphingidae; Sphinginae; Sphingini; Manduca
30	TRINITY_DN34355_c1_g1	TRINITY_DN34355_c1_g1_i2	9001.88	4.5057	3.86315e-19	1.4895e-16	CUC1B_TENMO	CUC1B_TENMO	Q:21-76,H:22-79	60345%ID	E:295e-15	RecName: Full=Pupal cuticle protein C1B;	Eukaryota; Metazoa; Ecdysozoa; Arthropoda; Hexapoda; Insecta; Pterygota; Neoptera; Endopterygota; Coleoptera; Polyphaga; Cucujiformia; Tenebrionidae; Tenebrio
21	TRINITY_DN34271_c0_g2	TRINITY_DN34271_c0_g2_i1	4250.8	4.43354	2.15061e-21	1.13073e-18
18	TRINITY_DN31499_c0_g1	TRINITY_DN31499_c0_g1_i1	2273.23	4.36844	6.1256e-22	3.93638e-19
11	TRINITY_DN34079_c0_g2	TRINITY_DN34079_c0_g2_i4	544.247	4.36094	8.52175e-27	8.96101e-24	CHI10_DROME	CHI10_DROME	Q:74-268,H:602-792	26442%ID	E:101e-06
13	TRINITY_DN35512_c0_g5	TRINITY_DN35512_c0_g5_i4	6640.13	4.32791	1.8687e-25	1.66271e-22	CUA2B_TENMO	CUA2B_TENMO	Q:18-107,H:1-92	76087%ID	E:343e-44	RecName: Full=Larval cuticle protein A2B;	Eukaryota; Metazoa; Ecdysozoa; Arthropoda; Hexapoda; Insecta; Pterygota; Neoptera; Endopterygota; Coleoptera; Polyphaga; Cucujiformia; Tenebrionidae; Tenebrio
23	TRINITY_DN36449_c0_g1	TRINITY_DN36449_c0_g1_i1	481.117	4.32538	5.70944e-21	2.87135e-18
40	TRINITY_DN35326_c0_g2	TRINITY_DN35326_c0_g2_i5	19020.7	4.29698	1.24966e-16	3.61372e-14	CU20_TENMO	CU20_TENMO	Q:84-167,H:60-141	5119%ID	E:433e-17	RecName: Full=Adult-specific cuticular protein ACP-20;	Eukaryota; Metazoa; Ecdysozoa; Arthropoda; Hexapoda; Insecta; Pterygota; Neoptera; Endopterygota; Coleoptera; Polyphaga; Cucujiformia; Tenebrionidae; Tenebrio
37	TRINITY_DN29642_c0_g1	TRINITY_DN29642_c0_g1_i1	116.543	4.25893	2.7734e-17	8.67025e-15
45	TRINITY_DN29590_c0_g1	TRINITY_DN29590_c0_g1_i1	30.7266	4.16218	1.00393e-15	2.58056e-13
19	TRINITY_DN34977_c1_g2	TRINITY_DN34977_c1_g2_i3	6113.56	4.11675	8.13931e-22	4.95513e-19	Z512B_HUMAN	Z512B_HUMAN	Q:362-550,H:163-318	37436%ID	E:245e-08	RecName: Full=Zinc finger protein 512B;	Eukaryota; Metazoa; Chordata; Craniata; Vertebrata; Euteleostomi; Mammalia; Eutheria; Euarchontoglires; Primates; Haplorrhini; Catarrhini; Hominidae; Homo`Z512B_HUMAN	Z512B_HUMAN	Q:403-544,H:158-294	375%ID	E:879e-06	RecName: Full=Zinc finger protein 512B;	Eukaryota; Metazoa; Chordata; Craniata; Vertebrata; Euteleostomi; Mammalia; Eutheria; Euarchontoglires; Primates; Haplorrhini; Catarrhini; Hominidae; Homo
38	TRINITY_DN34454_c1_g5	TRINITY_DN34454_c1_g5_i1	491.526	4.09364	8.80442e-17	2.68002e-14	CU21_LOCMI	CU21_LOCMI	Q:3-203,H:65-131	85075%ID	E:301e-35	RecName: Full=Cuticle protein 21;	Eukaryota; Metazoa; Ecdysozoa; Arthropoda; Hexapoda; Insecta; Pterygota; Neoptera; Orthopteroidea; Orthoptera; Caelifera; Acridomorpha; Acridoidea; Acrididae; Oedipodinae; Locusta
24	TRINITY_DN34668_c0_g2	TRINITY_DN34668_c0_g2_i1	775.384	4.04671	1.42461e-20	6.86602e-18
54	TRINITY_DN35901_c1_g1	TRINITY_DN35901_c1_g1_i1	4054.44	3.99619	1.39398e-14	2.98595e-12	CU01_ANOGA	CU01_ANOGA	Q:29-117,H:44-135	69565%ID	E:265e-37	RecName: Full=Cuticle protein;	Eukaryota; Metazoa; Ecdysozoa; Arthropoda; Hexapoda; Insecta; Pterygota; Neoptera; Endopterygota; Diptera; Nematocera; Culicoidea; Culicidae; Anophelinae; Anopheles
27	TRINITY_DN29851_c0_g2	TRINITY_DN29851_c0_g2_i1	245.402	3.99158	1.32169e-19	5.6622e-17	LIPR1_HUMAN	LIPR1_HUMAN	Q:1-204,H:150-375	3114%ID	E:158e-16	RecName: Full=Inactive pancreatic lipase-related protein 1;	Eukaryota; Metazoa; Chordata; Craniata; Vertebrata; Euteleostomi; Mammalia; Eutheria; Euarchontoglires; Primates; Haplorrhini; Catarrhini; Hominidae; Homo
43	TRINITY_DN34454_c1_g9	TRINITY_DN34454_c1_g9_i1	70.6229	3.94717	3.69492e-16	9.93932e-14	CU19_LOCMI	CU19_LOCMI	Q:1-64,H:56-119	71875%ID	E:16e-24	RecName: Full=Cuticle protein 19;	Eukaryota; Metazoa; Ecdysozoa; Arthropoda; Hexapoda; Insecta; Pterygota; Neoptera; Orthopteroidea; Orthoptera; Caelifera; Acridomorpha; Acridoidea; Acrididae; Oedipodinae; Locusta
57	TRINITY_DN30165_c0_g1	TRINITY_DN30165_c0_g1_i1	754.091	3.94108	3.05664e-14	6.20284e-12
25	TRINITY_DN29819_c0_g1	TRINITY_DN29819_c0_g1_i4	287.407	3.92193	1.75535e-20	8.12164e-18	HGNAT_HUMAN	HGNAT_HUMAN	Q:1-215,H:282-505	42035%ID	E:265e-45	RecName: Full=Heparan-alpha-glucosaminide N-acetyltransferase;	Eukaryota; Metazoa; Chordata; Craniata; Vertebrata; Euteleostomi; Mammalia; Eutheria; Euarchontoglires; Primates; Haplorrhini; Catarrhini; Hominidae; Homo
47	TRINITY_DN32415_c0_g1	TRINITY_DN32415_c0_g1_i1	587.655	3.8347	2.72865e-15	6.71537e-13	PRP2_SOYBN	PRP2_SOYBN	Q:1024-812,H:42-112	47887%ID	E:646e-08	RecName: Full=Repetitive proline-rich cell wall protein 2;	Eukaryota; Viridiplantae; Streptophyta; Embryophyta; Tracheophyta; Spermatophyta; Magnoliophyta; eudicotyledons; Gunneridae; Pentapetalae; rosids; fabids; Fabales; Fabaceae; Papilionoideae; Phaseoleae; Glycine; Soja`PRP2_SOYBN	PRP2_SOYBN	Q:1024-812,H:132-202	47887%ID	E:102e-07	RecName: Full=Repetitive proline-rich cell wall protein 2;	Eukaryota; Viridiplantae; Streptophyta; Embryophyta; Tracheophyta; Spermatophyta; Magnoliophyta; eudicotyledons; Gunneridae; Pentapetalae; rosids; fabids; Fabales; Fabaceae; Papilionoideae; Phaseoleae; Glycine; Soja`PRP2_SOYBN	PRP2_SOYBN	Q:1024-812,H:102-172	47887%ID	E:141e-07	RecName: Full=Repetitive proline-rich cell wall protein 2;	Eukaryota; Viridiplantae; Streptophyta; Embryophyta; Tracheophyta; Spermatophyta; Magnoliophyta; eudicotyledons; Gunneridae; Pentapetalae; rosids; fabids; Fabales; Fabaceae; Papilionoideae; Phaseoleae; Glycine; Soja`PRP2_SOYBN	PRP2_SOYBN	Q:1024-827,H:142-207	50%ID	E:174e-07	RecName: Full=Repetitive proline-rich cell wall protein 2;	Eukaryota; Viridiplantae; Streptophyta; Embryophyta; Tracheophyta; Spermatophyta; Magnoliophyta; eudicotyledons; Gunneridae; Pentapetalae; rosids; fabids; Fabales; Fabaceae; Papilionoideae; Phaseoleae; Glycine; Soja`PRP2_SOYBN	PRP2_SOYBN	Q:1024-812,H:32-102	46479%ID	E:197e-07	RecName: Full=Repetitive proline-rich cell wall protein 2;	Eukaryota; Viridiplantae; Streptophyta; Embryophyta; Tracheophyta; Spermatophyta; Magnoliophyta; eudicotyledons; Gunneridae; Pentapetalae; rosids; fabids; Fabales; Fabaceae; Papilionoideae; Phaseoleae; Glycine; Soja`PRP2_SOYBN	PRP2_SOYBN	Q:1018-812,H:24-92	43478%ID	E:244e-06	RecName: Full=Repetitive proline-rich cell wall protein 2;	Eukaryota; Viridiplantae; Streptophyta; Embryophyta; Tracheophyta; Spermatophyta; Magnoliophyta; eudicotyledons; Gunneridae; Pentapetalae; rosids; fabids; Fabales; Fabaceae; Papilionoideae; Phaseoleae; Glycine; Soja
33	TRINITY_DN31491_c0_g1	TRINITY_DN31491_c0_g1_i1	134.715	3.72879	2.42145e-18	8.48755e-16
66	TRINITY_DN36976_c0_g2	TRINITY_DN36976_c0_g2_i1	60.4751	3.709	8.50005e-13	1.50881e-10
67	TRINITY_DN35512_c0_g7	TRINITY_DN35512_c0_g7_i1	300.702	3.66699	9.0123e-13	1.5559e-10
51	TRINITY_DN31781_c0_g1	TRINITY_DN31781_c0_g1_i7	632.176	3.61571	7.76138e-15	1.76031e-12	OBP70_ANOGA	OBP70_ANOGA	Q:10-106,H:14-111	34314%ID	E:993e-11	RecName: Full=General odorant-binding protein 70;	Eukaryota; Metazoa; Ecdysozoa; Arthropoda; Hexapoda; Insecta; Pterygota; Neoptera; Endopterygota; Diptera; Nematocera; Culicoidea; Culicidae; Anophelinae; Anopheles
71	TRINITY_DN28638_c0_g1	TRINITY_DN28638_c0_g1_i1	91.2127	3.59745	4.25439e-12	6.93105e-10
69	TRINITY_DN37504_c2_g2	TRINITY_DN37504_c2_g2_i1	631.704	3.52996	1.24387e-12	2.08519e-10	MEGF6_RAT	MEGF6_RAT	Q:13-728,H:588-1333	23492%ID	E:478e-11	RecName: Full=Multiple epidermal growth factor-like domains protein 6;	Eukaryota; Metazoa; Chordata; Craniata; Vertebrata; Euteleostomi; Mammalia; Eutheria; Euarchontoglires; Glires; Rodentia; Sciurognathi; Muroidea; Muridae; Murinae; Rattus
76	TRINITY_DN35512_c0_g4	TRINITY_DN35512_c0_g4_i1	496.183	3.50309	8.25078e-12	1.25575e-09
14	TRINITY_DN36835_c1_g1	TRINITY_DN36835_c1_g1_i1	349.319	3.48979	6.87801e-24	5.68271e-21
59	TRINITY_DN32348_c0_g1	TRINITY_DN32348_c0_g1_i3	221.909	3.48636	1.53888e-13	3.01698e-11	CP303_DROME	CP303_DROME	Q:6-500,H:5-501	40%ID	E:385e-134	RecName: Full=Probable cytochrome P450 303a1;	Eukaryota; Metazoa; Ecdysozoa; Arthropoda; Hexapoda; Insecta; Pterygota; Neoptera; Endopterygota; Diptera; Brachycera; Muscomorpha; Ephydroidea; Drosophilidae; Drosophila; Sophophora
74	TRINITY_DN31385_c1_g2	TRINITY_DN31385_c1_g2_i6	7072.31	3.48044	5.17931e-12	8.09583e-10	CU08_LOCMI	CU08_LOCMI	Q:1662-1799,H:57-102	76087%ID	E:358e-16	RecName: Full=Cuticle protein 8;	Eukaryota; Metazoa; Ecdysozoa; Arthropoda; Hexapoda; Insecta; Pterygota; Neoptera; Orthopteroidea; Orthoptera; Caelifera; Acridomorpha; Acridoidea; Acrididae; Oedipodinae; Locusta
39	TRINITY_DN36255_c0_g1	TRINITY_DN36255_c0_g1_i1	697.669	3.46693	1.20871e-16	3.58492e-14
78	TRINITY_DN30676_c0_g1	TRINITY_DN30676_c0_g1_i1	347.174	3.43416	1.6436e-11	2.43737e-09
80	TRINITY_DN32213_c0_g1	TRINITY_DN32213_c0_g1_i2	10417.2	3.41779	2.91921e-11	4.22082e-09	CU01_ANOGA	CU01_ANOGA	Q:14-156,H:1-138	54483%ID	E:359e-32	RecName: Full=Cuticle protein;	Eukaryota; Metazoa; Ecdysozoa; Arthropoda; Hexapoda; Insecta; Pterygota; Neoptera; Endopterygota; Diptera; Nematocera; Culicoidea; Culicidae; Anophelinae; Anopheles
82	TRINITY_DN33432_c1_g3	TRINITY_DN33432_c1_g3_i7	5706.5	3.41677	4.02385e-11	5.67608e-09	CUH1C_TENMO	CUH1C_TENMO	Q:153-281,H:73-115	67442%ID	E:714e-12	RecName: Full=Larval/pupal cuticle protein H1C;	Eukaryota; Metazoa; Ecdysozoa; Arthropoda; Hexapoda; Insecta; Pterygota; Neoptera; Endopterygota; Coleoptera; Polyphaga; Cucujiformia; Tenebrionidae; Tenebrio
62	TRINITY_DN28717_c0_g1	TRINITY_DN28717_c0_g1_i1	89.162	3.40315	4.5587e-13	8.50492e-11
90	TRINITY_DN30590_c0_g2	TRINITY_DN30590_c0_g2_i1	199.093	3.30821	1.04754e-10	1.34633e-08
61	TRINITY_DN31334_c0_g1	TRINITY_DN31334_c0_g1_i1	24.3842	3.29258	4.54148e-13	8.50492e-11
94	TRINITY_DN31592_c0_g1	TRINITY_DN31592_c0_g1_i1	92.7842	3.27248	2.58704e-10	3.20635e-08
29	TRINITY_DN30199_c0_g1	TRINITY_DN30199_c0_g1_i1	418.476	3.2491	1.7285e-19	6.89432e-17
52	TRINITY_DN30350_c0_g1	TRINITY_DN30350_c0_g1_i11	732.481	3.24862	8.32835e-15	1.85258e-12	CCCP_DROME	CCCP_DROME	Q:20-174,H:33-192	2454%ID	E:391e-10	RecName: Full=Circadian clock-controlled protein;	Eukaryota; Metazoa; Ecdysozoa; Arthropoda; Hexapoda; Insecta; Pterygota; Neoptera; Endopterygota; Diptera; Brachycera; Muscomorpha; Ephydroidea; Drosophilidae; Drosophila; Sophophora
64	TRINITY_DN31781_c0_g3	TRINITY_DN31781_c0_g3_i1	173.835	3.24161	5.74586e-13	1.03847e-10
34	TRINITY_DN34231_c0_g1	TRINITY_DN34231_c0_g1_i4	312.572	3.23883	6.69231e-18	2.27676e-15	NRF6_CAEEL	NRF6_CAEEL	Q:1002-2306,H:350-809	26882%ID	E:139e-32	RecName: Full=Nose resistant to fluoxetine protein 6;	Eukaryota; Metazoa; Ecdysozoa; Nematoda; Chromadorea; Rhabditida; Rhabditoidea; Rhabditidae; Peloderinae; Caenorhabditis
88	TRINITY_DN27709_c0_g1	TRINITY_DN27709_c0_g1_i3	155.621	3.21769	1.00549e-10	1.3068e-08	LIPP_RABIT	LIPP_RABIT	Q:76-338,H:53-329	36491%ID	E:107e-40	RecName: Full=Pancreatic triacylglycerol lipase;	Eukaryota; Metazoa; Chordata; Craniata; Vertebrata; Euteleostomi; Mammalia; Eutheria; Euarchontoglires; Glires; Lagomorpha; Leporidae; Oryctolagus
81	TRINITY_DN36526_c0_g1	TRINITY_DN36526_c0_g1_i1	686.675	3.18323	3.98186e-11	5.67608e-09
91	TRINITY_DN30146_c0_g4	TRINITY_DN30146_c0_g4_i1	818.475	3.16729	1.11826e-10	1.42142e-08	CUD2_SCHGR	CUD2_SCHGR	Q:26-123,H:20-116	57143%ID	E:675e-33	RecName: Full=Endocuticle structural glycoprotein SgAbd-2;	Eukaryota; Metazoa; Ecdysozoa; Arthropoda; Hexapoda; Insecta; Pterygota; Neoptera; Orthopteroidea; Orthoptera; Caelifera; Acridomorpha; Acridoidea; Acrididae; Cyrtacanthacridinae; Schistocerca
55	TRINITY_DN37109_c0_g3	TRINITY_DN37109_c0_g3_i1	543.955	3.14402	1.80911e-14	3.80471e-12	YELL_DROER	YELL_DROER	Q:20-409,H:21-409	42893%ID	E:809e-111	RecName: Full=Protein yellow;	Eukaryota; Metazoa; Ecdysozoa; Arthropoda; Hexapoda; Insecta; Pterygota; Neoptera; Endopterygota; Diptera; Brachycera; Muscomorpha; Ephydroidea; Drosophilidae; Drosophila; Sophophora
1	TRINITY_DN36016_c0_g1	TRINITY_DN36016_c0_g1_i1	2957.06	3.1429	6.98954e-65	8.0848e-61	CHAO_DROME	CHAO_DROME	Q:6-1324,H:8-1297	40511%ID	E:0	RecName: Full=Chaoptin;	Eukaryota; Metazoa; Ecdysozoa; Arthropoda; Hexapoda; Insecta; Pterygota; Neoptera; Endopterygota; Diptera; Brachycera; Muscomorpha; Ephydroidea; Drosophilidae; Drosophila; Sophophora
113	TRINITY_DN32401_c0_g4	TRINITY_DN32401_c0_g4_i1	278.316	3.11396	1.98075e-09	2.02755e-07
108	TRINITY_DN28514_c0_g1	TRINITY_DN28514_c0_g1_i1	56.2642	3.09029	1.46997e-09	1.57436e-07	HS2ST_XENLA	HS2ST_XENLA	Q:48-328,H:33-325	33115%ID	E:215e-37	RecName: Full=Heparan sulfate 2-O-sulfotransferase 1;	Eukaryota; Metazoa; Chordata; Craniata; Vertebrata; Euteleostomi; Amphibia; Batrachia; Anura; Pipoidea; Pipidae; Xenopodinae; Xenopus; Xenopus
116	TRINITY_DN36070_c1_g1	TRINITY_DN36070_c1_g1_i1	415.366	3.08346	2.89848e-09	2.89024e-07
117	TRINITY_DN31999_c0_g2	TRINITY_DN31999_c0_g2_i1	7940.7	3.04214	3.60811e-09	3.5671e-07
112	TRINITY_DN35512_c0_g8	TRINITY_DN35512_c0_g8_i1	796	3.03758	1.94135e-09	2.00497e-07	CU01_ANOGA	CU01_ANOGA	Q:160-228,H:59-81	82609%ID	E:321e-06	RecName: Full=Cuticle protein;	Eukaryota; Metazoa; Ecdysozoa; Arthropoda; Hexapoda; Insecta; Pterygota; Neoptera; Endopterygota; Diptera; Nematocera; Culicoidea; Culicidae; Anophelinae; Anopheles
120	TRINITY_DN35901_c0_g2	TRINITY_DN35901_c0_g2_i1	51.2033	3.02927	5.35496e-09	5.16174e-07	CUA2B_TENMO	CUA2B_TENMO	Q:1-88,H:5-92	71591%ID	E:311e-38	RecName: Full=Larval cuticle protein A2B;	Eukaryota; Metazoa; Ecdysozoa; Arthropoda; Hexapoda; Insecta; Pterygota; Neoptera; Endopterygota; Coleoptera; Polyphaga; Cucujiformia; Tenebrionidae; Tenebrio
104	TRINITY_DN34443_c1_g1	TRINITY_DN34443_c1_g1_i2	139.777	2.99129	9.34742e-10	1.03963e-07	DHGL_DROME	DHGL_DROME	Q:409-1278,H:64-354	52921%ID	E:272e-91	RecName: Full=Glucose dehydrogenase [FAD, quinone];	Eukaryota; Metazoa; Ecdysozoa; Arthropoda; Hexapoda; Insecta; Pterygota; Neoptera; Endopterygota; Diptera; Brachycera; Muscomorpha; Ephydroidea; Drosophilidae; Drosophila; Sophophora
85	TRINITY_DN36364_c0_g1	TRINITY_DN36364_c0_g1_i1	52.0974	2.99081	5.22368e-11	7.1085e-09	CP4C1_BLADI	CP4C1_BLADI	Q:13-142,H:203-322	40152%ID	E:378e-18	RecName: Full=Cytochrome P450 4C1;	Eukaryota; Metazoa; Ecdysozoa; Arthropoda; Hexapoda; Insecta; Pterygota; Neoptera; Orthopteroidea; Dictyoptera; Blattodea; Blaberoidea; Blaberidae; Blaberinae; Blaberus
68	TRINITY_DN31993_c1_g1	TRINITY_DN31993_c1_g1_i4	532.255	2.98756	9.82167e-13	1.67069e-10	ACO11_SPOLI	ACO11_SPOLI	Q:1-219,H:102-320	50228%ID	E:499e-76	RecName: Full=Acyl-CoA Delta(11) desaturase;	Eukaryota; Metazoa; Ecdysozoa; Arthropoda; Hexapoda; Insecta; Pterygota; Neoptera; Endopterygota; Lepidoptera; Glossata; Ditrysia; Noctuoidea; Noctuidae; Amphipyrinae; Spodoptera
86	TRINITY_DN37277_c0_g1	TRINITY_DN37277_c0_g1_i2	1127.9	2.95727	5.76218e-11	7.75013e-09	OBSTE_DROME	OBSTE_DROME	Q:6604-7077,H:38-216	27624%ID	E:102e-12
87	TRINITY_DN36389_c0_g1	TRINITY_DN36389_c0_g1_i3	50.7934	2.95144	8.31079e-11	1.10495e-08	HGNAT_HUMAN	HGNAT_HUMAN	Q:17-132,H:542-659	36441%ID	E:152e-15	RecName: Full=Heparan-alpha-glucosaminide N-acetyltransferase;	Eukaryota; Metazoa; Chordata; Craniata; Vertebrata; Euteleostomi; Mammalia; Eutheria; Euarchontoglires; Primates; Haplorrhini; Catarrhini; Hominidae; Homo
84	TRINITY_DN35293_c1_g5	TRINITY_DN35293_c1_g5_i1	267.102	2.94405	4.5415e-11	6.25375e-09
44	TRINITY_DN31677_c2_g1	TRINITY_DN31677_c2_g1_i1	182.685	2.94287	7.51714e-16	1.97615e-13	SC5A6_RABIT	SC5A6_RABIT	Q:38-583,H:27-558	3723%ID	E:386e-108	RecName: Full=Sodium-dependent multivitamin transporter;	Eukaryota; Metazoa; Chordata; Craniata; Vertebrata; Euteleostomi; Mammalia; Eutheria; Euarchontoglires; Glires; Lagomorpha; Leporidae; Oryctolagus
129	TRINITY_DN26657_c0_g1	TRINITY_DN26657_c0_g1_i1	34.457	2.94242	1.40643e-08	1.2611e-06
130	TRINITY_DN28192_c0_g1	TRINITY_DN28192_c0_g1_i1	1638.42	2.93708	1.53721e-08	1.36776e-06
101	TRINITY_DN34977_c1_g1	TRINITY_DN34977_c1_g1_i1	31.0474	2.90617	8.2463e-10	9.48501e-08
95	TRINITY_DN34445_c0_g7	TRINITY_DN34445_c0_g7_i1	189.24	2.9041	2.69254e-10	3.27838e-08	DHGL_DROME	DHGL_DROME	Q:1-1197,H:241-623	39558%ID	E:243e-85	RecName: Full=Glucose dehydrogenase [FAD, quinone];	Eukaryota; Metazoa; Ecdysozoa; Arthropoda; Hexapoda; Insecta; Pterygota; Neoptera; Endopterygota; Diptera; Brachycera; Muscomorpha; Ephydroidea; Drosophilidae; Drosophila; Sophophora
111	TRINITY_DN31792_c0_g1	TRINITY_DN31792_c0_g1_i1	461.001	2.89251	1.91743e-09	1.9981e-07
107	TRINITY_DN32803_c0_g1	TRINITY_DN32803_c0_g1_i1	109.412	2.87386	1.37518e-09	1.48661e-07
56	TRINITY_DN34839_c0_g3	TRINITY_DN34839_c0_g3_i4	365.807	2.87366	1.97032e-14	4.06977e-12	GLCM_BOVIN	GLCM_BOVIN	Q:1-214,H:224-441	46575%ID	E:944e-63	RecName: Full=Glucosylceramidase;	Eukaryota; Metazoa; Chordata; Craniata; Vertebrata; Euteleostomi; Mammalia; Eutheria; Laurasiatheria; Cetartiodactyla; Ruminantia; Pecora; Bovidae; Bovinae; Bos
128	TRINITY_DN32140_c0_g4	TRINITY_DN32140_c0_g4_i1	2603.65	2.8733	1.24169e-08	1.12208e-06	YELL_DROYA	YELL_DROYA	Q:47-408,H:21-398	28238%ID	E:888e-46	RecName: Full=Protein yellow;	Eukaryota; Metazoa; Ecdysozoa; Arthropoda; Hexapoda; Insecta; Pterygota; Neoptera; Endopterygota; Diptera; Brachycera; Muscomorpha; Ephydroidea; Drosophilidae; Drosophila; Sophophora
127	TRINITY_DN31051_c0_g1	TRINITY_DN31051_c0_g1_i1	31.0469	2.85707	9.5785e-09	8.75774e-07
118	TRINITY_DN34010_c0_g1	TRINITY_DN34010_c0_g1_i3	294.128	2.8492	3.67092e-09	3.59844e-07	RESIL_DROME	RESIL_DROME	Q:19-232,H:198-403	3913%ID	E:187e-20	RecName: Full=Pro-resilin;	Eukaryota; Metazoa; Ecdysozoa; Arthropoda; Hexapoda; Insecta; Pterygota; Neoptera; Endopterygota; Diptera; Brachycera; Muscomorpha; Ephydroidea; Drosophilidae; Drosophila; Sophophora
133	TRINITY_DN32212_c0_g2	TRINITY_DN32212_c0_g2_i1	3529.45	2.83041	1.69945e-08	1.47801e-06
50	TRINITY_DN31962_c0_g1	TRINITY_DN31962_c0_g1_i3	149.209	2.82222	4.23088e-15	9.78772e-13	C49A1_DROME	C49A1_DROME	Q:1-299,H:260-559	49508%ID	E:27e-103	RecName: Full=Probable cytochrome P450 49a1;	Eukaryota; Metazoa; Ecdysozoa; Arthropoda; Hexapoda; Insecta; Pterygota; Neoptera; Endopterygota; Diptera; Brachycera; Muscomorpha; Ephydroidea; Drosophilidae; Drosophila; Sophophora
122	TRINITY_DN33630_c0_g1	TRINITY_DN33630_c0_g1_i1	1262.62	2.82051	7.08259e-09	6.71511e-07
32	TRINITY_DN34487_c0_g2	TRINITY_DN34487_c0_g2_i1	334.981	2.81639	7.10853e-19	2.56951e-16	ELOV7_BOVIN	ELOV7_BOVIN	Q:14-171,H:11-162	4557%ID	E:791e-44	RecName: Full=Elongation of very long chain fatty acids protein 7 {ECO:0000255|HAMAP-Rule:MF_03207, ECO:0000305};	Eukaryota; Metazoa; Chordata; Craniata; Vertebrata; Euteleostomi; Mammalia; Eutheria; Laurasiatheria; Cetartiodactyla; Ruminantia; Pecora; Bovidae; Bovinae; Bos
137	TRINITY_DN29934_c0_g1	TRINITY_DN29934_c0_g1_i1	172.304	2.80941	2.23372e-08	1.87228e-06
136	TRINITY_DN35901_c0_g4	TRINITY_DN35901_c0_g4_i3	524.229	2.80775	2.06772e-08	1.75863e-06	CU21_LOCMI	CU21_LOCMI	Q:92-226,H:61-105	77778%ID	E:141e-17	RecName: Full=Cuticle protein 21;	Eukaryota; Metazoa; Ecdysozoa; Arthropoda; Hexapoda; Insecta; Pterygota; Neoptera; Orthopteroidea; Orthoptera; Caelifera; Acridomorpha; Acridoidea; Acrididae; Oedipodinae; Locusta
138	TRINITY_DN33740_c0_g1	TRINITY_DN33740_c0_g1_i4	611.346	2.80703	2.22755e-08	1.87228e-06	RBP2A_PLAF7	RBP2A_PLAF7	Q:157-278,H:2741-2859	34677%ID	E:207e-06	RecName: Full=Reticulocyte-binding protein 2 homolog a {ECO:0000312|EMBL:CAD524921};	Eukaryota; Alveolata; Apicomplexa; Aconoidasida; Haemosporida; Plasmodiidae; Plasmodium; Plasmodium (Laverania)
144	TRINITY_DN30496_c0_g1	TRINITY_DN30496_c0_g1_i1	614.954	2.80374	5.57523e-08	4.47838e-06
41	TRINITY_DN32202_c0_g2	TRINITY_DN32202_c0_g2_i3	672.706	2.74308	2.07385e-16	5.8508e-14	IYD1_PONAB	IYD1_PONAB	Q:72-232,H:69-229	63354%ID	E:584e-73	RecName: Full=Iodotyrosine deiodinase 1;	Eukaryota; Metazoa; Chordata; Craniata; Vertebrata; Euteleostomi; Mammalia; Eutheria; Euarchontoglires; Primates; Haplorrhini; Catarrhini; Hominidae; Pongo
160	TRINITY_DN35901_c1_g3	TRINITY_DN35901_c1_g3_i1	680.462	2.66559	2.66179e-07	1.92431e-05
166	TRINITY_DN31581_c1_g1	TRINITY_DN31581_c1_g1_i1	128.067	2.63572	3.88911e-07	2.70996e-05	CU07_LOCMI	CU07_LOCMI	Q:122-289,H:32-87	80357%ID	E:183e-26	RecName: Full=Cuticle protein 7;	Eukaryota; Metazoa; Ecdysozoa; Arthropoda; Hexapoda; Insecta; Pterygota; Neoptera; Orthopteroidea; Orthoptera; Caelifera; Acridomorpha; Acridoidea; Acrididae; Oedipodinae; Locusta
22	TRINITY_DN34002_c0_g2	TRINITY_DN34002_c0_g2_i1	693.383	2.62423	2.14266e-21	1.13073e-18	ELOV4_HUMAN	ELOV4_HUMAN	Q:2-99,H:127-224	59184%ID	E:455e-37	RecName: Full=Elongation of very long chain fatty acids protein 4 {ECO:0000255|HAMAP-Rule:MF_03204, ECO:0000305};	Eukaryota; Metazoa; Chordata; Craniata; Vertebrata; Euteleostomi; Mammalia; Eutheria; Euarchontoglires; Primates; Haplorrhini; Catarrhini; Hominidae; Homo
60	TRINITY_DN32527_c0_g1	TRINITY_DN32527_c0_g1_i1	979.289	2.6014	2.90982e-13	5.60964e-11
92	TRINITY_DN34964_c0_g1	TRINITY_DN34964_c0_g1_i1	166.488	2.59633	1.34986e-10	1.69716e-08
175	TRINITY_DN31199_c0_g1	TRINITY_DN31199_c0_g1_i1	910.104	2.57343	6.72323e-07	4.44386e-05
36	TRINITY_DN34901_c0_g1	TRINITY_DN34901_c0_g1_i1	60.3853	2.56859	1.00038e-17	3.21429e-15
162	TRINITY_DN31203_c1_g1	TRINITY_DN31203_c1_g1_i1	9926.11	2.56453	3.18787e-07	2.27618e-05
176	TRINITY_DN31035_c0_g1	TRINITY_DN31035_c0_g1_i1	10326.3	2.55537	7.86602e-07	5.16967e-05
109	TRINITY_DN29965_c0_g1	TRINITY_DN29965_c0_g1_i1	928.712	2.55356	1.63556e-09	1.73564e-07
171	TRINITY_DN35083_c0_g2	TRINITY_DN35083_c0_g2_i1	2067.7	2.50568	4.92211e-07	3.32948e-05
65	TRINITY_DN33245_c0_g1	TRINITY_DN33245_c0_g1_i1	179.079	2.50526	8.60912e-13	1.50881e-10
73	TRINITY_DN33348_c5_g1	TRINITY_DN33348_c5_g1_i4	212.277	2.48224	4.58759e-12	7.26912e-10	ELOV7_BOVIN	ELOV7_BOVIN	Q:13-123,H:22-132	47748%ID	E:577e-32	RecName: Full=Elongation of very long chain fatty acids protein 7 {ECO:0000255|HAMAP-Rule:MF_03207, ECO:0000305};	Eukaryota; Metazoa; Chordata; Craniata; Vertebrata; Euteleostomi; Mammalia; Eutheria; Laurasiatheria; Cetartiodactyla; Ruminantia; Pecora; Bovidae; Bovinae; Bos
184	TRINITY_DN35901_c1_g2	TRINITY_DN35901_c1_g2_i1	747.831	2.47603	1.14186e-06	7.13937e-05	CU01_ANOGA	CU01_ANOGA	Q:1-117,H:72-230	44025%ID	E:198e-30	RecName: Full=Cuticle protein;	Eukaryota; Metazoa; Ecdysozoa; Arthropoda; Hexapoda; Insecta; Pterygota; Neoptera; Endopterygota; Diptera; Nematocera; Culicoidea; Culicidae; Anophelinae; Anopheles
105	TRINITY_DN31361_c0_g1	TRINITY_DN31361_c0_g1_i5	1253.89	2.45055	1.04994e-09	1.15664e-07	TL5B_TACTR	TL5B_TACTR	Q:1-134,H:176-305	45926%ID	E:113e-34	RecName: Full=Techylectin-5B;	Eukaryota; Metazoa; Ecdysozoa; Arthropoda; Chelicerata; Merostomata; Xiphosura; Limulidae; Tachypleus
49	TRINITY_DN32039_c1_g2	TRINITY_DN32039_c1_g2_i2	320.962	2.43769	3.5255e-15	8.32233e-13	ACO11_TRINI	ACO11_TRINI	Q:25-345,H:9-321	47975%ID	E:38e-110	RecName: Full=Acyl-CoA Delta(11) desaturase;	Eukaryota; Metazoa; Ecdysozoa; Arthropoda; Hexapoda; Insecta; Pterygota; Neoptera; Endopterygota; Lepidoptera; Glossata; Ditrysia; Noctuoidea; Noctuidae; Plusiinae; Trichoplusia
196	TRINITY_DN35684_c0_g1	TRINITY_DN35684_c0_g1_i1	889.094	2.43614	2.50246e-06	0.000148383	RESIL_DROME	RESIL_DROME	Q:1111-1290,H:341-400	70%ID	E:463e-17	RecName: Full=Pro-resilin;	Eukaryota; Metazoa; Ecdysozoa; Arthropoda; Hexapoda; Insecta; Pterygota; Neoptera; Endopterygota; Diptera; Brachycera; Muscomorpha; Ephydroidea; Drosophilidae; Drosophila; Sophophora
100	TRINITY_DN35272_c0_g1	TRINITY_DN35272_c0_g1_i1	4456.25	2.41856	8.28206e-10	9.48501e-08	RIDA_HUMAN	RIDA_HUMAN	Q:1-129,H:1-130	59231%ID	E:436e-50
58	TRINITY_DN32225_c0_g2	TRINITY_DN32225_c0_g2_i1	440.261	2.41361	3.71885e-14	7.41654e-12	ELVL1_AEDAE	ELVL1_AEDAE	Q:3-104,H:161-262	55882%ID	E:195e-35	RecName: Full=Elongation of very long chain fatty acids protein AAEL008004;	Eukaryota; Metazoa; Ecdysozoa; Arthropoda; Hexapoda; Insecta; Pterygota; Neoptera; Endopterygota; Diptera; Nematocera; Culicoidea; Culicidae; Culicinae; Aedini; Aedes; Stegomyia
35	TRINITY_DN32499_c0_g2	TRINITY_DN32499_c0_g2_i1	103.176	2.38233	7.65005e-18	2.52823e-15	NINAB_GALME	NINAB_GALME	Q:17-521,H:8-506	58498%ID	E:0	RecName: Full=Carotenoid isomerooxygenase;	Eukaryota; Metazoa; Ecdysozoa; Arthropoda; Hexapoda; Insecta; Pterygota; Neoptera; Endopterygota; Lepidoptera; Glossata; Ditrysia; Pyraloidea; Pyralidae; Galleriinae; Galleria
164	TRINITY_DN31889_c0_g1	TRINITY_DN31889_c0_g1_i1	414.959	2.35479	3.34045e-07	2.35604e-05
213	TRINITY_DN37188_c0_g3	TRINITY_DN37188_c0_g3_i1	67.7952	2.31208	6.6844e-06	0.000362997	HR3_DROME	HR3_DROME	Q:211-396,H:20-79	69355%ID	E:286e-20	RecName: Full=Probable nuclear hormone receptor HR3;	Eukaryota; Metazoa; Ecdysozoa; Arthropoda; Hexapoda; Insecta; Pterygota; Neoptera; Endopterygota; Diptera; Brachycera; Muscomorpha; Ephydroidea; Drosophilidae; Drosophila; Sophophora
121	TRINITY_DN35661_c0_g2	TRINITY_DN35661_c0_g2_i10	687.534	2.30215	5.75864e-09	5.50497e-07	GATA4_HUMAN	GATA4_HUMAN	Q:1350-1213,H:262-307	78261%ID	E:403e-16	RecName: Full=Transcription factor GATA-4;	Eukaryota; Metazoa; Chordata; Craniata; Vertebrata; Euteleostomi; Mammalia; Eutheria; Euarchontoglires; Primates; Haplorrhini; Catarrhini; Hominidae; Homo`GATA4_HUMAN	GATA4_HUMAN	Q:1332-1207,H:214-255	54762%ID	E:112e-06	RecName: Full=Transcription factor GATA-4;	Eukaryota; Metazoa; Chordata; Craniata; Vertebrata; Euteleostomi; Mammalia; Eutheria; Euarchontoglires; Primates; Haplorrhini; Catarrhini; Hominidae; Homo
212	TRINITY_DN29475_c0_g1	TRINITY_DN29475_c0_g1_i1	295.844	2.29294	6.63242e-06	0.000361874
204	TRINITY_DN34211_c0_g2	TRINITY_DN34211_c0_g2_i7	243.555	2.27282	3.53842e-06	0.000200632	CUT1_CAEEL	CUT1_CAEEL	Q:1-235,H:38-256	24473%ID	E:521e-08	RecName: Full=Cuticlin-1;	Eukaryota; Metazoa; Ecdysozoa; Nematoda; Chromadorea; Rhabditida; Rhabditoidea; Rhabditidae; Peloderinae; Caenorhabditis
214	TRINITY_DN29140_c0_g2	TRINITY_DN29140_c0_g2_i2	701.176	2.26145	6.78358e-06	0.000366662	CU19_LOCMI	CU19_LOCMI	Q:48-115,H:52-119	58824%ID	E:125e-19	RecName: Full=Cuticle protein 19;	Eukaryota; Metazoa; Ecdysozoa; Arthropoda; Hexapoda; Insecta; Pterygota; Neoptera; Orthopteroidea; Orthoptera; Caelifera; Acridomorpha; Acridoidea; Acrididae; Oedipodinae; Locusta
233	TRINITY_DN30146_c0_g5	TRINITY_DN30146_c0_g5_i1	82.9758	2.23551	1.22724e-05	0.000609246
235	TRINITY_DN29656_c0_g1	TRINITY_DN29656_c0_g1_i1	1275.87	2.22759	1.39836e-05	0.000688289
221	TRINITY_DN34526_c0_g1	TRINITY_DN34526_c0_g1_i13	522.077	2.21723	8.90773e-06	0.000466225	FACR1_DROME	FACR1_DROME	Q:1219-1410,H:116-179	64062%ID	E:486e-18	RecName: Full=Putative fatty acyl-CoA reductase CG5065 {ECO:0000250|UniProtKB:Q922J9, ECO:0000312|EMBL:AAF579741};	Eukaryota; Metazoa; Ecdysozoa; Arthropoda; Hexapoda; Insecta; Pterygota; Neoptera; Endopterygota; Diptera; Brachycera; Muscomorpha; Ephydroidea; Drosophilidae; Drosophila; Sophophora
238	TRINITY_DN28912_c0_g1	TRINITY_DN28912_c0_g1_i4	5083.76	2.18892	1.62154e-05	0.00078808	CU08_LOCMI	CU08_LOCMI	Q:297-455,H:57-108	54717%ID	E:144e-09	RecName: Full=Cuticle protein 8;	Eukaryota; Metazoa; Ecdysozoa; Arthropoda; Hexapoda; Insecta; Pterygota; Neoptera; Orthopteroidea; Orthoptera; Caelifera; Acridomorpha; Acridoidea; Acrididae; Oedipodinae; Locusta
198	TRINITY_DN29247_c0_g1	TRINITY_DN29247_c0_g1_i1	121.649	2.17717	2.79276e-06	0.000163151
151	TRINITY_DN36232_c2_g1	TRINITY_DN36232_c2_g1_i2	72.0816	2.17409	1.13856e-07	8.72165e-06	ADAS_DROME	ADAS_DROME	Q:8-497,H:125-612	57551%ID	E:0	RecName: Full=Alkyldihydroxyacetonephosphate synthase;	Eukaryota; Metazoa; Ecdysozoa; Arthropoda; Hexapoda; Insecta; Pterygota; Neoptera; Endopterygota; Diptera; Brachycera; Muscomorpha; Ephydroidea; Drosophilidae; Drosophila; Sophophora
246	TRINITY_DN26803_c0_g1	TRINITY_DN26803_c0_g1_i1	1577.95	2.16888	2.02238e-05	0.000950928
211	TRINITY_DN34079_c0_g1	TRINITY_DN34079_c0_g1_i1	675.995	2.16423	5.88252e-06	0.000322479
158	TRINITY_DN30272_c0_g1	TRINITY_DN30272_c0_g1_i1	122.457	2.15017	1.89978e-07	1.3908e-05	COGS_UCAPU	COGS_UCAPU	Q:402-634,H:1-224	38559%ID	E:745e-40	RecName: Full=Brachyurin;	Eukaryota; Metazoa; Ecdysozoa; Arthropoda; Crustacea; Malacostraca; Eumalacostraca; Eucarida; Decapoda; Pleocyemata; Brachyura; Eubrachyura; Ocypodoidea; Ocypodidae; Ucinae; Uca; Leptuca`COGS_UCAPU	COGS_UCAPU	Q:75-294,H:1-210	36937%ID	E:305e-34	RecName: Full=Brachyurin;	Eukaryota; Metazoa; Ecdysozoa; Arthropoda; Crustacea; Malacostraca; Eumalacostraca; Eucarida; Decapoda; Pleocyemata; Brachyura; Eubrachyura; Ocypodoidea; Ocypodidae; Ucinae; Uca; Leptuca
231	TRINITY_DN33823_c2_g2	TRINITY_DN33823_c2_g2_i6	3468.7	2.14892	1.10893e-05	0.000555289	PERC_AEDAE	PERC_AEDAE	Q:276-449,H:341-398	43103%ID	E:14e-07	RecName: Full=Chorion peroxidase;	Eukaryota; Metazoa; Ecdysozoa; Arthropoda; Hexapoda; Insecta; Pterygota; Neoptera; Endopterygota; Diptera; Nematocera; Culicoidea; Culicidae; Culicinae; Aedini; Aedes; Stegomyia
182	TRINITY_DN35934_c0_g3	TRINITY_DN35934_c0_g3_i3	649.147	2.138	1.00307e-06	6.37501e-05	FTZF1_BOMMO	FTZF1_BOMMO	Q:1-506,H:1-485	60728%ID	E:0	RecName: Full=Nuclear hormone receptor FTZ-F1;	Eukaryota; Metazoa; Ecdysozoa; Arthropoda; Hexapoda; Insecta; Pterygota; Neoptera; Endopterygota; Lepidoptera; Glossata; Ditrysia; Bombycoidea; Bombycidae; Bombycinae; Bombyx
279	TRINITY_DN36895_c0_g1	TRINITY_DN36895_c0_g1_i1	4199.24	2.11911	4.33305e-05	0.00179643
181	TRINITY_DN30618_c0_g1	TRINITY_DN30618_c0_g1_i1	58.8611	2.11429	9.62798e-07	6.15287e-05
258	TRINITY_DN33778_c0_g1	TRINITY_DN33778_c0_g1_i8	843.752	2.08775	2.67069e-05	0.00119736	BGH3_MOUSE	BGH3_MOUSE	Q:4-284,H:394-632	27402%ID	E:595e-14	RecName: Full=Transforming growth factor-beta-induced protein ig-h3;	Eukaryota; Metazoa; Chordata; Craniata; Vertebrata; Euteleostomi; Mammalia; Eutheria; Euarchontoglires; Glires; Rodentia; Sciurognathi; Muroidea; Muridae; Murinae; Mus; Mus`BGH3_MOUSE	BGH3_MOUSE	Q:20-284,H:138-371	25746%ID	E:221e-06	RecName: Full=Transforming growth factor-beta-induced protein ig-h3;	Eukaryota; Metazoa; Chordata; Craniata; Vertebrata; Euteleostomi; Mammalia; Eutheria; Euarchontoglires; Glires; Rodentia; Sciurognathi; Muroidea; Muridae; Murinae; Mus; Mus`BGH3_MOUSE	BGH3_MOUSE	Q:9-284,H:264-498	23188%ID	E:396e-06	RecName: Full=Transforming growth factor-beta-induced protein ig-h3;	Eukaryota; Metazoa; Chordata; Craniata; Vertebrata; Euteleostomi; Mammalia; Eutheria; Euarchontoglires; Glires; Rodentia; Sciurognathi; Muroidea; Muridae; Murinae; Mus; Mus
9	TRINITY_DN31742_c0_g1	TRINITY_DN31742_c0_g1_i7	987.583	2.0809	2.00865e-27	2.58156e-24	FBXL3_HUMAN	FBXL3_HUMAN	Q:1310-1597,H:89-184	57292%ID	E:484e-24	RecName: Full=F-box/LRR-repeat protein 3;	Eukaryota; Metazoa; Chordata; Craniata; Vertebrata; Euteleostomi; Mammalia; Eutheria; Euarchontoglires; Primates; Haplorrhini; Catarrhini; Hominidae; Homo
131	TRINITY_DN37668_c0_g2	TRINITY_DN37668_c0_g2_i1	78.6253	2.07351	1.5992e-08	1.41205e-06	MA2B1_CAVPO	MA2B1_CAVPO	Q:1-434,H:155-580	48315%ID	E:105e-126	RecName: Full=Lysosomal alpha-mannosidase;	Eukaryota; Metazoa; Chordata; Craniata; Vertebrata; Euteleostomi; Mammalia; Eutheria; Euarchontoglires; Glires; Rodentia; Hystricognathi; Caviidae; Cavia
143	TRINITY_DN30758_c0_g3	TRINITY_DN30758_c0_g3_i3	81.6086	2.05983	5.05818e-08	4.09147e-06	CTRB1_HUMAN	CTRB1_HUMAN	Q:159-298,H:19-163	40411%ID	E:497e-24	RecName: Full=Chymotrypsinogen B;	Eukaryota; Metazoa; Chordata; Craniata; Vertebrata; Euteleostomi; Mammalia; Eutheria; Euarchontoglires; Primates; Haplorrhini; Catarrhini; Hominidae; Homo
306	TRINITY_DN32868_c0_g1	TRINITY_DN32868_c0_g1_i1	1317.04	2.05266	5.98935e-05	0.00226401
216	TRINITY_DN33637_c0_g3	TRINITY_DN33637_c0_g3_i1	417.459	2.04749	7.02127e-06	0.000375995
77	TRINITY_DN35017_c1_g2	TRINITY_DN35017_c1_g2_i5	893.959	2.03786	9.28343e-12	1.39456e-09	NOX5_HUMAN	NOX5_HUMAN	Q:1-209,H:150-354	38318%ID	E:143e-39	RecName: Full=NADPH oxidase 5;	Eukaryota; Metazoa; Chordata; Craniata; Vertebrata; Euteleostomi; Mammalia; Eutheria; Euarchontoglires; Primates; Haplorrhini; Catarrhini; Hominidae; Homo
287	TRINITY_DN34200_c0_g1	TRINITY_DN34200_c0_g1_i4	2158.01	2.03298	4.84656e-05	0.00194653	CUA1A_TENMO	CUA1A_TENMO	Q:1327-1527,H:81-147	55224%ID	E:771e-16	RecName: Full=Larval cuticle protein A1A;	Eukaryota; Metazoa; Ecdysozoa; Arthropoda; Hexapoda; Insecta; Pterygota; Neoptera; Endopterygota; Coleoptera; Polyphaga; Cucujiformia; Tenebrionidae; Tenebrio
177	TRINITY_DN33804_c0_g1	TRINITY_DN33804_c0_g1_i4	792.191	2.03206	7.97627e-07	5.21251e-05	AMPN_BOVIN	AMPN_BOVIN	Q:77-255,H:72-249	41758%ID	E:66e-37	RecName: Full=Aminopeptidase N;	Eukaryota; Metazoa; Chordata; Craniata; Vertebrata; Euteleostomi; Mammalia; Eutheria; Laurasiatheria; Cetartiodactyla; Ruminantia; Pecora; Bovidae; Bovinae; Bos
324	TRINITY_DN35296_c0_g2	TRINITY_DN35296_c0_g2_i4	909.11	1.976	9.25032e-05	0.00328216	CUD2_SCHGR	CUD2_SCHGR	Q:1313-1564,H:10-95	54651%ID	E:251e-20	RecName: Full=Endocuticle structural glycoprotein SgAbd-2;	Eukaryota; Metazoa; Ecdysozoa; Arthropoda; Hexapoda; Insecta; Pterygota; Neoptera; Orthopteroidea; Orthoptera; Caelifera; Acridomorpha; Acridoidea; Acrididae; Cyrtacanthacridinae; Schistocerca
346	TRINITY_DN12941_c0_g1	TRINITY_DN12941_c0_g1_i1	160.101	1.95924	0.000112068	0.00374652
271	TRINITY_DN34079_c0_g5	TRINITY_DN34079_c0_g5_i1	174.065	1.95522	3.37915e-05	0.00143805
370	TRINITY_DN29966_c0_g1	TRINITY_DN29966_c0_g1_i2	124.003	1.94845	0.000176105	0.00550543	RESIL_DROME	RESIL_DROME	Q:1176-1361,H:341-402	58065%ID	E:274e-13	RecName: Full=Pro-resilin;	Eukaryota; Metazoa; Ecdysozoa; Arthropoda; Hexapoda; Insecta; Pterygota; Neoptera; Endopterygota; Diptera; Brachycera; Muscomorpha; Ephydroidea; Drosophilidae; Drosophila; Sophophora
254	TRINITY_DN33879_c0_g1	TRINITY_DN33879_c0_g1_i2	526.52	1.94517	2.32931e-05	0.00106075	CBPB_ASTAS	CBPB_ASTAS	Q:1-113,H:133-245	47788%ID	E:512e-33	RecName: Full=Carboxypeptidase B;	Eukaryota; Metazoa; Ecdysozoa; Arthropoda; Crustacea; Malacostraca; Eumalacostraca; Eucarida; Decapoda; Pleocyemata; Astacidea; Astacoidea; Astacidae; Astacus
241	TRINITY_DN33496_c0_g2	TRINITY_DN33496_c0_g2_i3	2419.3	1.93843	1.69126e-05	0.000811736	FACR1_DROME	FACR1_DROME	Q:1-122,H:463-584	31967%ID	E:154e-19	RecName: Full=Putative fatty acyl-CoA reductase CG5065 {ECO:0000250|UniProtKB:Q922J9, ECO:0000312|EMBL:AAF579741};	Eukaryota; Metazoa; Ecdysozoa; Arthropoda; Hexapoda; Insecta; Pterygota; Neoptera; Endopterygota; Diptera; Brachycera; Muscomorpha; Ephydroidea; Drosophilidae; Drosophila; Sophophora
256	TRINITY_DN29738_c1_g3	TRINITY_DN29738_c1_g3_i2	274.091	1.92316	2.58263e-05	0.00116692	OB10_DROME	OB10_DROME	Q:23-111,H:33-134	2451%ID	E:431e-08	RecName: Full=Putative odorant-binding protein A10;	Eukaryota; Metazoa; Ecdysozoa; Arthropoda; Hexapoda; Insecta; Pterygota; Neoptera; Endopterygota; Diptera; Brachycera; Muscomorpha; Ephydroidea; Drosophilidae; Drosophila; Sophophora
155	TRINITY_DN35403_c0_g2	TRINITY_DN35403_c0_g2_i1	517.753	1.90879	1.7275e-07	1.28916e-05	AGRL3_BOVIN	AGRL3_BOVIN	Q:484-762,H:945-1227	26159%ID	E:259e-21	RecName: Full=Adhesion G protein-coupled receptor L3 {ECO:0000250|UniProtKB:Q9HAR2};	Eukaryota; Metazoa; Chordata; Craniata; Vertebrata; Euteleostomi; Mammalia; Eutheria; Laurasiatheria; Cetartiodactyla; Ruminantia; Pecora; Bovidae; Bovinae; Bos
393	TRINITY_DN34228_c0_g1	TRINITY_DN34228_c0_g1_i4	33.1678	1.89219	0.000258496	0.00760819	RESIL_DROME	RESIL_DROME	Q:280-354,H:343-407	48%ID	E:558e-10	RecName: Full=Pro-resilin;	Eukaryota; Metazoa; Ecdysozoa; Arthropoda; Hexapoda; Insecta; Pterygota; Neoptera; Endopterygota; Diptera; Brachycera; Muscomorpha; Ephydroidea; Drosophilidae; Drosophila; Sophophora
172	TRINITY_DN31523_c1_g1	TRINITY_DN31523_c1_g1_i1	237.739	1.8903	5.84046e-07	3.90501e-05
157	TRINITY_DN33037_c0_g3	TRINITY_DN33037_c0_g3_i3	493.082	1.88418	1.80978e-07	1.33336e-05	NAGAB_BOVIN	NAGAB_BOVIN	Q:278-367,H:24-53	76667%ID	E:211e-11	RecName: Full=Alpha-N-acetylgalactosaminidase;	Eukaryota; Metazoa; Chordata; Craniata; Vertebrata; Euteleostomi; Mammalia; Eutheria; Laurasiatheria; Cetartiodactyla; Ruminantia; Pecora; Bovidae; Bovinae; Bos
189	TRINITY_DN34962_c0_g1	TRINITY_DN34962_c0_g1_i1	456.516	1.88209	1.48059e-06	9.06137e-05	DAT_DROME	DAT_DROME	Q:19-411,H:24-422	74631%ID	E:0	RecName: Full=Sodium-dependent dopamine transporter {ECO:0000303|PubMed:11125028};	Eukaryota; Metazoa; Ecdysozoa; Arthropoda; Hexapoda; Insecta; Pterygota; Neoptera; Endopterygota; Diptera; Brachycera; Muscomorpha; Ephydroidea; Drosophilidae; Drosophila; Sophophora
301	TRINITY_DN34454_c1_g8	TRINITY_DN34454_c1_g8_i1	4537.71	1.85209	5.4877e-05	0.00210884
154	TRINITY_DN36433_c0_g4	TRINITY_DN36433_c0_g4_i1	162.789	1.84997	1.64549e-07	1.23593e-05
245	TRINITY_DN29986_c0_g2	TRINITY_DN29986_c0_g2_i7	2048.56	1.84203	1.96106e-05	0.000925862	DFP_BOMMO	DFP_BOMMO	Q:1-103,H:1-112	36607%ID	E:177e-16	RecName: Full=Putative defense protein;	Eukaryota; Metazoa; Ecdysozoa; Arthropoda; Hexapoda; Insecta; Pterygota; Neoptera; Endopterygota; Lepidoptera; Glossata; Ditrysia; Bombycoidea; Bombycidae; Bombycinae; Bombyx
440	TRINITY_DN31389_c0_g2	TRINITY_DN31389_c0_g2_i1	19.0811	1.83317	0.000414132	0.010887
390	TRINITY_DN35366_c1_g6	TRINITY_DN35366_c1_g6_i1	567.344	1.83275	0.000232243	0.0068881
439	TRINITY_DN33554_c0_g2	TRINITY_DN33554_c0_g2_i1	166.825	1.82059	0.000399137	0.0105167
314	TRINITY_DN32213_c0_g3	TRINITY_DN32213_c0_g3_i2	3931.81	1.80282	7.18754e-05	0.00264771	CU01_ANOGA	CU01_ANOGA	Q:141-243,H:42-144	60748%ID	E:113e-32	RecName: Full=Cuticle protein;	Eukaryota; Metazoa; Ecdysozoa; Arthropoda; Hexapoda; Insecta; Pterygota; Neoptera; Endopterygota; Diptera; Nematocera; Culicoidea; Culicidae; Anophelinae; Anopheles
228	TRINITY_DN35177_c0_g4	TRINITY_DN35177_c0_g4_i5	89.8721	1.79867	1.06093e-05	0.000538236	ST1B1_CHICK	ST1B1_CHICK	Q:1-97,H:197-292	28866%ID	E:675e-09	RecName: Full=Sulfotransferase family cytosolic 1B member 1;	Eukaryota; Metazoa; Chordata; Craniata; Vertebrata; Euteleostomi; Archelosauria; Archosauria; Dinosauria; Saurischia; Theropoda; Coelurosauria; Aves; Neognathae; Galloanserae; Galliformes; Phasianidae; Phasianinae; Gallus
309	TRINITY_DN32320_c0_g1	TRINITY_DN32320_c0_g1_i3	5458.32	1.7925	6.33869e-05	0.0023728	OBSTE_DROME	OBSTE_DROME	Q:167-358,H:85-150	39394%ID	E:182e-06
201	TRINITY_DN36318_c0_g2	TRINITY_DN36318_c0_g2_i1	427.988	1.77891	3.22473e-06	0.000185574
283	TRINITY_DN32100_c0_g2	TRINITY_DN32100_c0_g2_i1	170.153	1.76545	4.57836e-05	0.0018713	ST1C1_MOUSE	ST1C1_MOUSE	Q:33-157,H:24-136	312%ID	E:118e-15	RecName: Full=Sulfotransferase 1C1;	Eukaryota; Metazoa; Chordata; Craniata; Vertebrata; Euteleostomi; Mammalia; Eutheria; Euarchontoglires; Glires; Rodentia; Sciurognathi; Muroidea; Muridae; Murinae; Mus; Mus
443	TRINITY_DN29550_c0_g1	TRINITY_DN29550_c0_g1_i9	3450.39	1.7627	0.000442174	0.0115454	DDR48_YEAST	DDR48_YEAST	Q:322-450,H:192-331	41549%ID	E:629e-06	RecName: Full=Stress protein DDR48;	Eukaryota; Fungi; Dikarya; Ascomycota; Saccharomycotina; Saccharomycetes; Saccharomycetales; Saccharomycetaceae; Saccharomyces
471	TRINITY_DN34810_c0_g1	TRINITY_DN34810_c0_g1_i1	79.2166	1.75142	0.000578692	0.0141795
110	TRINITY_DN37594_c1_g1	TRINITY_DN37594_c1_g1_i1	293.918	1.73929	1.76122e-09	1.852e-07
444	TRINITY_DN34090_c0_g7	TRINITY_DN34090_c0_g7_i1	347.335	1.72212	0.000458564	0.0119464
255	TRINITY_DN28250_c0_g1	TRINITY_DN28250_c0_g1_i3	26099.9	1.71971	2.39832e-05	0.0010879	AM4N_DROAN	AM4N_DROAN	Q:126-1421,H:20-449	64583%ID	E:0	RecName: Full=Alpha-amylase 4N;	Eukaryota; Metazoa; Ecdysozoa; Arthropoda; Hexapoda; Insecta; Pterygota; Neoptera; Endopterygota; Diptera; Brachycera; Muscomorpha; Ephydroidea; Drosophilidae; Drosophila; Sophophora`AM4N_DROAN	AM4N_DROAN	Q:1453-1653,H:428-495	66176%ID	E:763e-17	RecName: Full=Alpha-amylase 4N;	Eukaryota; Metazoa; Ecdysozoa; Arthropoda; Hexapoda; Insecta; Pterygota; Neoptera; Endopterygota; Diptera; Brachycera; Muscomorpha; Ephydroidea; Drosophilidae; Drosophila; Sophophora
237	TRINITY_DN34952_c0_g1	TRINITY_DN34952_c0_g1_i18	2924.73	1.71286	1.51071e-05	0.000737316	CHIT1_HUMAN	CHIT1_HUMAN	Q:10-542,H:9-465	37873%ID	E:173e-112	RecName: Full=Chitotriosidase-1;	Eukaryota; Metazoa; Chordata; Craniata; Vertebrata; Euteleostomi; Mammalia; Eutheria; Euarchontoglires; Primates; Haplorrhini; Catarrhini; Hominidae; Homo
126	TRINITY_DN36780_c0_g1	TRINITY_DN36780_c0_g1_i1	47.0797	1.69027	9.61558e-09	8.75774e-07
571	TRINITY_DN36698_c0_g1	TRINITY_DN36698_c0_g1_i1	30.1869	1.68647	0.00115981	0.0234947
229	TRINITY_DN30863_c0_g1	TRINITY_DN30863_c0_g1_i8	101.408	1.68212	1.08462e-05	0.000547849	TTPAL_MOUSE	TTPAL_MOUSE	Q:11-154,H:139-284	30137%ID	E:151e-17	RecName: Full=Alpha-tocopherol transfer protein-like;	Eukaryota; Metazoa; Chordata; Craniata; Vertebrata; Euteleostomi; Mammalia; Eutheria; Euarchontoglires; Glires; Rodentia; Sciurognathi; Muroidea; Muridae; Murinae; Mus; Mus
598	TRINITY_DN34271_c0_g1	TRINITY_DN34271_c0_g1_i3	2751.19	1.66566	0.00133633	0.0258053	RESIL_DROME	RESIL_DROME	Q:104-177,H:336-407	51351%ID	E:121e-14	RecName: Full=Pro-resilin;	Eukaryota; Metazoa; Ecdysozoa; Arthropoda; Hexapoda; Insecta; Pterygota; Neoptera; Endopterygota; Diptera; Brachycera; Muscomorpha; Ephydroidea; Drosophilidae; Drosophila; Sophophora
523	TRINITY_DN32187_c1_g1	TRINITY_DN32187_c1_g1_i5	1935.13	1.66032	0.000891508	0.0197172	OBSTE_DROME	OBSTE_DROME	Q:1964-2548,H:19-217	33014%ID	E:445e-22
358	TRINITY_DN32201_c1_g2	TRINITY_DN32201_c1_g2_i1	214.763	1.6602	0.000143737	0.00464415	DDC_DROLE	DDC_DROLE	Q:1-209,H:44-252	74163%ID	E:189e-104	RecName: Full=Aromatic-L-amino-acid decarboxylase;	Eukaryota; Metazoa; Ecdysozoa; Arthropoda; Hexapoda; Insecta; Pterygota; Neoptera; Endopterygota; Diptera; Brachycera; Muscomorpha; Ephydroidea; Drosophilidae; Scaptodrosophila
505	TRINITY_DN32312_c0_g1	TRINITY_DN32312_c0_g1_i8	993.068	1.66019	0.000777098	0.0177994	CLVS1_XENLA	CLVS1_XENLA	Q:10-261,H:6-258	31621%ID	E:221e-34	RecName: Full=Clavesin-1;	Eukaryota; Metazoa; Chordata; Craniata; Vertebrata; Euteleostomi; Amphibia; Batrachia; Anura; Pipoidea; Pipidae; Xenopodinae; Xenopus; Xenopus
180	TRINITY_DN29139_c0_g1	TRINITY_DN29139_c0_g1_i4	441.334	1.65975	9.50777e-07	6.1098e-05	BGBP_PENMO	BGBP_PENMO	Q:28-109,H:277-361	57955%ID	E:198e-27	RecName: Full=Beta-1,3-glucan-binding protein {ECO:0000312|EMBL:AAM212131};	Eukaryota; Metazoa; Ecdysozoa; Arthropoda; Crustacea; Malacostraca; Eumalacostraca; Eucarida; Decapoda; Dendrobranchiata; Penaeoidea; Penaeidae; Penaeus
481	TRINITY_DN30534_c0_g1	TRINITY_DN30534_c0_g1_i1	3021.72	1.65824	0.000616923	0.0148356	CU19_LOCMI	CU19_LOCMI	Q:37-104,H:52-119	66176%ID	E:562e-25	RecName: Full=Cuticle protein 19;	Eukaryota; Metazoa; Ecdysozoa; Arthropoda; Hexapoda; Insecta; Pterygota; Neoptera; Orthopteroidea; Orthoptera; Caelifera; Acridomorpha; Acridoidea; Acrididae; Oedipodinae; Locusta
253	TRINITY_DN35367_c0_g4	TRINITY_DN35367_c0_g4_i1	101.457	1.65414	2.30747e-05	0.00105748	DDC_DROLE	DDC_DROLE	Q:3-230,H:322-397	65789%ID	E:21e-28	RecName: Full=Aromatic-L-amino-acid decarboxylase;	Eukaryota; Metazoa; Ecdysozoa; Arthropoda; Hexapoda; Insecta; Pterygota; Neoptera; Endopterygota; Diptera; Brachycera; Muscomorpha; Ephydroidea; Drosophilidae; Scaptodrosophila
132	TRINITY_DN33925_c2_g1	TRINITY_DN33925_c2_g1_i8	366.268	1.64352	1.6942e-08	1.47801e-06	FACR1_CHICK	FACR1_CHICK	Q:21-167,H:3-147	4966%ID	E:147e-43	RecName: Full=Fatty acyl-CoA reductase 1;	Eukaryota; Metazoa; Chordata; Craniata; Vertebrata; Euteleostomi; Archelosauria; Archosauria; Dinosauria; Saurischia; Theropoda; Coelurosauria; Aves; Neognathae; Galloanserae; Galliformes; Phasianidae; Phasianinae; Gallus
515	TRINITY_DN35466_c1_g4	TRINITY_DN35466_c1_g4_i1	623.969	1.64229	0.00085648	0.0191738
634	TRINITY_DN27293_c0_g1	TRINITY_DN27293_c0_g1_i3	171.047	1.62056	0.00166979	0.0304955	NAS13_CAEEL	NAS13_CAEEL	Q:1-160,H:144-302	47853%ID	E:162e-43	RecName: Full=Zinc metalloproteinase nas-13;	Eukaryota; Metazoa; Ecdysozoa; Nematoda; Chromadorea; Rhabditida; Rhabditoidea; Rhabditidae; Peloderinae; Caenorhabditis
514	TRINITY_DN31814_c0_g1	TRINITY_DN31814_c0_g1_i1	1346.47	1.60339	0.000848289	0.0190898	KLKB1_HUMAN	KLKB1_HUMAN	Q:11-129,H:515-626	48333%ID	E:451e-31	RecName: Full=Plasma kallikrein;	Eukaryota; Metazoa; Chordata; Craniata; Vertebrata; Euteleostomi; Mammalia; Eutheria; Euarchontoglires; Primates; Haplorrhini; Catarrhini; Hominidae; Homo
667	TRINITY_DN30146_c0_g1	TRINITY_DN30146_c0_g1_i4	2638.19	1.6016	0.00201424	0.0349306	CUD3_SCHGR	CUD3_SCHGR	Q:29-131,H:12-115	49038%ID	E:435e-28	RecName: Full=Endocuticle structural glycoprotein SgAbd-3;	Eukaryota; Metazoa; Ecdysozoa; Arthropoda; Hexapoda; Insecta; Pterygota; Neoptera; Orthopteroidea; Orthoptera; Caelifera; Acridomorpha; Acridoidea; Acrididae; Cyrtacanthacridinae; Schistocerca
410	TRINITY_DN28507_c0_g1	TRINITY_DN28507_c0_g1_i1	1346.09	1.60077	0.000301422	0.00850377
89	TRINITY_DN28818_c0_g1	TRINITY_DN28818_c0_g1_i2	50.9705	1.58933	1.00053e-10	1.3068e-08	ASB17_CANLF	ASB17_CANLF	Q:53-101,H:245-293	42857%ID	E:175e-06	RecName: Full=Ankyrin repeat and SOCS box protein 17;	Eukaryota; Metazoa; Chordata; Craniata; Vertebrata; Euteleostomi; Mammalia; Eutheria; Laurasiatheria; Carnivora; Caniformia; Canidae; Canis
412	TRINITY_DN36418_c0_g2	TRINITY_DN36418_c0_g2_i7	249.318	1.58318	0.000305333	0.00855155	B3GL1_MUSSI	B3GL1_MUSSI	Q:43-294,H:39-302	30147%ID	E:971e-27	RecName: Full=UDP-GalNAc:beta-1,3-N-acetylgalactosaminyltransferase 1;	Eukaryota; Metazoa; Chordata; Craniata; Vertebrata; Euteleostomi; Mammalia; Eutheria; Euarchontoglires; Glires; Rodentia; Sciurognathi; Muroidea; Muridae; Murinae; Mus; Mus
186	TRINITY_DN37273_c1_g1	TRINITY_DN37273_c1_g1_i7	1293.78	1.57701	1.30262e-06	8.10075e-05	ATS4_RAT	ATS4_RAT	Q:4-121,H:188-308	3252%ID	E:882e-12	RecName: Full=A disintegrin and metalloproteinase with thrombospondin motifs 4;	Eukaryota; Metazoa; Chordata; Craniata; Vertebrata; Euteleostomi; Mammalia; Eutheria; Euarchontoglires; Glires; Rodentia; Sciurognathi; Muroidea; Muridae; Murinae; Rattus
264	TRINITY_DN32714_c0_g3	TRINITY_DN32714_c0_g3_i1	42.4472	1.56288	3.10509e-05	0.00136048	CHI10_DROME	CHI10_DROME	Q:310-44,H:874-954	35955%ID	E:448e-09
493	TRINITY_DN32796_c0_g1	TRINITY_DN32796_c0_g1_i1	8829.09	1.54265	0.000712646	0.0166866	AMYA_DROMA	AMYA_DROMA	Q:1-304,H:98-399	55263%ID	E:428e-113	RecName: Full=Alpha-amylase A;	Eukaryota; Metazoa; Ecdysozoa; Arthropoda; Hexapoda; Insecta; Pterygota; Neoptera; Endopterygota; Diptera; Brachycera; Muscomorpha; Ephydroidea; Drosophilidae; Drosophila; Sophophora
165	TRINITY_DN34191_c0_g1	TRINITY_DN34191_c0_g1_i3	190.072	1.53558	3.55263e-07	2.4905e-05	SPZ5_DROME	SPZ5_DROME	Q:14-121,H:278-384	44954%ID	E:11e-27
344	TRINITY_DN36513_c1_g5	TRINITY_DN36513_c1_g5_i1	1862.93	1.52674	0.000110965	0.00372795
360	TRINITY_DN32418_c0_g2	TRINITY_DN32418_c0_g2_i1	353.682	1.51994	0.000148504	0.00477151	HAM_DROME	HAM_DROME	Q:200-325,H:810-929	69048%ID	E:235e-53	RecName: Full=Transcription factor hamlet;	Eukaryota; Metazoa; Ecdysozoa; Arthropoda; Hexapoda; Insecta; Pterygota; Neoptera; Endopterygota; Diptera; Brachycera; Muscomorpha; Ephydroidea; Drosophilidae; Drosophila; Sophophora`HAM_DROME	HAM_DROME	Q:209-291,H:311-393	3494%ID	E:218e-08	RecName: Full=Transcription factor hamlet;	Eukaryota; Metazoa; Ecdysozoa; Arthropoda; Hexapoda; Insecta; Pterygota; Neoptera; Endopterygota; Diptera; Brachycera; Muscomorpha; Ephydroidea; Drosophilidae; Drosophila; Sophophora`HAM_DROME	HAM_DROME	Q:204-291,H:248-336	32584%ID	E:343e-06	RecName: Full=Transcription factor hamlet;	Eukaryota; Metazoa; Ecdysozoa; Arthropoda; Hexapoda; Insecta; Pterygota; Neoptera; Endopterygota; Diptera; Brachycera; Muscomorpha; Ephydroidea; Drosophilidae; Drosophila; Sophophora
179	TRINITY_DN33826_c0_g1	TRINITY_DN33826_c0_g1_i1	3649.66	1.50503	8.60175e-07	5.55846e-05
506	TRINITY_DN34579_c0_g1	TRINITY_DN34579_c0_g1_i1	31.9097	1.50421	0.000779342	0.0178155	ARMC4_HUMAN	ARMC4_HUMAN	Q:4-247,H:798-1040	4918%ID	E:458e-69	RecName: Full=Armadillo repeat-containing protein 4;	Eukaryota; Metazoa; Chordata; Craniata; Vertebrata; Euteleostomi; Mammalia; Eutheria; Euarchontoglires; Primates; Haplorrhini; Catarrhini; Hominidae; Homo`ARMC4_HUMAN	ARMC4_HUMAN	Q:4-234,H:715-949	25726%ID	E:293e-06	RecName: Full=Armadillo repeat-containing protein 4;	Eukaryota; Metazoa; Chordata; Craniata; Vertebrata; Euteleostomi; Mammalia; Eutheria; Euarchontoglires; Primates; Haplorrhini; Catarrhini; Hominidae; Homo
411	TRINITY_DN34440_c0_g1	TRINITY_DN34440_c0_g1_i2	101.246	1.49633	0.000302603	0.00851634	MA2B1_CAVPO	MA2B1_CAVPO	Q:24-493,H:552-1002	41152%ID	E:137e-95	RecName: Full=Lysosomal alpha-mannosidase;	Eukaryota; Metazoa; Chordata; Craniata; Vertebrata; Euteleostomi; Mammalia; Eutheria; Euarchontoglires; Glires; Rodentia; Hystricognathi; Caviidae; Cavia
707	TRINITY_DN32110_c1_g1	TRINITY_DN32110_c1_g1_i11	336.421	1.49632	0.00254445	0.041629	DOXA1_CAEEL	DOXA1_CAEEL	Q:1-124,H:146-273	34351%ID	E:668e-17	RecName: Full=Dual oxidase maturation factor 1 {ECO:0000312|WormBase:C06E13};	Eukaryota; Metazoa; Ecdysozoa; Nematoda; Chromadorea; Rhabditida; Rhabditoidea; Rhabditidae; Peloderinae; Caenorhabditis
452	TRINITY_DN30515_c0_g2	TRINITY_DN30515_c0_g2_i3	234.898	1.49077	0.000478017	0.0122328	RLBP1_HUMAN	RLBP1_HUMAN	Q:14-183,H:95-263	23392%ID	E:184e-12	RecName: Full=Retinaldehyde-binding protein 1;	Eukaryota; Metazoa; Chordata; Craniata; Vertebrata; Euteleostomi; Mammalia; Eutheria; Euarchontoglires; Primates; Haplorrhini; Catarrhini; Hominidae; Homo
531	TRINITY_DN34794_c4_g1	TRINITY_DN34794_c4_g1_i6	396.26	1.4902	0.000930046	0.0202596	LIPP_MYOCO	LIPP_MYOCO	Q:1-325,H:98-411	43119%ID	E:776e-77	RecName: Full=Pancreatic triacylglycerol lipase;	Eukaryota; Metazoa; Chordata; Craniata; Vertebrata; Euteleostomi; Mammalia; Eutheria; Euarchontoglires; Glires; Rodentia; Hystricognathi; Myocastoridae; Myocastor
663	TRINITY_DN34443_c1_g2	TRINITY_DN34443_c1_g2_i1	103.962	1.48086	0.0019574	0.0341497	DHGL_DROME	DHGL_DROME	Q:2-382,H:250-612	41253%ID	E:549e-88	RecName: Full=Glucose dehydrogenase [FAD, quinone];	Eukaryota; Metazoa; Ecdysozoa; Arthropoda; Hexapoda; Insecta; Pterygota; Neoptera; Endopterygota; Diptera; Brachycera; Muscomorpha; Ephydroidea; Drosophilidae; Drosophila; Sophophora
499	TRINITY_DN37781_c1_g1	TRINITY_DN37781_c1_g1_i14	3605.35	1.45518	0.000733314	0.0169985	CTR1_HUMAN	CTR1_HUMAN	Q:1-283,H:311-617	44337%ID	E:251e-81	RecName: Full=High affinity cationic amino acid transporter 1;	Eukaryota; Metazoa; Chordata; Craniata; Vertebrata; Euteleostomi; Mammalia; Eutheria; Euarchontoglires; Primates; Haplorrhini; Catarrhini; Hominidae; Homo
169	TRINITY_DN31071_c0_g1	TRINITY_DN31071_c0_g1_i11	299.973	1.45202	4.34604e-07	2.9746e-05	GTR6_HUMAN	GTR6_HUMAN	Q:59-277,H:17-239	33632%ID	E:491e-28	RecName: Full=Solute carrier family 2, facilitated glucose transporter member 6;	Eukaryota; Metazoa; Chordata; Craniata; Vertebrata; Euteleostomi; Mammalia; Eutheria; Euarchontoglires; Primates; Haplorrhini; Catarrhini; Hominidae; Homo
75	TRINITY_DN33830_c0_g1	TRINITY_DN33830_c0_g1_i4	1494.33	1.45117	5.98432e-12	9.22942e-10	B561A_ARATH	B561A_ARATH	Q:164-270,H:514-619	28704%ID	E:416e-06	RecName: Full=Cytochrome b561, DM13 and DOMON domain-containing protein At5g54830;	Eukaryota; Viridiplantae; Streptophyta; Embryophyta; Tracheophyta; Spermatophyta; Magnoliophyta; eudicotyledons; Gunneridae; Pentapetalae; rosids; malvids; Brassicales; Brassicaceae; Camelineae; Arabidopsis
550	TRINITY_DN32696_c0_g1	TRINITY_DN32696_c0_g1_i3	70.9174	1.44289	0.00102644	0.0215948	EMAL_DROME	EMAL_DROME	Q:103-1025,H:163-1076	62128%ID	E:0	RecName: Full=Echinoderm microtubule-associated protein-like CG42247;	Eukaryota; Metazoa; Ecdysozoa; Arthropoda; Hexapoda; Insecta; Pterygota; Neoptera; Endopterygota; Diptera; Brachycera; Muscomorpha; Ephydroidea; Drosophilidae; Drosophila; Sophophora
200	TRINITY_DN31190_c0_g1	TRINITY_DN31190_c0_g1_i4	473.525	1.43023	3.187e-06	0.00018432	CD81_BOVIN	CD81_BOVIN	Q:333-578,H:3-91	33708%ID	E:889e-08	RecName: Full=CD81 antigen;	Eukaryota; Metazoa; Chordata; Craniata; Vertebrata; Euteleostomi; Mammalia; Eutheria; Laurasiatheria; Cetartiodactyla; Ruminantia; Pecora; Bovidae; Bovinae; Bos
334	TRINITY_DN30863_c0_g3	TRINITY_DN30863_c0_g3_i1	39.2719	1.42927	0.000101527	0.00350801
526	TRINITY_DN30927_c0_g1	TRINITY_DN30927_c0_g1_i1	68.6615	1.42258	0.000902963	0.0198566
146	TRINITY_DN32887_c0_g2	TRINITY_DN32887_c0_g2_i1	88.322	1.40714	5.83758e-08	4.62488e-06
332	TRINITY_DN34218_c1_g2	TRINITY_DN34218_c1_g2_i10	2907.98	1.40185	9.95995e-05	0.00346466	TPSA_ASPNG	TPSA_ASPNG	Q:12-281,H:13-259	36162%ID	E:107e-52	RecName: Full=Alpha,alpha-trehalose-phosphate synthase [UDP-forming] 1;	Eukaryota; Fungi; Dikarya; Ascomycota; Pezizomycotina; Eurotiomycetes; Eurotiomycetidae; Eurotiales; Aspergillaceae; Aspergillus
548	TRINITY_DN26182_c0_g1	TRINITY_DN26182_c0_g1_i1	1631.71	1.3969	0.00102092	0.0215493	LARP6_MOUSE	LARP6_MOUSE	Q:111-477,H:55-482	32251%ID	E:585e-48	RecName: Full=La-related protein 6;	Eukaryota; Metazoa; Chordata; Craniata; Vertebrata; Euteleostomi; Mammalia; Eutheria; Euarchontoglires; Glires; Rodentia; Sciurognathi; Muroidea; Muridae; Murinae; Mus; Mus
639	TRINITY_DN32161_c0_g2	TRINITY_DN32161_c0_g2_i5	1241.58	1.3968	0.00176715	0.0319532	CHIA_BOVIN	CHIA_BOVIN	Q:1-269,H:34-306	46403%ID	E:296e-82	RecName: Full=Acidic mammalian chitinase;	Eukaryota; Metazoa; Chordata; Craniata; Vertebrata; Euteleostomi; Mammalia; Eutheria; Laurasiatheria; Cetartiodactyla; Ruminantia; Pecora; Bovidae; Bovinae; Bos
239	TRINITY_DN29558_c0_g1	TRINITY_DN29558_c0_g1_i1	227.054	1.38099	1.644e-05	0.000792339	GLS2_CAEEL	GLS2_CAEEL	Q:38-165,H:151-277	28682%ID	E:235e-09	RecName: Full=Putative glutaminase 2;	Eukaryota; Metazoa; Ecdysozoa; Nematoda; Chromadorea; Rhabditida; Rhabditoidea; Rhabditidae; Peloderinae; Caenorhabditis
384	TRINITY_DN33603_c0_g3	TRINITY_DN33603_c0_g3_i1	253.992	1.37976	0.000212092	0.00638871	CAH2_RABIT	CAH2_RABIT	Q:81-331,H:4-255	39147%ID	E:149e-49	RecName: Full=Carbonic anhydrase 2;	Eukaryota; Metazoa; Chordata; Craniata; Vertebrata; Euteleostomi; Mammalia; Eutheria; Euarchontoglires; Glires; Lagomorpha; Leporidae; Oryctolagus
140	TRINITY_DN31404_c0_g1	TRINITY_DN31404_c0_g1_i9	915.907	1.3688	2.62707e-08	2.17052e-06	BGAL_XANMN	BGAL_XANMN	Q:1-143,H:211-353	4589%ID	E:134e-27	RecName: Full=Beta-galactosidase;	Bacteria; Proteobacteria; Gammaproteobacteria; Xanthomonadales; Xanthomonadaceae; Xanthomonas
614	TRINITY_DN34133_c0_g1	TRINITY_DN34133_c0_g1_i15	2014.09	1.36397	0.00149257	0.0281182	PEPT1_DROME	PEPT1_DROME	Q:10-240,H:2-233	58621%ID	E:405e-90	RecName: Full=Peptide transporter family 1;	Eukaryota; Metazoa; Ecdysozoa; Arthropoda; Hexapoda; Insecta; Pterygota; Neoptera; Endopterygota; Diptera; Brachycera; Muscomorpha; Ephydroidea; Drosophilidae; Drosophila; Sophophora
257	TRINITY_DN34216_c0_g1	TRINITY_DN34216_c0_g1_i5	1874.25	1.362	2.60045e-05	0.00117041	STL1_ARATH	STL1_ARATH	Q:123-473,H:138-468	208%ID	E:119e-07
448	TRINITY_DN37561_c0_g1	TRINITY_DN37561_c0_g1_i32	287.626	1.35043	0.000468886	0.0120793	S18B1_MOUSE	S18B1_MOUSE	Q:1026-2279,H:21-433	28941%ID	E:481e-27	RecName: Full=MFS-type transporter SLC18B1;	Eukaryota; Metazoa; Chordata; Craniata; Vertebrata; Euteleostomi; Mammalia; Eutheria; Euarchontoglires; Glires; Rodentia; Sciurognathi; Muroidea; Muridae; Murinae; Mus; Mus
227	TRINITY_DN35744_c0_g1	TRINITY_DN35744_c0_g1_i4	311.079	1.34179	1.00878e-05	0.000514034	CASP7_MOUSE	CASP7_MOUSE	Q:2-176,H:123-282	26554%ID	E:465e-07	RecName: Full=Caspase-7;	Eukaryota; Metazoa; Chordata; Craniata; Vertebrata; Euteleostomi; Mammalia; Eutheria; Euarchontoglires; Glires; Rodentia; Sciurognathi; Muroidea; Muridae; Murinae; Mus; Mus
218	TRINITY_DN33451_c1_g1	TRINITY_DN33451_c1_g1_i5	198.57	1.33858	7.84214e-06	0.000416101	DDC_DROLE	DDC_DROLE	Q:1-113,H:285-397	63717%ID	E:431e-47	RecName: Full=Aromatic-L-amino-acid decarboxylase;	Eukaryota; Metazoa; Ecdysozoa; Arthropoda; Hexapoda; Insecta; Pterygota; Neoptera; Endopterygota; Diptera; Brachycera; Muscomorpha; Ephydroidea; Drosophilidae; Scaptodrosophila
643	TRINITY_DN27260_c0_g1	TRINITY_DN27260_c0_g1_i1	138.376	1.33578	0.0018078	0.0325207
286	TRINITY_DN36234_c0_g4	TRINITY_DN36234_c0_g4_i4	155.74	1.31474	4.78573e-05	0.00193554	SO1C1_HUMAN	SO1C1_HUMAN	Q:77-452,H:62-454	29136%ID	E:182e-45	RecName: Full=Solute carrier organic anion transporter family member 1C1;	Eukaryota; Metazoa; Chordata; Craniata; Vertebrata; Euteleostomi; Mammalia; Eutheria; Euarchontoglires; Primates; Haplorrhini; Catarrhini; Hominidae; Homo
470	TRINITY_DN35015_c5_g2	TRINITY_DN35015_c5_g2_i1	2630.96	1.31023	0.000577915	0.0141795
496	TRINITY_DN33709_c1_g3	TRINITY_DN33709_c1_g3_i1	1286.17	1.3102	0.000723912	0.0168481
486	TRINITY_DN36035_c1_g5	TRINITY_DN36035_c1_g5_i1	56.4027	1.30422	0.00065425	0.0155714
646	TRINITY_DN37198_c0_g1	TRINITY_DN37198_c0_g1_i2	358.084	1.29979	0.00182779	0.0327277	PEPT1_DROME	PEPT1_DROME	Q:8-107,H:610-701	43%ID	E:303e-17	RecName: Full=Peptide transporter family 1;	Eukaryota; Metazoa; Ecdysozoa; Arthropoda; Hexapoda; Insecta; Pterygota; Neoptera; Endopterygota; Diptera; Brachycera; Muscomorpha; Ephydroidea; Drosophilidae; Drosophila; Sophophora
434	TRINITY_DN29075_c0_g1	TRINITY_DN29075_c0_g1_i1	74.455	1.2892	0.000385558	0.0102054
742	TRINITY_DN31295_c0_g1	TRINITY_DN31295_c0_g1_i1	411.51	1.28136	0.00315747	0.0492216
407	TRINITY_DN36281_c0_g3	TRINITY_DN36281_c0_g3_i1	77.9627	1.27188	0.000291586	0.00828691
142	TRINITY_DN31717_c0_g1	TRINITY_DN31717_c0_g1_i1	708.611	1.26253	3.31334e-08	2.69897e-06	ABCGK_DICDI	ABCGK_DICDI	Q:2-174,H:542-714	27746%ID	E:11e-19	RecName: Full=ABC transporter G family member 20;	Eukaryota; Amoebozoa; Mycetozoa; Dictyosteliida; Dictyostelium
675	TRINITY_DN34170_c0_g2	TRINITY_DN34170_c0_g2_i1	106.198	1.25564	0.00212029	0.0363339
291	TRINITY_DN27937_c0_g1	TRINITY_DN27937_c0_g1_i4	48.0994	1.25487	5.08662e-05	0.00202189	MTH10_DROME	MTH10_DROME	Q:184-1032,H:110-396	24579%ID	E:224e-27	RecName: Full=Probable G-protein coupled receptor Mth-like 10;	Eukaryota; Metazoa; Ecdysozoa; Arthropoda; Hexapoda; Insecta; Pterygota; Neoptera; Endopterygota; Diptera; Brachycera; Muscomorpha; Ephydroidea; Drosophilidae; Drosophila; Sophophora`MTH10_DROME	MTH10_DROME	Q:1118-1684,H:406-564	24479%ID	E:224e-27	RecName: Full=Probable G-protein coupled receptor Mth-like 10;	Eukaryota; Metazoa; Ecdysozoa; Arthropoda; Hexapoda; Insecta; Pterygota; Neoptera; Endopterygota; Diptera; Brachycera; Muscomorpha; Ephydroidea; Drosophilidae; Drosophila; Sophophora
219	TRINITY_DN37151_c0_g1	TRINITY_DN37151_c0_g1_i1	1142.41	1.24213	8.26078e-06	0.000436312	LOXL2_PONAB	LOXL2_PONAB	Q:964-1080,H:51-165	45455%ID	E:61e-21	RecName: Full=Lysyl oxidase homolog 2;	Eukaryota; Metazoa; Chordata; Craniata; Vertebrata; Euteleostomi; Mammalia; Eutheria; Euarchontoglires; Primates; Haplorrhini; Catarrhini; Hominidae; Pongo`LOXL2_PONAB	LOXL2_PONAB	Q:971-1080,H:326-428	42727%ID	E:177e-15	RecName: Full=Lysyl oxidase homolog 2;	Eukaryota; Metazoa; Chordata; Craniata; Vertebrata; Euteleostomi; Mammalia; Eutheria; Euarchontoglires; Primates; Haplorrhini; Catarrhini; Hominidae; Pongo`LOXL2_PONAB	LOXL2_PONAB	Q:879-1060,H:357-525	30645%ID	E:174e-09	RecName: Full=Lysyl oxidase homolog 2;	Eukaryota; Metazoa; Chordata; Craniata; Vertebrata; Euteleostomi; Mammalia; Eutheria; Euarchontoglires; Primates; Haplorrhini; Catarrhini; Hominidae; Pongo`LOXL2_PONAB	LOXL2_PONAB	Q:417-636,H:292-497	27948%ID	E:399e-07	RecName: Full=Lysyl oxidase homolog 2;	Eukaryota; Metazoa; Chordata; Craniata; Vertebrata; Euteleostomi; Mammalia; Eutheria; Euarchontoglires; Primates; Haplorrhini; Catarrhini; Hominidae; Pongo
467	TRINITY_DN31682_c0_g2	TRINITY_DN31682_c0_g2_i5	1630.73	1.24067	0.000559343	0.0138542	SMAD2_DANRE	SMAD2_DANRE	Q:223-717,H:274-441	25143%ID	E:816e-10	RecName: Full=Mothers against decapentaplegic homolog 2;	Eukaryota; Metazoa; Chordata; Craniata; Vertebrata; Euteleostomi; Actinopterygii; Neopterygii; Teleostei; Ostariophysi; Cypriniformes; Cyprinidae; Danio
733	TRINITY_DN33322_c0_g1	TRINITY_DN33322_c0_g1_i1	2961.33	1.2399	0.00301834	0.0476304
284	TRINITY_DN30279_c0_g1	TRINITY_DN30279_c0_g1_i1	71.453	1.23925	4.60306e-05	0.00187477
210	TRINITY_DN35106_c1_g3	TRINITY_DN35106_c1_g3_i2	203.459	1.23831	5.48265e-06	0.00030199	S26A4_HUMAN	S26A4_HUMAN	Q:2-340,H:120-453	31884%ID	E:407e-52	RecName: Full=Pendrin;	Eukaryota; Metazoa; Chordata; Craniata; Vertebrata; Euteleostomi; Mammalia; Eutheria; Euarchontoglires; Primates; Haplorrhini; Catarrhini; Hominidae; Homo
474	TRINITY_DN34812_c0_g4	TRINITY_DN34812_c0_g4_i1	767.774	1.22476	0.000580708	0.0141795	DEI_DROME	DEI_DROME	Q:36-161,H:37-157	52713%ID	E:416e-24	RecName: Full=Helix-loop-helix protein delilah;	Eukaryota; Metazoa; Ecdysozoa; Arthropoda; Hexapoda; Insecta; Pterygota; Neoptera; Endopterygota; Diptera; Brachycera; Muscomorpha; Ephydroidea; Drosophilidae; Drosophila; Sophophora
79	TRINITY_DN35528_c0_g4	TRINITY_DN35528_c0_g4_i1	465.933	1.21837	2.46648e-11	3.61136e-09	JDP_BOMMO	JDP_BOMMO	Q:40-211,H:2-170	58046%ID	E:877e-67	RecName: Full=J domain-containing protein;	Eukaryota; Metazoa; Ecdysozoa; Arthropoda; Hexapoda; Insecta; Pterygota; Neoptera; Endopterygota; Lepidoptera; Glossata; Ditrysia; Bombycoidea; Bombycidae; Bombycinae; Bombyx
413	TRINITY_DN37282_c0_g1	TRINITY_DN37282_c0_g1_i5	689.802	1.21731	0.000305177	0.00855155	PA2_HADGE	PA2_HADGE	Q:1-243,H:72-161	37363%ID	E:507e-12	RecName: Full=Phospholipase A2;	Eukaryota; Metazoa; Ecdysozoa; Arthropoda; Chelicerata; Arachnida; Scorpiones; Iurida; Iuroidea; Hadrurus
400	TRINITY_DN36448_c0_g3	TRINITY_DN36448_c0_g3_i2	306.015	1.21616	0.000269402	0.00779042	ASB12_HUMAN	ASB12_HUMAN	Q:299-559,H:66-147	42529%ID	E:182e-08	RecName: Full=Ankyrin repeat and SOCS box protein 12;	Eukaryota; Metazoa; Chordata; Craniata; Vertebrata; Euteleostomi; Mammalia; Eutheria; Euarchontoglires; Primates; Haplorrhini; Catarrhini; Hominidae; Homo
31	TRINITY_DN37596_c0_g1	TRINITY_DN37596_c0_g1_i1	345.763	1.20741	5.76355e-19	2.15055e-16	C1139_DROME	C1139_DROME	Q:138-290,H:23-73	45098%ID	E:62e-11
559	TRINITY_DN35339_c0_g2	TRINITY_DN35339_c0_g2_i1	2449.33	1.20077	0.00108201	0.0223492	E74EA_DROME	E74EA_DROME	Q:1382-1498,H:730-768	94872%ID	E:3e-17	RecName: Full=Ecdysone-induced protein 74EF isoform A;	Eukaryota; Metazoa; Ecdysozoa; Arthropoda; Hexapoda; Insecta; Pterygota; Neoptera; Endopterygota; Diptera; Brachycera; Muscomorpha; Ephydroidea; Drosophilidae; Drosophila; Sophophora
63	TRINITY_DN36873_c0_g1	TRINITY_DN36873_c0_g1_i6	512.772	1.19051	4.90104e-13	8.99847e-11	DGK2_DROME	DGK2_DROME	Q:1-106,H:1164-1268	53271%ID	E:458e-33	RecName: Full=Eye-specific diacylglycerol kinase;	Eukaryota; Metazoa; Ecdysozoa; Arthropoda; Hexapoda; Insecta; Pterygota; Neoptera; Endopterygota; Diptera; Brachycera; Muscomorpha; Ephydroidea; Drosophilidae; Drosophila; Sophophora
336	TRINITY_DN33860_c1_g2	TRINITY_DN33860_c1_g2_i1	252.977	1.18893	0.000102825	0.00353982
194	TRINITY_DN37777_c0_g1	TRINITY_DN37777_c0_g1_i4	191.138	1.1845	2.2011e-06	0.000131238	EST1_SCHGA	EST1_SCHGA	Q:4-117,H:3-112	34211%ID	E:269e-18	RecName: Full=Esterase SG1;	Eukaryota; Metazoa; Ecdysozoa; Arthropoda; Hexapoda; Insecta; Pterygota; Neoptera; Paraneoptera; Hemiptera; Sternorrhyncha; Aphidiformes; Aphidoidea; Aphididae; Aphidini; Schizaphis
320	TRINITY_DN37326_c0_g5	TRINITY_DN37326_c0_g5_i1	1683.06	1.18273	8.34635e-05	0.00300836	AMYB_DROYA	AMYB_DROYA	Q:3-491,H:1-494	61895%ID	E:0	RecName: Full=Alpha-amylase B;	Eukaryota; Metazoa; Ecdysozoa; Arthropoda; Hexapoda; Insecta; Pterygota; Neoptera; Endopterygota; Diptera; Brachycera; Muscomorpha; Ephydroidea; Drosophilidae; Drosophila; Sophophora
568	TRINITY_DN37967_c3_g1	TRINITY_DN37967_c3_g1_i1	124.878	1.18198	0.00113248	0.0230624	POLN_CRPVC	POLN_CRPVC	Q:1519-1902,H:1331-1730	26521%ID	E:595e-30	RecName: Full=Replicase polyprotein;	Viruses; ssRNA viruses; ssRNA positive-strand viruses, no DNA stage; Picornavirales; Dicistroviridae; Cripavirus
684	TRINITY_DN37022_c2_g2	TRINITY_DN37022_c2_g2_i1	92.1825	1.18018	0.00227133	0.0384101	NRF6_CAEEL	NRF6_CAEEL	Q:13-176,H:620-787	27811%ID	E:656e-11	RecName: Full=Nose resistant to fluoxetine protein 6;	Eukaryota; Metazoa; Ecdysozoa; Nematoda; Chromadorea; Rhabditida; Rhabditoidea; Rhabditidae; Peloderinae; Caenorhabditis
174	TRINITY_DN30915_c0_g5	TRINITY_DN30915_c0_g5_i1	783.809	1.17841	6.21528e-07	4.13173e-05
715	TRINITY_DN37772_c1_g1	TRINITY_DN37772_c1_g1_i10	1565.66	1.17175	0.00266894	0.043177	HEXDC_HUMAN	HEXDC_HUMAN	Q:612-2132,H:6-478	38086%ID	E:135e-87	RecName: Full=Hexosaminidase D;	Eukaryota; Metazoa; Chordata; Craniata; Vertebrata; Euteleostomi; Mammalia; Eutheria; Euarchontoglires; Primates; Haplorrhini; Catarrhini; Hominidae; Homo
96	TRINITY_DN35001_c1_g3	TRINITY_DN35001_c1_g3_i1	491.506	1.15413	3.00072e-10	3.61556e-08	DAPKR_DROME	DAPKR_DROME	Q:354-938,H:10-205	44898%ID	E:553e-43	RecName: Full=Death-associated protein kinase related;	Eukaryota; Metazoa; Ecdysozoa; Arthropoda; Hexapoda; Insecta; Pterygota; Neoptera; Endopterygota; Diptera; Brachycera; Muscomorpha; Ephydroidea; Drosophilidae; Drosophila; Sophophora`DAPKR_DROME	DAPKR_DROME	Q:1791-2030,H:216-295	5625%ID	E:379e-18	RecName: Full=Death-associated protein kinase related;	Eukaryota; Metazoa; Ecdysozoa; Arthropoda; Hexapoda; Insecta; Pterygota; Neoptera; Endopterygota; Diptera; Brachycera; Muscomorpha; Ephydroidea; Drosophilidae; Drosophila; Sophophora
529	TRINITY_DN31265_c0_g1	TRINITY_DN31265_c0_g1_i1	1707.55	1.149	0.000917375	0.0200591
722	TRINITY_DN34870_c0_g1	TRINITY_DN34870_c0_g1_i1	70.8101	1.14815	0.00274865	0.0440671
141	TRINITY_DN35943_c1_g2	TRINITY_DN35943_c1_g2_i1	1202.45	1.13229	3.14792e-08	2.58241e-06
290	TRINITY_DN33306_c0_g2	TRINITY_DN33306_c0_g2_i3	1810.98	1.12266	5.04034e-05	0.0020104	FUR2_DROME	FUR2_DROME	Q:1-323,H:699-1067	45257%ID	E:134e-99	RecName: Full=Furin-like protease 2;	Eukaryota; Metazoa; Ecdysozoa; Arthropoda; Hexapoda; Insecta; Pterygota; Neoptera; Endopterygota; Diptera; Brachycera; Muscomorpha; Ephydroidea; Drosophilidae; Drosophila; Sophophora
173	TRINITY_DN35277_c0_g3	TRINITY_DN35277_c0_g3_i1	347.062	1.10949	5.82467e-07	3.90501e-05
497	TRINITY_DN32201_c1_g1	TRINITY_DN32201_c1_g1_i15	247.14	1.10758	0.000722804	0.0168481	DDC_DROME	DDC_DROME	Q:1-101,H:41-141	72277%ID	E:35e-51	RecName: Full=Aromatic-L-amino-acid decarboxylase;	Eukaryota; Metazoa; Ecdysozoa; Arthropoda; Hexapoda; Insecta; Pterygota; Neoptera; Endopterygota; Diptera; Brachycera; Muscomorpha; Ephydroidea; Drosophilidae; Drosophila; Sophophora
295	TRINITY_DN28195_c0_g1	TRINITY_DN28195_c0_g1_i1	318.679	1.10727	5.21593e-05	0.00204517
560	TRINITY_DN31600_c0_g1	TRINITY_DN31600_c0_g1_i4	954.381	1.1048	0.00108197	0.0223492	MA2B1_BOVIN	MA2B1_BOVIN	Q:1-205,H:726-922	40976%ID	E:607e-42	RecName: Full=Lysosomal alpha-mannosidase;	Eukaryota; Metazoa; Chordata; Craniata; Vertebrata; Euteleostomi; Mammalia; Eutheria; Laurasiatheria; Cetartiodactyla; Ruminantia; Pecora; Bovidae; Bovinae; Bos
272	TRINITY_DN29674_c0_g1	TRINITY_DN29674_c0_g1_i7	645.074	1.08552	3.38161e-05	0.00143805	GNAQ_DROME	GNAQ_DROME	Q:1-246,H:108-353	79268%ID	E:136e-147	RecName: Full=G protein alpha q subunit;	Eukaryota; Metazoa; Ecdysozoa; Arthropoda; Hexapoda; Insecta; Pterygota; Neoptera; Endopterygota; Diptera; Brachycera; Muscomorpha; Ephydroidea; Drosophilidae; Drosophila; Sophophora
445	TRINITY_DN32556_c0_g3	TRINITY_DN32556_c0_g3_i1	300.29	1.07579	0.000461171	0.0119863
717	TRINITY_DN36390_c0_g1	TRINITY_DN36390_c0_g1_i1	959.611	1.07439	0.00268885	0.0433778
700	TRINITY_DN37108_c0_g2	TRINITY_DN37108_c0_g2_i6	1175.45	1.07201	0.00248547	0.0410274	SKEL1_DROME	SKEL1_DROME	Q:30-273,H:33-273	44672%ID	E:423e-66	RecName: Full=Protein Skeletor, isoforms B/C;	Eukaryota; Metazoa; Ecdysozoa; Arthropoda; Hexapoda; Insecta; Pterygota; Neoptera; Endopterygota; Diptera; Brachycera; Muscomorpha; Ephydroidea; Drosophilidae; Drosophila; Sophophora
484	TRINITY_DN31013_c0_g1	TRINITY_DN31013_c0_g1_i5	710.977	1.07186	0.000635733	0.0151932	KEN_DROPS	KEN_DROPS	Q:29-543,H:7-567	32479%ID	E:369e-71	RecName: Full=Transcription factor Ken {ECO:0000250|UniProtKB:O77459};	Eukaryota; Metazoa; Ecdysozoa; Arthropoda; Hexapoda; Insecta; Pterygota; Neoptera; Endopterygota; Diptera; Brachycera; Muscomorpha; Ephydroidea; Drosophilidae; Drosophila; Sophophora
225	TRINITY_DN28187_c0_g2	TRINITY_DN28187_c0_g2_i1	443.028	1.06942	9.86434e-06	0.000507115	ORB2_DROME	ORB2_DROME	Q:101-383,H:411-704	87755%ID	E:0	RecName: Full=Probable RNA-binding protein orb2;	Eukaryota; Metazoa; Ecdysozoa; Arthropoda; Hexapoda; Insecta; Pterygota; Neoptera; Endopterygota; Diptera; Brachycera; Muscomorpha; Ephydroidea; Drosophilidae; Drosophila; Sophophora
20	TRINITY_DN37193_c1_g1	TRINITY_DN37193_c1_g1_i2	1445.4	1.06888	9.98466e-22	5.77463e-19	PIPA_DROME	PIPA_DROME	Q:1-1048,H:1-1061	67295%ID	E:0	RecName: Full=1-phosphatidylinositol 4,5-bisphosphate phosphodiesterase;	Eukaryota; Metazoa; Ecdysozoa; Arthropoda; Hexapoda; Insecta; Pterygota; Neoptera; Endopterygota; Diptera; Brachycera; Muscomorpha; Ephydroidea; Drosophilidae; Drosophila; Sophophora
300	TRINITY_DN34336_c0_g2	TRINITY_DN34336_c0_g2_i1	1163.14	1.0624	5.44407e-05	0.00209905	TNNC2_DROME	TNNC2_DROME	Q:676-804,H:2-44	53488%ID	E:324e-07	RecName: Full=Troponin C, isoform 2;	Eukaryota; Metazoa; Ecdysozoa; Arthropoda; Hexapoda; Insecta; Pterygota; Neoptera; Endopterygota; Diptera; Brachycera; Muscomorpha; Ephydroidea; Drosophilidae; Drosophila; Sophophora
296	TRINITY_DN33606_c0_g1	TRINITY_DN33606_c0_g1_i6	258.929	1.05846	5.36366e-05	0.00208357	KI26A_MOUSE	KI26A_MOUSE	Q:187-260,H:293-371	44444%ID	E:828e-07	RecName: Full=Kinesin-like protein KIF26A;	Eukaryota; Metazoa; Chordata; Craniata; Vertebrata; Euteleostomi; Mammalia; Eutheria; Euarchontoglires; Glires; Rodentia; Sciurognathi; Muroidea; Muridae; Murinae; Mus; Mus
351	TRINITY_DN35405_c0_g2	TRINITY_DN35405_c0_g2_i2	862.321	1.05512	0.000122136	0.00402492	RN103_MOUSE	RN103_MOUSE	Q:2-299,H:299-669	27632%ID	E:189e-40	RecName: Full=E3 ubiquitin-protein ligase RNF103;	Eukaryota; Metazoa; Chordata; Craniata; Vertebrata; Euteleostomi; Mammalia; Eutheria; Euarchontoglires; Glires; Rodentia; Sciurognathi; Muroidea; Muridae; Murinae; Mus; Mus
721	TRINITY_DN34970_c0_g1	TRINITY_DN34970_c0_g1_i5	340.93	1.05459	0.00275062	0.0440671	STUB_DROME	STUB_DROME	Q:100-333,H:553-786	38589%ID	E:212e-50	RecName: Full=Serine proteinase stubble;	Eukaryota; Metazoa; Ecdysozoa; Arthropoda; Hexapoda; Insecta; Pterygota; Neoptera; Endopterygota; Diptera; Brachycera; Muscomorpha; Ephydroidea; Drosophilidae; Drosophila; Sophophora
270	TRINITY_DN35986_c0_g1	TRINITY_DN35986_c0_g1_i1	8140.64	1.05237	3.35253e-05	0.00143805
289	TRINITY_DN34620_c0_g3	TRINITY_DN34620_c0_g3_i6	140.405	1.039	5.02292e-05	0.00201039	ANK1_HUMAN	ANK1_HUMAN	Q:866-1351,H:213-758	30672%ID	E:218e-52	RecName: Full=Ankyrin-1;	Eukaryota; Metazoa; Chordata; Craniata; Vertebrata; Euteleostomi; Mammalia; Eutheria; Euarchontoglires; Primates; Haplorrhini; Catarrhini; Hominidae; Homo`ANK1_HUMAN	ANK1_HUMAN	Q:855-1359,H:8-537	28545%ID	E:189e-40	RecName: Full=Ankyrin-1;	Eukaryota; Metazoa; Chordata; Craniata; Vertebrata; Euteleostomi; Mammalia; Eutheria; Euarchontoglires; Primates; Haplorrhini; Catarrhini; Hominidae; Homo`ANK1_HUMAN	ANK1_HUMAN	Q:874-1315,H:353-788	30405%ID	E:203e-38	RecName: Full=Ankyrin-1;	Eukaryota; Metazoa; Chordata; Craniata; Vertebrata; Euteleostomi; Mammalia; Eutheria; Euarchontoglires; Primates; Haplorrhini; Catarrhini; Hominidae; Homo`ANK1_HUMAN	ANK1_HUMAN	Q:788-1152,H:371-760	29114%ID	E:163e-29	RecName: Full=Ankyrin-1;	Eukaryota; Metazoa; Chordata; Craniata; Vertebrata; Euteleostomi; Mammalia; Eutheria; Euarchontoglires; Primates; Haplorrhini; Catarrhini; Hominidae; Homo`ANK1_HUMAN	ANK1_HUMAN	Q:784-1044,H:532-786	28244%ID	E:271e-17	RecName: Full=Ankyrin-1;	Eukaryota; Metazoa; Chordata; Craniata; Vertebrata; Euteleostomi; Mammalia; Eutheria; Euarchontoglires; Primates; Haplorrhini; Catarrhini; Hominidae; Homo
331	TRINITY_DN36065_c0_g1	TRINITY_DN36065_c0_g1_i13	985.858	1.03825	9.73449e-05	0.00340632	4CL_PINTA	4CL_PINTA	Q:35-235,H:14-211	28079%ID	E:703e-16	RecName: Full=4-coumarate--CoA ligase;	Eukaryota; Viridiplantae; Streptophyta; Embryophyta; Tracheophyta; Spermatophyta; Pinidae; Pinales; Pinaceae; Pinus; Pinus
603	TRINITY_DN33451_c1_g3	TRINITY_DN33451_c1_g3_i1	110.431	1.03466	0.00137288	0.0263352	DDC_DROLE	DDC_DROLE	Q:2-241,H:159-397	675%ID	E:246e-121	RecName: Full=Aromatic-L-amino-acid decarboxylase;	Eukaryota; Metazoa; Ecdysozoa; Arthropoda; Hexapoda; Insecta; Pterygota; Neoptera; Endopterygota; Diptera; Brachycera; Muscomorpha; Ephydroidea; Drosophilidae; Scaptodrosophila
378	TRINITY_DN35986_c0_g2	TRINITY_DN35986_c0_g2_i1	3974.61	1.02982	0.000202603	0.00619977
608	TRINITY_DN28995_c0_g1	TRINITY_DN28995_c0_g1_i1	1714.85	1.02792	0.00144305	0.0274227	ALL2_LEPDS	ALL2_LEPDS	Q:9-130,H:4-117	2541%ID	E:202e-08	RecName: Full=Mite group 2 allergen Lep d 2;	Eukaryota; Metazoa; Ecdysozoa; Arthropoda; Chelicerata; Arachnida; Acari; Acariformes; Sarcoptiformes; Astigmata; Glycyphagoidea; Glycyphagidae; Lepidoglyphus
312	TRINITY_DN27801_c0_g1	TRINITY_DN27801_c0_g1_i1	1936.77	1.02047	6.71188e-05	0.00248834
697	TRINITY_DN35105_c0_g1	TRINITY_DN35105_c0_g1_i1	89.4741	1.02024	0.00245953	0.0408169
98	TRINITY_DN31163_c1_g1	TRINITY_DN31163_c1_g1_i9	421.724	1.01093	4.76197e-10	5.62059e-08	CWO_DROME	CWO_DROME	Q:1-141,H:65-176	4539%ID	E:123e-29
625	TRINITY_DN33032_c0_g2	TRINITY_DN33032_c0_g2_i1	628.181	1.01073	0.00159531	0.0295247
720	TRINITY_DN33660_c0_g1	TRINITY_DN33660_c0_g1_i1	47.4696	1.00813	0.00273339	0.0439126
134	TRINITY_DN34430_c0_g4	TRINITY_DN34430_c0_g4_i1	1319.61	1.00529	1.82526e-08	1.57558e-06
207	TRINITY_DN34419_c0_g1	TRINITY_DN34419_c0_g1_i10	321.184	-1.00186	5.19115e-06	0.000288683	DOPO_RAT	DOPO_RAT	Q:62-184,H:387-427	43902%ID	E:384e-06	RecName: Full=Dopamine beta-hydroxylase;	Eukaryota; Metazoa; Chordata; Craniata; Vertebrata; Euteleostomi; Mammalia; Eutheria; Euarchontoglires; Glires; Rodentia; Sciurognathi; Muroidea; Muridae; Murinae; Rattus
552	TRINITY_DN37138_c0_g3	TRINITY_DN37138_c0_g3_i5	517.804	-1.00331	0.00103717	0.0217335	MYO2_LACK1	MYO2_LACK1	Q:21-383,H:203-512	27989%ID	E:171e-38	RecName: Full=Myosin-2;	Eukaryota; Fungi; Dikarya; Ascomycota; Saccharomycotina; Saccharomycetes; Saccharomycetales; Saccharomycetaceae; Lachancea
713	TRINITY_DN35761_c0_g1	TRINITY_DN35761_c0_g1_i1	81.0117	-1.03522	0.00259809	0.0421632
224	TRINITY_DN37444_c0_g1	TRINITY_DN37444_c0_g1_i15	585.137	-1.06486	9.75955e-06	0.000503968	ABCA3_HUMAN	ABCA3_HUMAN	Q:1-164,H:1545-1702	5061%ID	E:579e-51	RecName: Full=ATP-binding cassette sub-family A member 3;	Eukaryota; Metazoa; Chordata; Craniata; Vertebrata; Euteleostomi; Mammalia; Eutheria; Euarchontoglires; Primates; Haplorrhini; Catarrhini; Hominidae; Homo`ABCA3_HUMAN	ABCA3_HUMAN	Q:1-156,H:695-841	27389%ID	E:286e-15	RecName: Full=ATP-binding cassette sub-family A member 3;	Eukaryota; Metazoa; Chordata; Craniata; Vertebrata; Euteleostomi; Mammalia; Eutheria; Euarchontoglires; Primates; Haplorrhini; Catarrhini; Hominidae; Homo
620	TRINITY_DN37589_c0_g1	TRINITY_DN37589_c0_g1_i1	71.1646	-1.08119	0.00155382	0.0289769
557	TRINITY_DN33545_c0_g4	TRINITY_DN33545_c0_g4_i1	553.903	-1.08707	0.00105509	0.0219106	ASM_BOVIN	ASM_BOVIN	Q:79-255,H:387-443	50%ID	E:185e-06	RecName: Full=Sphingomyelin phosphodiesterase;	Eukaryota; Metazoa; Chordata; Craniata; Vertebrata; Euteleostomi; Mammalia; Eutheria; Laurasiatheria; Cetartiodactyla; Ruminantia; Pecora; Bovidae; Bovinae; Bos
28	TRINITY_DN37100_c0_g3	TRINITY_DN37100_c0_g3_i4	407.332	-1.09453	1.54631e-19	6.38791e-17	CYPR_CALVI	CYPR_CALVI	Q:17-121,H:130-233	47619%ID	E:363e-30	RecName: Full=Peptidyl-prolyl cis-trans isomerase, rhodopsin-specific isozyme;	Eukaryota; Metazoa; Ecdysozoa; Arthropoda; Hexapoda; Insecta; Pterygota; Neoptera; Endopterygota; Diptera; Brachycera; Muscomorpha; Oestroidea; Calliphoridae; Calliphorinae; Calliphora
674	TRINITY_DN31215_c0_g1	TRINITY_DN31215_c0_g1_i1	177.455	-1.0997	0.00208691	0.0358149	TDC1_CAEEL	TDC1_CAEEL	Q:1-463,H:77-539	66523%ID	E:0	RecName: Full=Tyrosine decarboxylase {ECO:0000312|WormBase:K01C83b};	Eukaryota; Metazoa; Ecdysozoa; Nematoda; Chromadorea; Rhabditida; Rhabditoidea; Rhabditidae; Peloderinae; Caenorhabditis
426	TRINITY_DN33159_c1_g2	TRINITY_DN33159_c1_g2_i3	119.137	-1.1022	0.000349484	0.0094894	THEM6_DROME	THEM6_DROME	Q:1-148,H:60-192	44595%ID	E:255e-38	RecName: Full=Protein THEM6;	Eukaryota; Metazoa; Ecdysozoa; Arthropoda; Hexapoda; Insecta; Pterygota; Neoptera; Endopterygota; Diptera; Brachycera; Muscomorpha; Ephydroidea; Drosophilidae; Drosophila; Sophophora
566	TRINITY_DN32026_c0_g3	TRINITY_DN32026_c0_g3_i1	224.438	-1.10615	0.00112614	0.0230141
446	TRINITY_DN36365_c0_g5	TRINITY_DN36365_c0_g5_i3	739.6	-1.1698	0.000462166	0.0119863	ABCA3_MOUSE	ABCA3_MOUSE	Q:5-1237,H:2-1250	39209%ID	E:0	RecName: Full=ATP-binding cassette sub-family A member 3;	Eukaryota; Metazoa; Chordata; Craniata; Vertebrata; Euteleostomi; Mammalia; Eutheria; Euarchontoglires; Glires; Rodentia; Sciurognathi; Muroidea; Muridae; Murinae; Mus; Mus`ABCA3_MOUSE	ABCA3_MOUSE	Q:539-828,H:1398-1690	39796%ID	E:266e-56	RecName: Full=ATP-binding cassette sub-family A member 3;	Eukaryota; Metazoa; Chordata; Craniata; Vertebrata; Euteleostomi; Mammalia; Eutheria; Euarchontoglires; Glires; Rodentia; Sciurognathi; Muroidea; Muridae; Murinae; Mus; Mus
655	TRINITY_DN34816_c0_g2	TRINITY_DN34816_c0_g2_i3	819.254	-1.17489	0.0018897	0.0333713	HEXC_BOMMO	HEXC_BOMMO	Q:1-325,H:237-553	57669%ID	E:174e-132	RecName: Full=Chitooligosaccharidolytic beta-N-acetylglucosaminidase;	Eukaryota; Metazoa; Ecdysozoa; Arthropoda; Hexapoda; Insecta; Pterygota; Neoptera; Endopterygota; Lepidoptera; Glossata; Ditrysia; Bombycoidea; Bombycidae; Bombycinae; Bombyx
191	TRINITY_DN31507_c0_g1	TRINITY_DN31507_c0_g1_i13	1434.74	-1.17805	1.548e-06	9.32591e-05	ACSL1_CAVPO	ACSL1_CAVPO	Q:1-686,H:12-696	48988%ID	E:0	RecName: Full=Long-chain-fatty-acid--CoA ligase 1;	Eukaryota; Metazoa; Chordata; Craniata; Vertebrata; Euteleostomi; Mammalia; Eutheria; Euarchontoglires; Glires; Rodentia; Hystricognathi; Caviidae; Cavia
704	TRINITY_DN31472_c3_g1	TRINITY_DN31472_c3_g1_i1	44.0611	-1.20072	0.00250938	0.0412738
681	TRINITY_DN32997_c1_g1	TRINITY_DN32997_c1_g1_i17	2098.17	-1.22656	0.00224053	0.0380561	C15A1_DIPPU	C15A1_DIPPU	Q:1-371,H:127-493	31565%ID	E:354e-61	RecName: Full=Methyl farnesoate epoxidase {ECO:0000305};	Eukaryota; Metazoa; Ecdysozoa; Arthropoda; Hexapoda; Insecta; Pterygota; Neoptera; Orthopteroidea; Dictyoptera; Blattodea; Blaberoidea; Blaberidae; Diplopterinae; Diploptera
277	TRINITY_DN32612_c0_g1	TRINITY_DN32612_c0_g1_i7	326.961	-1.23128	4.13398e-05	0.00172627	KRUP_TRICA	KRUP_TRICA	Q:102-272,H:7-63	45614%ID	E:509e-10	RecName: Full=Protein krueppel;	Eukaryota; Metazoa; Ecdysozoa; Arthropoda; Hexapoda; Insecta; Pterygota; Neoptera; Endopterygota; Coleoptera; Polyphaga; Cucujiformia; Tenebrionidae; Tenebrionidae incertae sedis; Tribolium
262	TRINITY_DN35201_c1_g2	TRINITY_DN35201_c1_g2_i1	54.4955	-1.26945	3.00437e-05	0.0013264	COGS_UCAPU	COGS_UCAPU	Q:15-225,H:26-225	32719%ID	E:263e-18	RecName: Full=Brachyurin;	Eukaryota; Metazoa; Ecdysozoa; Arthropoda; Crustacea; Malacostraca; Eumalacostraca; Eucarida; Decapoda; Pleocyemata; Brachyura; Eubrachyura; Ocypodoidea; Ocypodidae; Ucinae; Uca; Leptuca
541	TRINITY_DN29385_c0_g1	TRINITY_DN29385_c0_g1_i1	594.653	-1.2731	0.000983578	0.0210341	APOD_HUMAN	APOD_HUMAN	Q:16-112,H:18-116	40594%ID	E:697e-12	RecName: Full=Apolipoprotein D;	Eukaryota; Metazoa; Chordata; Craniata; Vertebrata; Euteleostomi; Mammalia; Eutheria; Euarchontoglires; Primates; Haplorrhini; Catarrhini; Hominidae; Homo
148	TRINITY_DN37074_c1_g1	TRINITY_DN37074_c1_g1_i1	550.632	-1.28111	7.83118e-08	6.12049e-06	DPGN_DIPMA	DPGN_DIPMA	Q:12-254,H:101-349	26966%ID	E:229e-13	RecName: Full=Serine protease inhibitor dipetalogastin;	Eukaryota; Metazoa; Ecdysozoa; Arthropoda; Hexapoda; Insecta; Pterygota; Neoptera; Paraneoptera; Hemiptera; Euhemiptera; Heteroptera; Panheteroptera; Cimicomorpha; Reduviidae; Triatominae; Dipetalogaster`DPGN_DIPMA	DPGN_DIPMA	Q:65-360,H:33-349	25%ID	E:228e-11	RecName: Full=Serine protease inhibitor dipetalogastin;	Eukaryota; Metazoa; Ecdysozoa; Arthropoda; Hexapoda; Insecta; Pterygota; Neoptera; Paraneoptera; Hemiptera; Euhemiptera; Heteroptera; Panheteroptera; Cimicomorpha; Reduviidae; Triatominae; Dipetalogaster`DPGN_DIPMA	DPGN_DIPMA	Q:100-396,H:14-332	26866%ID	E:16e-10	RecName: Full=Serine protease inhibitor dipetalogastin;	Eukaryota; Metazoa; Ecdysozoa; Arthropoda; Hexapoda; Insecta; Pterygota; Neoptera; Paraneoptera; Hemiptera; Euhemiptera; Heteroptera; Panheteroptera; Cimicomorpha; Reduviidae; Triatominae; Dipetalogaster
473	TRINITY_DN37531_c0_g1	TRINITY_DN37531_c0_g1_i1	345.991	-1.30897	0.000578969	0.0141795
706	TRINITY_DN30961_c2_g7	TRINITY_DN30961_c2_g7_i1	351.889	-1.31668	0.00252575	0.0413816
326	TRINITY_DN35629_c1_g5	TRINITY_DN35629_c1_g5_i1	36.6935	-1.32033	9.24006e-05	0.00328216
640	TRINITY_DN31802_c0_g1	TRINITY_DN31802_c0_g1_i1	143.39	-1.32222	0.00177349	0.0319532	LRP2_MOUSE	LRP2_MOUSE	Q:247-415,H:3800-3966	38286%ID	E:52e-21	RecName: Full=Low-density lipoprotein receptor-related protein 2;	Eukaryota; Metazoa; Chordata; Craniata; Vertebrata; Euteleostomi; Mammalia; Eutheria; Euarchontoglires; Glires; Rodentia; Sciurognathi; Muroidea; Muridae; Murinae; Mus; Mus`LRP2_MOUSE	LRP2_MOUSE	Q:224-413,H:1045-1223	3641%ID	E:191e-19	RecName: Full=Low-density lipoprotein receptor-related protein 2;	Eukaryota; Metazoa; Chordata; Craniata; Vertebrata; Euteleostomi; Mammalia; Eutheria; Euarchontoglires; Glires; Rodentia; Sciurognathi; Muroidea; Muridae; Murinae; Mus; Mus`LRP2_MOUSE	LRP2_MOUSE	Q:224-420,H:3742-3926	34826%ID	E:297e-17	RecName: Full=Low-density lipoprotein receptor-related protein 2;	Eukaryota; Metazoa; Chordata; Craniata; Vertebrata; Euteleostomi; Mammalia; Eutheria; Euarchontoglires; Glires; Rodentia; Sciurognathi; Muroidea; Muridae; Murinae; Mus; Mus`LRP2_MOUSE	LRP2_MOUSE	Q:252-417,H:2787-2946	38235%ID	E:116e-15	RecName: Full=Low-density lipoprotein receptor-related protein 2;	Eukaryota; Metazoa; Chordata; Craniata; Vertebrata; Euteleostomi; Mammalia; Eutheria; Euarchontoglires; Glires; Rodentia; Sciurognathi; Muroidea; Muridae; Murinae; Mus; Mus`LRP2_MOUSE	LRP2_MOUSE	Q:247-410,H:3514-3668	36527%ID	E:476e-15	RecName: Full=Low-density lipoprotein receptor-related protein 2;	Eukaryota; Metazoa; Chordata; Craniata; Vertebrata; Euteleostomi; Mammalia; Eutheria; Euarchontoglires; Glires; Rodentia; Sciurognathi; Muroidea; Muridae; Murinae; Mus; Mus`LRP2_MOUSE	LRP2_MOUSE	Q:205-360,H:1193-1345	38365%ID	E:485e-15	RecName: Full=Low-density lipoprotein receptor-related protein 2;	Eukaryota; Metazoa; Chordata; Craniata; Vertebrata; Euteleostomi; Mammalia; Eutheria; Euarchontoglires; Glires; Rodentia; Sciurognathi; Muroidea; Muridae; Murinae; Mus; Mus`LRP2_MOUSE	LRP2_MOUSE	Q:259-421,H:2966-3119	35928%ID	E:549e-15	RecName: Full=Low-density lipoprotein receptor-related protein 2;	Eukaryota; Metazoa; Chordata; Craniata; Vertebrata; Euteleostomi; Mammalia; Eutheria; Euarchontoglires; Glires; Rodentia; Sciurognathi; Muroidea; Muridae; Murinae; Mus; Mus`LRP2_MOUSE
187	TRINITY_DN35648_c0_g1	TRINITY_DN35648_c0_g1_i12	710.782	-1.33417	1.38428e-06	8.54348e-05	NPC1_PIG	NPC1_PIG	Q:1-128,H:1137-1264	67188%ID	E:531e-51	RecName: Full=Niemann-Pick C1 protein;	Eukaryota; Metazoa; Chordata; Craniata; Vertebrata; Euteleostomi; Mammalia; Eutheria; Laurasiatheria; Cetartiodactyla; Suina; Suidae; Sus
342	TRINITY_DN32264_c1_g1	TRINITY_DN32264_c1_g1_i10	328.698	-1.33595	0.000109306	0.0036969	CO4A1_HUMAN	CO4A1_HUMAN	Q:2-167,H:966-1136	47429%ID	E:417e-19	RecName: Full=Collagen alpha-1(IV) chain;	Eukaryota; Metazoa; Chordata; Craniata; Vertebrata; Euteleostomi; Mammalia; Eutheria; Euarchontoglires; Primates; Haplorrhini; Catarrhini; Hominidae; Homo`CO4A1_HUMAN	CO4A1_HUMAN	Q:1-167,H:1028-1192	45714%ID	E:349e-15	RecName: Full=Collagen alpha-1(IV) chain;	Eukaryota; Metazoa; Chordata; Craniata; Vertebrata; Euteleostomi; Mammalia; Eutheria; Euarchontoglires; Primates; Haplorrhini; Catarrhini; Hominidae; Homo`CO4A1_HUMAN	CO4A1_HUMAN	Q:2-167,H:882-1053	44186%ID	E:194e-13	RecName: Full=Collagen alpha-1(IV) chain;	Eukaryota; Metazoa; Chordata; Craniata; Vertebrata; Euteleostomi; Mammalia; Eutheria; Euarchontoglires; Primates; Haplorrhini; Catarrhini; Hominidae; Homo`CO4A1_HUMAN	CO4A1_HUMAN	Q:2-169,H:867-1052	43011%ID	E:145e-12	RecName: Full=Collagen alpha-1(IV) chain;	Eukaryota; Metazoa; Chordata; Craniata; Vertebrata; Euteleostomi; Mammalia; Eutheria; Euarchontoglires; Primates; Haplorrhini; Catarrhini; Hominidae; Homo`CO4A1_HUMAN	CO4A1_HUMAN	Q:1-169,H:890-1072	42935%ID	E:243e-12	RecName: Full=Collagen alpha-1(IV) chain;	Eukaryota; Metazoa; Chordata; Craniata; Vertebrata; Euteleostomi; Mammalia; Eutheria; Euarchontoglires; Primates; Haplorrhini; Catarrhini; Hominidae; Homo`CO4A1_HUMAN	CO4A1_HUMAN	Q:1-164,H:851-1026	43182%ID	E:468e-11	RecName: Full=Collagen alpha-1(IV) chain;	Eukaryota; Metazoa; Chordata; Craniata; Vertebrata; Euteleostomi; Mammalia; Eutheria; Euarchontoglires; Primates; Haplorrhini; Catarrhini; Hominidae; Homo`CO4A1_HUMAN	CO4A1_HUMAN	Q:2-171,H:924-1119	40306%ID	E:678e-10	RecName: Full=Collagen alpha-1(IV) chain;	Eukaryota; Metazoa; Chordata; Craniata; Vertebrata; Euteleostomi; Mammalia; Eutheria; Euarchontoglires; Primates; Haplorrhini; Catarrhini; Hominidae; Homo`CO4A1_HUMAN
376	TRINITY_DN34595_c0_g1	TRINITY_DN34595_c0_g1_i9	847.855	-1.34308	0.000191956	0.00590521	CHIT2_DROME	CHIT2_DROME	Q:20-144,H:64-188	528%ID	E:755e-45	RecName: Full=Probable chitinase 2;	Eukaryota; Metazoa; Ecdysozoa; Arthropoda; Hexapoda; Insecta; Pterygota; Neoptera; Endopterygota; Diptera; Brachycera; Muscomorpha; Ephydroidea; Drosophilidae; Drosophila; Sophophora
325	TRINITY_DN37827_c1_g1	TRINITY_DN37827_c1_g1_i16	1634.25	-1.34921	9.24024e-05	0.00328216	CO4A2_ASCSU	CO4A2_ASCSU	Q:1-309,H:1105-1413	41033%ID	E:322e-22	RecName: Full=Collagen alpha-2(IV) chain;	Eukaryota; Metazoa; Ecdysozoa; Nematoda; Chromadorea; Ascaridida; Ascaridoidea; Ascarididae; Ascaris`CO4A2_ASCSU	CO4A2_ASCSU	Q:2-309,H:873-1261	37018%ID	E:155e-16	RecName: Full=Collagen alpha-2(IV) chain;	Eukaryota; Metazoa; Ecdysozoa; Nematoda; Chromadorea; Ascaridida; Ascaridoidea; Ascarididae; Ascaris`CO4A2_ASCSU	CO4A2_ASCSU	Q:8-290,H:1187-1507	38889%ID	E:893e-15	RecName: Full=Collagen alpha-2(IV) chain;	Eukaryota; Metazoa; Ecdysozoa; Nematoda; Chromadorea; Ascaridida; Ascaridoidea; Ascarididae; Ascaris`CO4A2_ASCSU	CO4A2_ASCSU	Q:2-298,H:757-1103	37057%ID	E:684e-14	RecName: Full=Collagen alpha-2(IV) chain;	Eukaryota; Metazoa; Ecdysozoa; Nematoda; Chromadorea; Ascaridida; Ascaridoidea; Ascarididae; Ascaris`CO4A2_ASCSU	CO4A2_ASCSU	Q:1-293,H:1249-1507	37377%ID	E:13e-11	RecName: Full=Collagen alpha-2(IV) chain;	Eukaryota; Metazoa; Ecdysozoa; Nematoda; Chromadorea; Ascaridida; Ascaridoidea; Ascarididae; Ascaris`CO4A2_ASCSU	CO4A2_ASCSU	Q:53-302,H:743-1021	37162%ID	E:298e-08	RecName: Full=Collagen alpha-2(IV) chain;	Eukaryota; Metazoa; Ecdysozoa; Nematoda; Chromadorea; Ascaridida; Ascaridoidea; Ascarididae; Ascaris`CO4A2_ASCSU	CO4A2_ASCSU	Q:55-293,H:663-892	34155%ID	E:3e-06	RecName: Full=Collagen alpha-2(IV) chain;	Eukaryota; Metazoa; Ecdysozoa; Nematoda; Chromadorea; Ascaridida; Ascaridoidea; Ascarididae; Ascaris
379	TRINITY_DN35732_c0_g2	TRINITY_DN35732_c0_g2_i1	105.269	-1.34995	0.000204075	0.00622832
371	TRINITY_DN35373_c1_g2	TRINITY_DN35373_c1_g2_i7	1480.82	-1.35152	0.000177013	0.0055189	CBPD_HUMAN	CBPD_HUMAN	Q:1-155,H:302-460	47799%ID	E:753e-43	RecName: Full=Carboxypeptidase D;	Eukaryota; Metazoa; Chordata; Craniata; Vertebrata; Euteleostomi; Mammalia; Eutheria; Euarchontoglires; Primates; Haplorrhini; Catarrhini; Hominidae; Homo`CBPD_HUMAN	CBPD_HUMAN	Q:1-169,H:714-886	42197%ID	E:682e-37	RecName: Full=Carboxypeptidase D;	Eukaryota; Metazoa; Chordata; Craniata; Vertebrata; Euteleostomi; Mammalia; Eutheria; Euarchontoglires; Primates; Haplorrhini; Catarrhini; Hominidae; Homo`CBPD_HUMAN	CBPD_HUMAN	Q:1-133,H:1133-1266	37778%ID	E:206e-25	RecName: Full=Carboxypeptidase D;	Eukaryota; Metazoa; Chordata; Craniata; Vertebrata; Euteleostomi; Mammalia; Eutheria; Euarchontoglires; Primates; Haplorrhini; Catarrhini; Hominidae; Homo
125	TRINITY_DN33229_c0_g1	TRINITY_DN33229_c0_g1_i1	139.415	-1.36101	9.20528e-09	8.5182e-07
359	TRINITY_DN37531_c0_g2	TRINITY_DN37531_c0_g2_i6	746.72	-1.36504	0.000148262	0.00477151	CO4A1_HUMAN	CO4A1_HUMAN	Q:19-135,H:1055-1172	45763%ID	E:105e-07	RecName: Full=Collagen alpha-1(IV) chain;	Eukaryota; Metazoa; Chordata; Craniata; Vertebrata; Euteleostomi; Mammalia; Eutheria; Euarchontoglires; Primates; Haplorrhini; Catarrhini; Hominidae; Homo`CO4A1_HUMAN	CO4A1_HUMAN	Q:23-135,H:1074-1207	42537%ID	E:13e-06	RecName: Full=Collagen alpha-1(IV) chain;	Eukaryota; Metazoa; Chordata; Craniata; Vertebrata; Euteleostomi; Mammalia; Eutheria; Euarchontoglires; Primates; Haplorrhini; Catarrhini; Hominidae; Homo`CO4A1_HUMAN	CO4A1_HUMAN	Q:40-135,H:979-1094	44828%ID	E:212e-06	RecName: Full=Collagen alpha-1(IV) chain;	Eukaryota; Metazoa; Chordata; Craniata; Vertebrata; Euteleostomi; Mammalia; Eutheria; Euarchontoglires; Primates; Haplorrhini; Catarrhini; Hominidae; Homo`CO4A1_HUMAN	CO4A1_HUMAN	Q:23-125,H:830-938	45872%ID	E:622e-06	RecName: Full=Collagen alpha-1(IV) chain;	Eukaryota; Metazoa; Chordata; Craniata; Vertebrata; Euteleostomi; Mammalia; Eutheria; Euarchontoglires; Primates; Haplorrhini; Catarrhini; Hominidae; Homo
699	TRINITY_DN32646_c0_g1	TRINITY_DN32646_c0_g1_i4	78.7315	-1.39544	0.0024864	0.0410274	PLB1_CAVPO	PLB1_CAVPO	Q:12-278,H:716-983	41392%ID	E:74e-50	RecName: Full=Phospholipase B1, membrane-associated;	Eukaryota; Metazoa; Chordata; Craniata; Vertebrata; Euteleostomi; Mammalia; Eutheria; Euarchontoglires; Glires; Rodentia; Hystricognathi; Caviidae; Cavia`PLB1_CAVPO	PLB1_CAVPO	Q:20-278,H:375-636	41544%ID	E:823e-50	RecName: Full=Phospholipase B1, membrane-associated;	Eukaryota; Metazoa; Chordata; Craniata; Vertebrata; Euteleostomi; Mammalia; Eutheria; Euarchontoglires; Glires; Rodentia; Hystricognathi; Caviidae; Cavia`PLB1_CAVPO	PLB1_CAVPO	Q:20-278,H:1078-1332	38023%ID	E:707e-45	RecName: Full=Phospholipase B1, membrane-associated;	Eukaryota; Metazoa; Chordata; Craniata; Vertebrata; Euteleostomi; Mammalia; Eutheria; Euarchontoglires; Glires; Rodentia; Hystricognathi; Caviidae; Cavia`PLB1_CAVPO	PLB1_CAVPO	Q:7-271,H:42-284	26838%ID	E:411e-14	RecName: Full=Phospholipase B1, membrane-associated;	Eukaryota; Metazoa; Chordata; Craniata; Vertebrata; Euteleostomi; Mammalia; Eutheria; Euarchontoglires; Glires; Rodentia; Hystricognathi; Caviidae; Cavia
220	TRINITY_DN29720_c0_g1	TRINITY_DN29720_c0_g1_i4	226.393	-1.39876	8.70899e-06	0.000457895	PLC2_CAEEL	PLC2_CAEEL	Q:1-111,H:171-207	59459%ID	E:497e-11	RecName: Full=Putative 1-acyl-sn-glycerol-3-phosphate acyltransferase acl-2;	Eukaryota; Metazoa; Ecdysozoa; Nematoda; Chromadorea; Rhabditida; Rhabditoidea; Rhabditidae; Peloderinae; Caenorhabditis`PLC2_CAEEL	PLC2_CAEEL	Q:167-334,H:209-265	40351%ID	E:497e-11	RecName: Full=Putative 1-acyl-sn-glycerol-3-phosphate acyltransferase acl-2;	Eukaryota; Metazoa; Ecdysozoa; Nematoda; Chromadorea; Rhabditida; Rhabditoidea; Rhabditidae; Peloderinae; Caenorhabditis
460	TRINITY_DN34172_c0_g2	TRINITY_DN34172_c0_g2_i7	137.531	-1.41885	0.000494374	0.0124314	4CL4_ARATH	4CL4_ARATH	Q:9-100,H:29-123	31579%ID	E:127e-07	RecName: Full=4-coumarate--CoA ligase 4;	Eukaryota; Viridiplantae; Streptophyta; Embryophyta; Tracheophyta; Spermatophyta; Magnoliophyta; eudicotyledons; Gunneridae; Pentapetalae; rosids; malvids; Brassicales; Brassicaceae; Camelineae; Arabidopsis
462	TRINITY_DN37769_c2_g1	TRINITY_DN37769_c2_g1_i11	290.098	-1.44091	0.000513377	0.0128533	ELOV7_HUMAN	ELOV7_HUMAN	Q:53-267,H:2-216	47727%ID	E:229e-59	RecName: Full=Elongation of very long chain fatty acids protein 7 {ECO:0000255|HAMAP-Rule:MF_03207, ECO:0000305};	Eukaryota; Metazoa; Chordata; Craniata; Vertebrata; Euteleostomi; Mammalia; Eutheria; Euarchontoglires; Primates; Haplorrhini; Catarrhini; Hominidae; Homo
504	TRINITY_DN28755_c0_g1	TRINITY_DN28755_c0_g1_i10	993.414	-1.44641	0.000769768	0.0176665	4CL1_PETCR	4CL1_PETCR	Q:12-213,H:19-211	29665%ID	E:523e-15	RecName: Full=4-coumarate--CoA ligase 1;	Eukaryota; Viridiplantae; Streptophyta; Embryophyta; Tracheophyta; Spermatophyta; Magnoliophyta; eudicotyledons; Gunneridae; Pentapetalae; asterids; campanulids; Apiales; Apiaceae; Apioideae; apioid superclade; Apieae; Petroselinum
501	TRINITY_DN30837_c0_g1	TRINITY_DN30837_c0_g1_i9	1503.78	-1.45872	0.000742094	0.0171333	TBPL1_XENLA	TBPL1_XENLA	Q:1077-1502,H:47-184	58451%ID	E:142e-46	RecName: Full=TATA box-binding protein-like protein 1;	Eukaryota; Metazoa; Chordata; Craniata; Vertebrata; Euteleostomi; Amphibia; Batrachia; Anura; Pipoidea; Pipidae; Xenopodinae; Xenopus; Xenopus
665	TRINITY_DN31039_c1_g2	TRINITY_DN31039_c1_g2_i3	185.432	-1.46684	0.00198543	0.0345345	DPEH1_SCHPO	DPEH1_SCHPO	Q:271-327,H:350-368	73684%ID	E:216e-06	RecName: Full=Uncharacterized dipeptidase C3A1110c;	Eukaryota; Fungi; Dikarya; Ascomycota; Taphrinomycotina; Schizosaccharomycetes; Schizosaccharomycetales; Schizosaccharomycetaceae; Schizosaccharomyces`DPEH1_SCHPO	DPEH1_SCHPO	Q:129-203,H:322-347	46154%ID	E:216e-06	RecName: Full=Uncharacterized dipeptidase C3A1110c;	Eukaryota; Fungi; Dikarya; Ascomycota; Taphrinomycotina; Schizosaccharomycetes; Schizosaccharomycetales; Schizosaccharomycetaceae; Schizosaccharomyces`DPEH1_SCHPO	DPEH1_SCHPO	Q:1-84,H:298-325	35714%ID	E:216e-06	RecName: Full=Uncharacterized dipeptidase C3A1110c;	Eukaryota; Fungi; Dikarya; Ascomycota; Taphrinomycotina; Schizosaccharomycetes; Schizosaccharomycetales; Schizosaccharomycetaceae; Schizosaccharomyces
632	TRINITY_DN33399_c0_g1	TRINITY_DN33399_c0_g1_i1	704.049	-1.47662	0.00165466	0.0302839	CP6B1_PAPPO	CP6B1_PAPPO	Q:5-103,H:4-101	36364%ID	E:527e-18	RecName: Full=Cytochrome P450 6B1;	Eukaryota; Metazoa; Ecdysozoa; Arthropoda; Hexapoda; Insecta; Pterygota; Neoptera; Endopterygota; Lepidoptera; Glossata; Ditrysia; Papilionoidea; Papilionidae; Papilioninae; Papilio
579	TRINITY_DN30423_c0_g1	TRINITY_DN30423_c0_g1_i1	695.096	-1.48968	0.00121215	0.0242158	VNN1_BOVIN	VNN1_BOVIN	Q:1-136,H:373-499	28777%ID	E:481e-06	RecName: Full=Pantetheinase;	Eukaryota; Metazoa; Chordata; Craniata; Vertebrata; Euteleostomi; Mammalia; Eutheria; Laurasiatheria; Cetartiodactyla; Ruminantia; Pecora; Bovidae; Bovinae; Bos
719	TRINITY_DN33271_c0_g1	TRINITY_DN33271_c0_g1_i1	174.895	-1.53582	0.00271842	0.043733
723	TRINITY_DN36515_c0_g3	TRINITY_DN36515_c0_g3_i1	223.62	-1.54754	0.00278403	0.0445406
260	TRINITY_DN37408_c0_g2	TRINITY_DN37408_c0_g2_i1	1668.07	-1.5631	2.7266e-05	0.00121302
682	TRINITY_DN34805_c1_g1	TRINITY_DN34805_c1_g1_i1	1123.7	-1.58002	0.00226388	0.0383401
209	TRINITY_DN31492_c0_g4	TRINITY_DN31492_c0_g4_i2	70.8122	-1.60054	5.32838e-06	0.000294897	APH4_DROME	APH4_DROME	Q:16-403,H:34-434	4621%ID	E:456e-112	RecName: Full=Alkaline phosphatase 4;	Eukaryota; Metazoa; Ecdysozoa; Arthropoda; Hexapoda; Insecta; Pterygota; Neoptera; Endopterygota; Diptera; Brachycera; Muscomorpha; Ephydroidea; Drosophilidae; Drosophila; Sophophora
591	TRINITY_DN30580_c2_g5	TRINITY_DN30580_c2_g5_i1	74.3349	-1.60521	0.0012791	0.0250344
626	TRINITY_DN30727_c0_g1	TRINITY_DN30727_c0_g1_i4	116.092	-1.60578	0.00160093	0.0295814	4CL3_ORYSJ	4CL3_ORYSJ	Q:46-547,H:41-532	29651%ID	E:263e-56	RecName: Full=Probable 4-coumarate--CoA ligase 3;	Eukaryota; Viridiplantae; Streptophyta; Embryophyta; Tracheophyta; Spermatophyta; Magnoliophyta; Liliopsida; Poales; Poaceae; BOP clade; Oryzoideae; Oryzeae; Oryzinae; Oryza
599	TRINITY_DN30560_c0_g1	TRINITY_DN30560_c0_g1_i3	1772.54	-1.60735	0.00133528	0.0258053	CBPA1_BOVIN	CBPA1_BOVIN	Q:2-120,H:67-177	34146%ID	E:17e-13	RecName: Full=Carboxypeptidase A1;	Eukaryota; Metazoa; Chordata; Craniata; Vertebrata; Euteleostomi; Mammalia; Eutheria; Laurasiatheria; Cetartiodactyla; Ruminantia; Pecora; Bovidae; Bovinae; Bos
48	TRINITY_DN36153_c0_g1	TRINITY_DN36153_c0_g1_i12	1792.11	-1.61943	2.94615e-15	7.0996e-13	NINAC_DROME	NINAC_DROME	Q:1-138,H:1126-1258	32624%ID	E:364e-11	RecName: Full=Neither inactivation nor afterpotential protein C;	Eukaryota; Metazoa; Ecdysozoa; Arthropoda; Hexapoda; Insecta; Pterygota; Neoptera; Endopterygota; Diptera; Brachycera; Muscomorpha; Ephydroidea; Drosophilidae; Drosophila; Sophophora
530	TRINITY_DN33545_c0_g3	TRINITY_DN33545_c0_g3_i1	492.025	-1.63583	0.00091926	0.0200624
518	TRINITY_DN33553_c0_g1	TRINITY_DN33553_c0_g1_i1	834.065	-1.68694	0.000857896	0.0191738
510	TRINITY_DN32501_c0_g1	TRINITY_DN32501_c0_g1_i1	225.355	-1.69398	0.000802346	0.0181975	SP34_APIME	SP34_APIME	Q:1-119,H:174-296	41463%ID	E:253e-26	RecName: Full=Venom serine protease 34;	Eukaryota; Metazoa; Ecdysozoa; Arthropoda; Hexapoda; Insecta; Pterygota; Neoptera; Endopterygota; Hymenoptera; Apocrita; Aculeata; Apoidea; Apidae; Apis
437	TRINITY_DN32428_c1_g4	TRINITY_DN32428_c1_g4_i1	307.398	-1.70458	0.00038549	0.0102054
456	TRINITY_DN31128_c1_g1	TRINITY_DN31128_c1_g1_i1	542.16	-1.72758	0.000485019	0.0123031
435	TRINITY_DN35873_c2_g1	TRINITY_DN35873_c2_g1_i11	252.024	-1.7379	0.000383434	0.0102054	RISC_MOUSE	RISC_MOUSE	Q:19-366,H:36-379	40%ID	E:159e-82	RecName: Full=Retinoid-inducible serine carboxypeptidase;	Eukaryota; Metazoa; Chordata; Craniata; Vertebrata; Euteleostomi; Mammalia; Eutheria; Euarchontoglires; Glires; Rodentia; Sciurognathi; Muroidea; Muridae; Murinae; Mus; Mus
339	TRINITY_DN27484_c0_g2	TRINITY_DN27484_c0_g2_i1	132.357	-1.76938	0.000103906	0.00354538
70	TRINITY_DN32614_c0_g2	TRINITY_DN32614_c0_g2_i1	4207.52	-1.775	1.94618e-12	3.21593e-10	OPS1_SCHGR	OPS1_SCHGR	Q:1-122,H:74-195	72131%ID	E:148e-59	RecName: Full=Opsin-1;	Eukaryota; Metazoa; Ecdysozoa; Arthropoda; Hexapoda; Insecta; Pterygota; Neoptera; Orthopteroidea; Orthoptera; Caelifera; Acridomorpha; Acridoidea; Acrididae; Cyrtacanthacridinae; Schistocerca
276	TRINITY_DN35064_c0_g2	TRINITY_DN35064_c0_g2_i1	205.542	-1.78337	4.09785e-05	0.00171738	LIPH_HUMAN	LIPH_HUMAN	Q:1-133,H:140-276	35766%ID	E:476e-17	RecName: Full=Lipase member H;	Eukaryota; Metazoa; Chordata; Craniata; Vertebrata; Euteleostomi; Mammalia; Eutheria; Euarchontoglires; Primates; Haplorrhini; Catarrhini; Hominidae; Homo
389	TRINITY_DN31569_c0_g2	TRINITY_DN31569_c0_g2_i3	229.141	-1.79295	0.000230158	0.0068438	STUB_DROME	STUB_DROME	Q:1-204,H:576-640	38235%ID	E:336e-07	RecName: Full=Serine proteinase stubble;	Eukaryota; Metazoa; Ecdysozoa; Arthropoda; Hexapoda; Insecta; Pterygota; Neoptera; Endopterygota; Diptera; Brachycera; Muscomorpha; Ephydroidea; Drosophilidae; Drosophila; Sophophora
380	TRINITY_DN32899_c0_g4	TRINITY_DN32899_c0_g4_i1	109.294	-1.80742	0.000205885	0.00626703
373	TRINITY_DN37013_c0_g1	TRINITY_DN37013_c0_g1_i8	1570.05	-1.81488	0.000184046	0.00570739	CMTR2_HUMAN	CMTR2_HUMAN	Q:40-391,H:55-408	38692%ID	E:2e-71	RecName: Full=Cap-specific mRNA (nucleoside-2'-O-)-methyltransferase 2;	Eukaryota; Metazoa; Chordata; Craniata; Vertebrata; Euteleostomi; Mammalia; Eutheria; Euarchontoglires; Primates; Haplorrhini; Catarrhini; Hominidae; Homo
428	TRINITY_DN28023_c0_g1	TRINITY_DN28023_c0_g1_i2	352.62	-1.83594	0.000357911	0.00967279	TMED6_BOVIN	TMED6_BOVIN	Q:28-101,H:162-239	33333%ID	E:423e-07	RecName: Full=Transmembrane emp24 domain-containing protein 6;	Eukaryota; Metazoa; Chordata; Craniata; Vertebrata; Euteleostomi; Mammalia; Eutheria; Laurasiatheria; Cetartiodactyla; Ruminantia; Pecora; Bovidae; Bovinae; Bos
354	TRINITY_DN29880_c0_g2	TRINITY_DN29880_c0_g2_i1	3254.91	-1.84312	0.000134138	0.00438297
408	TRINITY_DN36043_c0_g1	TRINITY_DN36043_c0_g1_i1	515.704	-1.87475	0.000294224	0.00834139
386	TRINITY_DN33362_c0_g1	TRINITY_DN33362_c0_g1_i5	135.031	-1.89635	0.000212772	0.00639037	SPR_DROME	SPR_DROME	Q:20-335,H:91-434	25978%ID	E:382e-24	RecName: Full=Sex peptide receptor {ECO:0000312|FlyBase:FBgn0029768};	Eukaryota; Metazoa; Ecdysozoa; Arthropoda; Hexapoda; Insecta; Pterygota; Neoptera; Endopterygota; Diptera; Brachycera; Muscomorpha; Ephydroidea; Drosophilidae; Drosophila; Sophophora
124	TRINITY_DN35701_c0_g3	TRINITY_DN35701_c0_g3_i3	53.6513	-1.91253	9.11478e-09	8.50247e-07	GLAS_DROVI	GLAS_DROVI	Q:16-342,H:453-561	91743%ID	E:426e-61	RecName: Full=Protein glass;	Eukaryota; Metazoa; Ecdysozoa; Arthropoda; Hexapoda; Insecta; Pterygota; Neoptera; Endopterygota; Diptera; Brachycera; Muscomorpha; Ephydroidea; Drosophilidae; Drosophila
383	TRINITY_DN35453_c0_g2	TRINITY_DN35453_c0_g2_i1	746.449	-1.92141	0.000208288	0.00629271
364	TRINITY_DN36100_c0_g1	TRINITY_DN36100_c0_g1_i3	4462.5	-1.94659	0.000155603	0.00494468	CHRC1_HUMAN	CHRC1_HUMAN	Q:15-103,H:17-104	50549%ID	E:103e-21	RecName: Full=Chromatin accessibility complex protein 1;	Eukaryota; Metazoa; Chordata; Craniata; Vertebrata; Euteleostomi; Mammalia; Eutheria; Euarchontoglires; Primates; Haplorrhini; Catarrhini; Hominidae; Homo
327	TRINITY_DN31528_c0_g1	TRINITY_DN31528_c0_g1_i1	111.147	-1.94821	9.34294e-05	0.00330489
250	TRINITY_DN33682_c0_g1	TRINITY_DN33682_c0_g1_i4	245.977	-2.05964	2.21478e-05	0.00102473	LIPH_DANRE	LIPH_DANRE	Q:101-322,H:45-277	28205%ID	E:265e-16	RecName: Full=Lipase member H;	Eukaryota; Metazoa; Chordata; Craniata; Vertebrata; Euteleostomi; Actinopterygii; Neopterygii; Teleostei; Ostariophysi; Cypriniformes; Cyprinidae; Danio
308	TRINITY_DN30476_c0_g2	TRINITY_DN30476_c0_g2_i5	298.607	-2.07569	6.20363e-05	0.00233448	LYSP_DROME	LYSP_DROME	Q:107-403,H:5-101	37624%ID	E:466e-15	RecName: Full=Lysozyme P;	Eukaryota; Metazoa; Ecdysozoa; Arthropoda; Hexapoda; Insecta; Pterygota; Neoptera; Endopterygota; Diptera; Brachycera; Muscomorpha; Ephydroidea; Drosophilidae; Drosophila; Sophophora
114	TRINITY_DN26603_c0_g1	TRINITY_DN26603_c0_g1_i1	275.244	-2.08914	2.00212e-09	2.03145e-07	PLC_HALLA	PLC_HALLA	Q:228-617,H:14-139	31818%ID	E:874e-10	RecName: Full=Perlucin;	Eukaryota; Metazoa; Lophotrochozoa; Mollusca; Gastropoda; Vetigastropoda; Haliotoidea; Haliotidae; Haliotis
42	TRINITY_DN36433_c0_g2	TRINITY_DN36433_c0_g2_i3	378.149	-2.0941	2.88344e-16	7.94114e-14	TENA_DROME	TENA_DROME	Q:141-351,H:612-803	2618%ID	E:101e-09	RecName: Full=Teneurin-a;	Eukaryota; Metazoa; Ecdysozoa; Arthropoda; Hexapoda; Insecta; Pterygota; Neoptera; Endopterygota; Diptera; Brachycera; Muscomorpha; Ephydroidea; Drosophilidae; Drosophila; Sophophora`TENA_DROME	TENA_DROME	Q:151-351,H:563-746	25234%ID	E:855e-07	RecName: Full=Teneurin-a;	Eukaryota; Metazoa; Ecdysozoa; Arthropoda; Hexapoda; Insecta; Pterygota; Neoptera; Endopterygota; Diptera; Brachycera; Muscomorpha; Ephydroidea; Drosophilidae; Drosophila; Sophophora
282	TRINITY_DN33846_c0_g1	TRINITY_DN33846_c0_g1_i3	1746.88	-2.10395	4.5107e-05	0.00185019	CUT1_CAEEL	CUT1_CAEEL	Q:358-572,H:31-254	22907%ID	E:204e-06	RecName: Full=Cuticlin-1;	Eukaryota; Metazoa; Ecdysozoa; Nematoda; Chromadorea; Rhabditida; Rhabditoidea; Rhabditidae; Peloderinae; Caenorhabditis
222	TRINITY_DN32047_c0_g1	TRINITY_DN32047_c0_g1_i3	1407.86	-2.17097	9.46087e-06	0.000492945	LIPC_BOVIN	LIPC_BOVIN	Q:73-255,H:18-192	23684%ID	E:753e-06	RecName: Full=Hepatic triacylglycerol lipase;	Eukaryota; Metazoa; Chordata; Craniata; Vertebrata; Euteleostomi; Mammalia; Eutheria; Laurasiatheria; Cetartiodactyla; Ruminantia; Pecora; Bovidae; Bovinae; Bos
234	TRINITY_DN37607_c0_g1	TRINITY_DN37607_c0_g1_i12	2150.04	-2.26369	1.28345e-05	0.000634429	CHIT_MANSE	CHIT_MANSE	Q:116-286,H:19-75	68421%ID	E:163e-23	RecName: Full=Endochitinase;	Eukaryota; Metazoa; Ecdysozoa; Arthropoda; Hexapoda; Insecta; Pterygota; Neoptera; Endopterygota; Lepidoptera; Glossata; Ditrysia; Bombycoidea; Sphingidae; Sphinginae; Sphingini; Manduca
193	TRINITY_DN36810_c0_g2	TRINITY_DN36810_c0_g2_i1	171.618	-2.46352	1.69001e-06	0.000101287
190	TRINITY_DN36241_c1_g1	TRINITY_DN36241_c1_g1_i2	256.549	-2.47289	1.51032e-06	9.19465e-05	CBPA1_DROME	CBPA1_DROME	Q:3-134,H:254-297	59091%ID	E:403e-11	RecName: Full=Zinc carboxypeptidase A 1;	Eukaryota; Metazoa; Ecdysozoa; Arthropoda; Hexapoda; Insecta; Pterygota; Neoptera; Endopterygota; Diptera; Brachycera; Muscomorpha; Ephydroidea; Drosophilidae; Drosophila; Sophophora
183	TRINITY_DN29328_c0_g3	TRINITY_DN29328_c0_g3_i1	82.7898	-2.52654	1.077e-06	6.80745e-05
156	TRINITY_DN24892_c1_g1	TRINITY_DN24892_c1_g1_i1	151.141	-2.69226	1.79519e-07	1.33108e-05	CBPA1_BOVIN	CBPA1_BOVIN	Q:75-230,H:19-177	27044%ID	E:197e-12	RecName: Full=Carboxypeptidase A1;	Eukaryota; Metazoa; Chordata; Craniata; Vertebrata; Euteleostomi; Mammalia; Eutheria; Laurasiatheria; Cetartiodactyla; Ruminantia; Pecora; Bovidae; Bovinae; Bos
147	TRINITY_DN28588_c0_g1	TRINITY_DN28588_c0_g1_i1	129.83	-2.75195	7.62047e-08	5.99633e-06
115	TRINITY_DN27641_c0_g3	TRINITY_DN27641_c0_g3_i1	248.361	-2.97212	2.22632e-09	2.23929e-07
103	TRINITY_DN32921_c0_g2	TRINITY_DN32921_c0_g2_i1	519.353	-3.11404	8.87313e-10	9.96461e-08
97	TRINITY_DN32185_c0_g1	TRINITY_DN32185_c0_g1_i3	153.752	-3.22124	4.28154e-10	5.10562e-08	KLKB1_BOVIN	KLKB1_BOVIN	Q:72-315,H:382-627	30952%ID	E:248e-22	RecName: Full=Plasma kallikrein;	Eukaryota; Metazoa; Chordata; Craniata; Vertebrata; Euteleostomi; Mammalia; Eutheria; Laurasiatheria; Cetartiodactyla; Ruminantia; Pecora; Bovidae; Bovinae; Bos
4	TRINITY_DN28734_c0_g1	TRINITY_DN28734_c0_g1_i5	215.983	-3.77532	2.20727e-38	6.38286e-35	GRM4_RAT	GRM4_RAT	Q:44-380,H:46-439	20707%ID	E:709e-06	RecName: Full=Metabotropic glutamate receptor 4;	Eukaryota; Metazoa; Chordata; Craniata; Vertebrata; Euteleostomi; Mammalia; Eutheria; Euarchontoglires; Glires; Rodentia; Sciurognathi; Muroidea; Muridae; Murinae; Rattus
2	TRINITY_DN30070_c0_g2	TRINITY_DN30070_c0_g2_i1	331.131	-5.5448	9.10661e-64	5.26681e-60
[truncated: 42 more columns]
