# Supplementary material for: Transcriptomic and life history responses of the mayfly Neocloeon triangulifer to chronic diel thermal challenge
Source: Sci Rep. 2020 Nov 5;10:19119. doi: 10.1038/s41598-020-75064-y (PMC7644658; doi:10.1038/s41598-020-75064-y)
Supplement: Supplementary file 3 — Supplementary Table S3. [file 41598_2020_75064_MOESM3_ESM.xlsx]

## Sheet: Sheet1
Supplemental Table S3. (23.5 vs. 24.5)
	gene	baseMean	log2FoldChange	lfcSE	stat	pvalue	padj	ANNOT
81	TRINITY_DN30858_c0_g3	39.847	2.25523	0.475924	-4.73863	2.15167e-06	0.000307264	B3GN7_MOUSE	B3GN7_MOUSE	Q:1-164,H:218-387	26901%ID	E:724e-14	RecName: Full=UDP-GlcNAc:betaGal beta-1,3-N-acetylglucosaminyltransferase 7;	Eukaryota; Metazoa; Chordata; Craniata; Vertebrata; Euteleostomi; Mammalia; Eutheria; Euarchontoglires; Glires; Rodentia; Sciurognathi; Muroidea; Muridae; Murinae; Mus; Mus
150	TRINITY_DN33917_c0_g2	377.747	2.22136	0.5181	-4.28751	1.80689e-05	0.00138961	CBPA2_MOUSE	CBPA2_MOUSE	Q:24-422,H:6-408	36453%ID	E:145e-78	RecName: Full=Carboxypeptidase A2;	Eukaryota; Metazoa; Chordata; Craniata; Vertebrata; Euteleostomi; Mammalia; Eutheria; Euarchontoglires; Glires; Rodentia; Sciurognathi; Muroidea; Muridae; Murinae; Mus; Mus
3	TRINITY_DN36016_c0_g1	2957.06	2.16191	0.198469	-10.893	1.24529e-27	4.80141e-24	CHAO_DROME	CHAO_DROME	Q:6-1324,H:8-1297	40511%ID	E:0	RecName: Full=Chaoptin;	Eukaryota; Metazoa; Ecdysozoa; Arthropoda; Hexapoda; Insecta; Pterygota; Neoptera; Endopterygota; Diptera; Brachycera; Muscomorpha; Ephydroidea; Drosophilidae; Drosophila; Sophophora
174	TRINITY_DN36799_c0_g1	1389.52	2.02439	0.485448	-4.17015	3.04405e-05	0.00202	EST1E_MOUSE	EST1E_MOUSE	Q:1-348,H:5-354	36066%ID	E:167e-59	RecName: Full=Carboxylesterase 1E;	Eukaryota; Metazoa; Chordata; Craniata; Vertebrata; Euteleostomi; Mammalia; Eutheria; Euarchontoglires; Glires; Rodentia; Sciurognathi; Muroidea; Muridae; Murinae; Mus; Mus
99	TRINITY_DN33918_c0_g2	3627.35	1.94646	0.421801	-4.61463	3.93805e-06	0.000477245
80	TRINITY_DN37967_c3_g1	124.878	1.8104	0.38112	-4.75021	2.03203e-06	0.000293807	POLN_CRPVC	POLN_CRPVC	Q:1519-1902,H:1331-1730	26521%ID	E:595e-30	RecName: Full=Replicase polyprotein;	Viruses; ssRNA viruses; ssRNA positive-strand viruses, no DNA stage; Picornavirales; Dicistroviridae; Cripavirus
36	TRINITY_DN31608_c0_g2	66.2428	1.56872	0.285954	-5.48592	4.11316e-08	1.29938e-05	BTBD3_CALJA	BTBD3_CALJA	Q:43-279,H:121-349	28163%ID	E:295e-09	RecName: Full=BTB/POZ domain-containing protein 3;	Eukaryota; Metazoa; Chordata; Craniata; Vertebrata; Euteleostomi; Mammalia; Eutheria; Euarchontoglires; Primates; Haplorrhini; Platyrrhini; Cebidae; Callitrichinae; Callithrix
179	TRINITY_DN31600_c0_g1	954.381	1.48156	0.357379	-4.14561	3.38907e-05	0.00219363	MA2B1_BOVIN	MA2B1_BOVIN	Q:1-205,H:726-922	40976%ID	E:607e-42	RecName: Full=Lysosomal alpha-mannosidase;	Eukaryota; Metazoa; Chordata; Craniata; Vertebrata; Euteleostomi; Mammalia; Eutheria; Laurasiatheria; Cetartiodactyla; Ruminantia; Pecora; Bovidae; Bovinae; Bos
50	TRINITY_DN36065_c0_g1	985.858	1.47422	0.283939	-5.19203	2.08018e-07	4.81228e-05	4CL_PINTA	4CL_PINTA	Q:35-235,H:14-211	28079%ID	E:703e-16	RecName: Full=4-coumarate--CoA ligase;	Eukaryota; Viridiplantae; Streptophyta; Embryophyta; Tracheophyta; Spermatophyta; Pinidae; Pinales; Pinaceae; Pinus; Pinus
664	TRINITY_DN36556_c0_g1	80.5942	1.43907	0.452956	-3.17706	0.00148774	0.0259167	WDR11_HUMAN	WDR11_HUMAN	Q:1466-690,H:292-519	28%ID	E:272e-32	RecName: Full=WD repeat-containing protein 11;	Eukaryota; Metazoa; Chordata; Craniata; Vertebrata; Euteleostomi; Mammalia; Eutheria; Euarchontoglires; Primates; Haplorrhini; Catarrhini; Hominidae; Homo`WDR11_HUMAN	WDR11_HUMAN	Q:637-506,H:518-561	56818%ID	E:272e-32	RecName: Full=WD repeat-containing protein 11;	Eukaryota; Metazoa; Chordata; Craniata; Vertebrata; Euteleostomi; Mammalia; Eutheria; Euarchontoglires; Primates; Haplorrhini; Catarrhini; Hominidae; Homo`WDR11_HUMAN	WDR11_HUMAN	Q:1623-1546,H:269-294	61538%ID	E:272e-32	RecName: Full=WD repeat-containing protein 11;	Eukaryota; Metazoa; Chordata; Craniata; Vertebrata; Euteleostomi; Mammalia; Eutheria; Euarchontoglires; Primates; Haplorrhini; Catarrhini; Hominidae; Homo
920	TRINITY_DN31039_c1_g2	185.432	1.42344	0.485548	-2.93161	0.00337207	0.0423505	DPEH1_SCHPO	DPEH1_SCHPO	Q:271-327,H:350-368	73684%ID	E:216e-06	RecName: Full=Uncharacterized dipeptidase C3A1110c;	Eukaryota; Fungi; Dikarya; Ascomycota; Taphrinomycotina; Schizosaccharomycetes; Schizosaccharomycetales; Schizosaccharomycetaceae; Schizosaccharomyces`DPEH1_SCHPO	DPEH1_SCHPO	Q:129-203,H:322-347	46154%ID	E:216e-06	RecName: Full=Uncharacterized dipeptidase C3A1110c;	Eukaryota; Fungi; Dikarya; Ascomycota; Taphrinomycotina; Schizosaccharomycetes; Schizosaccharomycetales; Schizosaccharomycetaceae; Schizosaccharomyces`DPEH1_SCHPO	DPEH1_SCHPO	Q:1-84,H:298-325	35714%ID	E:216e-06	RecName: Full=Uncharacterized dipeptidase C3A1110c;	Eukaryota; Fungi; Dikarya; Ascomycota; Taphrinomycotina; Schizosaccharomycetes; Schizosaccharomycetales; Schizosaccharomycetaceae; Schizosaccharomyces
610	TRINITY_DN30180_c0_g5	48.0809	1.4023	0.430539	-3.25707	0.00112569	0.0213457
28	TRINITY_DN34164_c0_g1	699.906	1.39061	0.243862	-5.70244	1.18104e-08	4.76142e-06	HEXA_HUMAN	HEXA_HUMAN	Q:1-235,H:290-526	5272%ID	E:423e-81	RecName: Full=Beta-hexosaminidase subunit alpha;	Eukaryota; Metazoa; Chordata; Craniata; Vertebrata; Euteleostomi; Mammalia; Eutheria; Euarchontoglires; Primates; Haplorrhini; Catarrhini; Hominidae; Homo
487	TRINITY_DN35458_c1_g1	404.36	1.38212	0.401133	-3.44553	0.000569945	0.0135371	IDUA_HUMAN	IDUA_HUMAN	Q:1-123,H:504-633	38168%ID	E:192e-13	RecName: Full=Alpha-L-iduronidase;	Eukaryota; Metazoa; Chordata; Craniata; Vertebrata; Euteleostomi; Mammalia; Eutheria; Euarchontoglires; Primates; Haplorrhini; Catarrhini; Hominidae; Homo
130	TRINITY_DN35115_c0_g1	51.484	1.36389	0.309556	-4.40596	1.05318e-05	0.000937085	PIGO_HUMAN	PIGO_HUMAN	Q:2-100,H:887-984	34%ID	E:209e-13	RecName: Full=GPI ethanolamine phosphate transferase 3;	Eukaryota; Metazoa; Chordata; Craniata; Vertebrata; Euteleostomi; Mammalia; Eutheria; Euarchontoglires; Primates; Haplorrhini; Catarrhini; Hominidae; Homo
740	TRINITY_DN32904_c0_g1	1603.46	1.36304	0.440805	-3.09216	0.00198704	0.0310718	RPB2_DROME	RPB2_DROME	Q:2375-2301,H:1151-1175	100%ID	E:6e-06	RecName: Full=DNA-directed RNA polymerase II subunit RPB2;	Eukaryota; Metazoa; Ecdysozoa; Arthropoda; Hexapoda; Insecta; Pterygota; Neoptera; Endopterygota; Diptera; Brachycera; Muscomorpha; Ephydroidea; Drosophilidae; Drosophila; Sophophora
13	TRINITY_DN31742_c0_g1	987.583	1.3491	0.206156	-6.54409	5.9859e-11	5.32607e-08	FBXL3_HUMAN	FBXL3_HUMAN	Q:1310-1597,H:89-184	57292%ID	E:484e-24	RecName: Full=F-box/LRR-repeat protein 3;	Eukaryota; Metazoa; Chordata; Craniata; Vertebrata; Euteleostomi; Mammalia; Eutheria; Euarchontoglires; Primates; Haplorrhini; Catarrhini; Hominidae; Homo
112	TRINITY_DN32499_c0_g2	103.176	1.33858	0.297657	-4.49706	6.89006e-06	0.000702157	NINAB_GALME	NINAB_GALME	Q:17-521,H:8-506	58498%ID	E:0	RecName: Full=Carotenoid isomerooxygenase;	Eukaryota; Metazoa; Ecdysozoa; Arthropoda; Hexapoda; Insecta; Pterygota; Neoptera; Endopterygota; Lepidoptera; Glossata; Ditrysia; Pyraloidea; Pyralidae; Galleriinae; Galleria
14	TRINITY_DN34336_c0_g1	163.532	1.33311	0.204571	-6.51663	7.19022e-11	5.94067e-08	TNNC3_DROME	TNNC3_DROME	Q:1500-1616,H:6-44	5641%ID	E:176e-06	RecName: Full=Troponin C, isoform 3;	Eukaryota; Metazoa; Ecdysozoa; Arthropoda; Hexapoda; Insecta; Pterygota; Neoptera; Endopterygota; Diptera; Brachycera; Muscomorpha; Ephydroidea; Drosophilidae; Drosophila; Sophophora
175	TRINITY_DN36477_c1_g3	4468.1	1.3194	0.316459	-4.16924	3.05612e-05	0.00202	LIPHA_XENLA	LIPHA_XENLA	Q:18-216,H:47-246	40796%ID	E:621e-41	RecName: Full=Lipase member H-A;	Eukaryota; Metazoa; Chordata; Craniata; Vertebrata; Euteleostomi; Amphibia; Batrachia; Anura; Pipoidea; Pipidae; Xenopodinae; Xenopus; Xenopus
753	TRINITY_DN28250_c0_g1	26099.9	1.3089	0.425625	-3.07523	0.00210337	0.0323104	AM4N_DROAN	AM4N_DROAN	Q:126-1421,H:20-449	64583%ID	E:0	RecName: Full=Alpha-amylase 4N;	Eukaryota; Metazoa; Ecdysozoa; Arthropoda; Hexapoda; Insecta; Pterygota; Neoptera; Endopterygota; Diptera; Brachycera; Muscomorpha; Ephydroidea; Drosophilidae; Drosophila; Sophophora`AM4N_DROAN	AM4N_DROAN	Q:1453-1653,H:428-495	66176%ID	E:763e-17	RecName: Full=Alpha-amylase 4N;	Eukaryota; Metazoa; Ecdysozoa; Arthropoda; Hexapoda; Insecta; Pterygota; Neoptera; Endopterygota; Diptera; Brachycera; Muscomorpha; Ephydroidea; Drosophilidae; Drosophila; Sophophora
548	TRINITY_DN28252_c0_g1	41.4171	1.3084	0.393258	-3.32708	0.000877626	0.0185246	TCF15_CHICK	TCF15_CHICK	Q:358-636,H:63-160	54082%ID	E:316e-25	RecName: Full=Transcription factor 15;	Eukaryota; Metazoa; Chordata; Craniata; Vertebrata; Euteleostomi; Archelosauria; Archosauria; Dinosauria; Saurischia; Theropoda; Coelurosauria; Aves; Neognathae; Galloanserae; Galliformes; Phasianidae; Phasianinae; Gallus
256	TRINITY_DN34487_c0_g2	334.981	1.30808	0.337843	-3.87185	0.000108011	0.00482537	ELOV7_BOVIN	ELOV7_BOVIN	Q:14-171,H:11-162	4557%ID	E:791e-44	RecName: Full=Elongation of very long chain fatty acids protein 7 {ECO:0000255|HAMAP-Rule:MF_03207, ECO:0000305};	Eukaryota; Metazoa; Chordata; Craniata; Vertebrata; Euteleostomi; Mammalia; Eutheria; Laurasiatheria; Cetartiodactyla; Ruminantia; Pecora; Bovidae; Bovinae; Bos
996	TRINITY_DN30549_c0_g1	429.781	1.29541	0.451422	-2.86962	0.00410965	0.0479812	TORSO_BOMMO	TORSO_BOMMO	Q:12-284,H:465-744	44406%ID	E:78e-69
269	TRINITY_DN32039_c1_g2	320.962	1.27325	0.329711	-3.86173	0.000112589	0.00484133	ACO11_TRINI	ACO11_TRINI	Q:25-345,H:9-321	47975%ID	E:38e-110	RecName: Full=Acyl-CoA Delta(11) desaturase;	Eukaryota; Metazoa; Ecdysozoa; Arthropoda; Hexapoda; Insecta; Pterygota; Neoptera; Endopterygota; Lepidoptera; Glossata; Ditrysia; Noctuoidea; Noctuidae; Plusiinae; Trichoplusia
244	TRINITY_DN37297_c0_g2	439.342	1.27148	0.325523	-3.90596	9.38503e-05	0.00444904	CBPB_ASTAS	CBPB_ASTAS	Q:139-387,H:213-296	42857%ID	E:315e-14	RecName: Full=Carboxypeptidase B;	Eukaryota; Metazoa; Ecdysozoa; Arthropoda; Crustacea; Malacostraca; Eumalacostraca; Eucarida; Decapoda; Pleocyemata; Astacidea; Astacoidea; Astacidae; Astacus`CBPB_ASTAS	CBPB_ASTAS	Q:9-77,H:189-211	43478%ID	E:315e-14	RecName: Full=Carboxypeptidase B;	Eukaryota; Metazoa; Ecdysozoa; Arthropoda; Crustacea; Malacostraca; Eumalacostraca; Eucarida; Decapoda; Pleocyemata; Astacidea; Astacoidea; Astacidae; Astacus
190	TRINITY_DN34352_c0_g2	4240.45	1.26626	0.308768	-4.101	4.11375e-05	0.0025044	LIP1_DROME	LIP1_DROME	Q:21-173,H:264-416	39869%ID	E:201e-37	RecName: Full=Lipase 1;	Eukaryota; Metazoa; Ecdysozoa; Arthropoda; Hexapoda; Insecta; Pterygota; Neoptera; Endopterygota; Diptera; Brachycera; Muscomorpha; Ephydroidea; Drosophilidae; Drosophila; Sophophora
352	TRINITY_DN36590_c0_g1	1388.53	1.26562	0.343735	-3.68196	0.000231449	0.0076056	APH4_DROME	APH4_DROME	Q:23-144,H:133-249	57377%ID	E:251e-40	RecName: Full=Alkaline phosphatase 4;	Eukaryota; Metazoa; Ecdysozoa; Arthropoda; Hexapoda; Insecta; Pterygota; Neoptera; Endopterygota; Diptera; Brachycera; Muscomorpha; Ephydroidea; Drosophilidae; Drosophila; Sophophora
340	TRINITY_DN33251_c2_g1	308.861	1.26548	0.341356	-3.70722	0.000209547	0.00706655
273	TRINITY_DN36569_c1_g2	38809.1	1.25913	0.3266	-3.85526	0.000115605	0.00489819	ACON_CAEEL	ACON_CAEEL	Q:3-209,H:706-757	50704%ID	E:292e-11	RecName: Full=Probable aconitate hydratase, mitochondrial;	Eukaryota; Metazoa; Ecdysozoa; Nematoda; Chromadorea; Rhabditida; Rhabditoidea; Rhabditidae; Peloderinae; Caenorhabditis
309	TRINITY_DN37156_c0_g1	5283.29	1.24596	0.329545	-3.78086	0.00015629	0.00588305	ECI1_MOUSE	ECI1_MOUSE	Q:40-220,H:43-225	49727%ID	E:133e-58	RecName: Full=Enoyl-CoA delta isomerase 1, mitochondrial;	Eukaryota; Metazoa; Chordata; Craniata; Vertebrata; Euteleostomi; Mammalia; Eutheria; Euarchontoglires; Glires; Rodentia; Sciurognathi; Muroidea; Muridae; Murinae; Mus; Mus
607	TRINITY_DN37951_c1_g1	122.803	1.23927	0.380027	-3.26101	0.00111017	0.0211554
205	TRINITY_DN34698_c0_g2	2207.43	1.23415	0.304451	-4.05368	5.0419e-05	0.00283105	CBPA2_HUMAN	CBPA2_HUMAN	Q:1-186,H:3-184	3262%ID	E:763e-21	RecName: Full=Carboxypeptidase A2;	Eukaryota; Metazoa; Chordata; Craniata; Vertebrata; Euteleostomi; Mammalia; Eutheria; Euarchontoglires; Primates; Haplorrhini; Catarrhini; Hominidae; Homo
285	TRINITY_DN28680_c0_g1	514.761	1.22408	0.31973	-3.82849	0.000128932	0.00523284	PGRP2_HOLDI	PGRP2_HOLDI	Q:5-187,H:6-187	43169%ID	E:688e-51	RecName: Full=Peptidoglycan-recognition protein 2;	Eukaryota; Metazoa; Ecdysozoa; Arthropoda; Hexapoda; Insecta; Pterygota; Neoptera; Endopterygota; Coleoptera; Polyphaga; Scarabaeiformia; Scarabaeidae; Melolonthinae; Holotrichia
594	TRINITY_DN35404_c0_g3	9775.97	1.21029	0.369752	-3.27325	0.00106319	0.0207036	THIM_HUMAN	THIM_HUMAN	Q:135-299,H:252-306	67273%ID	E:18e-19	RecName: Full=3-ketoacyl-CoA thiolase, mitochondrial;	Eukaryota; Metazoa; Chordata; Craniata; Vertebrata; Euteleostomi; Mammalia; Eutheria; Euarchontoglires; Primates; Haplorrhini; Catarrhini; Hominidae; Homo`THIM_HUMAN	THIM_HUMAN	Q:1-81,H:225-251	66667%ID	E:18e-19	RecName: Full=3-ketoacyl-CoA thiolase, mitochondrial;	Eukaryota; Metazoa; Chordata; Craniata; Vertebrata; Euteleostomi; Mammalia; Eutheria; Euarchontoglires; Primates; Haplorrhini; Catarrhini; Hominidae; Homo
831	TRINITY_DN35493_c1_g1	776.09	1.20941	0.402334	-3.00597	0.00264732	0.036849	MAFA_DANRE	MAFA_DANRE	Q:282-375,H:196-289	54255%ID	E:726e-27	RecName: Full=Transcription factor MafA;	Eukaryota; Metazoa; Chordata; Craniata; Vertebrata; Euteleostomi; Actinopterygii; Neopterygii; Teleostei; Ostariophysi; Cypriniformes; Cyprinidae; Danio
4	TRINITY_DN37596_c0_g1	345.763	1.19866	0.145664	-8.22892	1.88915e-16	5.46296e-13	C1139_DROME	C1139_DROME	Q:138-290,H:23-73	45098%ID	E:62e-11
268	TRINITY_DN32924_c0_g3	13281.7	1.19799	0.310125	-3.86292	0.000112041	0.00483573	ODO2_BOVIN	ODO2_BOVIN	Q:27-447,H:43-453	64387%ID	E:462e-174	RecName: Full=Dihydrolipoyllysine-residue succinyltransferase component of 2-oxoglutarate dehydrogenase complex, mitochondrial;	Eukaryota; Metazoa; Chordata; Craniata; Vertebrata; Euteleostomi; Mammalia; Eutheria; Laurasiatheria; Cetartiodactyla; Ruminantia; Pecora; Bovidae; Bovinae; Bos
142	TRINITY_DN32241_c0_g2	60.656	1.19455	0.275131	-4.34175	1.41355e-05	0.00114339	WDR78_HUMAN	WDR78_HUMAN	Q:10-98,H:701-784	35955%ID	E:163e-10	RecName: Full=WD repeat-containing protein 78;	Eukaryota; Metazoa; Chordata; Craniata; Vertebrata; Euteleostomi; Mammalia; Eutheria; Euarchontoglires; Primates; Haplorrhini; Catarrhini; Hominidae; Homo
58	TRINITY_DN31947_c0_g1	115.398	1.19156	0.233119	-5.11141	3.1977e-07	6.44443e-05	ALDO2_ARATH	ALDO2_ARATH	Q:5-183,H:1110-1294	40323%ID	E:309e-39	RecName: Full=Indole-3-acetaldehyde oxidase;	Eukaryota; Viridiplantae; Streptophyta; Embryophyta; Tracheophyta; Spermatophyta; Magnoliophyta; eudicotyledons; Gunneridae; Pentapetalae; rosids; malvids; Brassicales; Brassicaceae; Camelineae; Arabidopsis
977	TRINITY_DN33284_c1_g1	101.967	1.18453	0.411927	-2.87558	0.00403282	0.0477458
7	TRINITY_DN32227_c0_g2	3984.49	1.16802	0.15746	-7.41786	1.19029e-13	1.52979e-10	COX7A_DROME	COX7A_DROME	Q:162-281,H:34-73	475%ID	E:572e-06	RecName: Full=Cytochrome c oxidase subunit 7A, mitochondrial;	Eukaryota; Metazoa; Ecdysozoa; Arthropoda; Hexapoda; Insecta; Pterygota; Neoptera; Endopterygota; Diptera; Brachycera; Muscomorpha; Ephydroidea; Drosophilidae; Drosophila; Sophophora
585	TRINITY_DN36215_c0_g2	4814.1	1.16644	0.354613	-3.28935	0.0010042	0.0198218	LIP1_DROME	LIP1_DROME	Q:1-281,H:140-419	38732%ID	E:747e-63	RecName: Full=Lipase 1;	Eukaryota; Metazoa; Ecdysozoa; Arthropoda; Hexapoda; Insecta; Pterygota; Neoptera; Endopterygota; Diptera; Brachycera; Muscomorpha; Ephydroidea; Drosophilidae; Drosophila; Sophophora
997	TRINITY_DN35375_c0_g2	3327.49	1.15569	0.402835	-2.86889	0.0041191	0.0479812	CPT2_DANRE	CPT2_DANRE	Q:125-211,H:172-200	75862%ID	E:475e-20	RecName: Full=Carnitine O-palmitoyltransferase 2, mitochondrial;	Eukaryota; Metazoa; Chordata; Craniata; Vertebrata; Euteleostomi; Actinopterygii; Neopterygii; Teleostei; Ostariophysi; Cypriniformes; Cyprinidae; Danio`CPT2_DANRE	CPT2_DANRE	Q:4-78,H:152-176	68%ID	E:475e-20	RecName: Full=Carnitine O-palmitoyltransferase 2, mitochondrial;	Eukaryota; Metazoa; Chordata; Craniata; Vertebrata; Euteleostomi; Actinopterygii; Neopterygii; Teleostei; Ostariophysi; Cypriniformes; Cyprinidae; Danio`CPT2_DANRE	CPT2_DANRE	Q:231-299,H:207-229	65217%ID	E:475e-20	RecName: Full=Carnitine O-palmitoyltransferase 2, mitochondrial;	Eukaryota; Metazoa; Chordata; Craniata; Vertebrata; Euteleostomi; Actinopterygii; Neopterygii; Teleostei; Ostariophysi; Cypriniformes; Cyprinidae; Danio
656	TRINITY_DN35491_c0_g1	2537.75	1.1194	0.351194	-3.1874	0.00143557	0.0253128	GPDM_HUMAN	GPDM_HUMAN	Q:48-267,H:51-276	70354%ID	E:654e-108	RecName: Full=Glycerol-3-phosphate dehydrogenase, mitochondrial;	Eukaryota; Metazoa; Chordata; Craniata; Vertebrata; Euteleostomi; Mammalia; Eutheria; Euarchontoglires; Primates; Haplorrhini; Catarrhini; Hominidae; Homo
599	TRINITY_DN37968_c1_g2	50.7674	1.08044	0.330749	-3.26665	0.00108827	0.0209832
60	TRINITY_DN33020_c1_g2	1044.84	1.0774	0.211069	-5.10448	3.31713e-07	6.4474e-05	FXDC2_HUMAN	FXDC2_HUMAN	Q:1-113,H:216-328	55752%ID	E:596e-41	RecName: Full=Fatty acid hydroxylase domain-containing protein 2;	Eukaryota; Metazoa; Chordata; Craniata; Vertebrata; Euteleostomi; Mammalia; Eutheria; Euarchontoglires; Primates; Haplorrhini; Catarrhini; Hominidae; Homo
657	TRINITY_DN37884_c6_g3	45.3346	1.07699	0.338037	-3.186	0.00144252	0.0253644
391	TRINITY_DN33547_c0_g2	14268.2	1.07286	0.297224	-3.6096	0.000306667	0.0090532	PGRP2_HOLDI	PGRP2_HOLDI	Q:12-179,H:20-187	41667%ID	E:214e-49	RecName: Full=Peptidoglycan-recognition protein 2;	Eukaryota; Metazoa; Ecdysozoa; Arthropoda; Hexapoda; Insecta; Pterygota; Neoptera; Endopterygota; Coleoptera; Polyphaga; Scarabaeiformia; Scarabaeidae; Melolonthinae; Holotrichia
52	TRINITY_DN34213_c0_g1	7913.7	1.06256	0.20579	-5.16333	2.42597e-07	5.29455e-05	ALL7_DERFA	ALL7_DERFA	Q:29-222,H:24-210	27919%ID	E:383e-10	RecName: Full=Mite allergen Der f 7;	Eukaryota; Metazoa; Ecdysozoa; Arthropoda; Chelicerata; Arachnida; Acari; Acariformes; Sarcoptiformes; Astigmata; Psoroptidia; Analgoidea; Pyroglyphidae; Dermatophagoidinae; Dermatophagoides
489	TRINITY_DN27338_c0_g1	138.434	1.0524	0.305966	-3.43958	0.000582621	0.0137815
598	TRINITY_DN34005_c2_g1	138.881	1.05185	0.321804	-3.2686	0.00108082	0.0209062
258	TRINITY_DN32914_c0_g1	15802.1	1.03683	0.267651	-3.87383	0.00010714	0.00482537	SDHA_DROME	SDHA_DROME	Q:1-212,H:139-350	91509%ID	E:142e-143	RecName: Full=Succinate dehydrogenase [ubiquinone] flavoprotein subunit, mitochondrial;	Eukaryota; Metazoa; Ecdysozoa; Arthropoda; Hexapoda; Insecta; Pterygota; Neoptera; Endopterygota; Diptera; Brachycera; Muscomorpha; Ephydroidea; Drosophilidae; Drosophila; Sophophora
592	TRINITY_DN31608_c0_g1	60.4188	1.02501	0.312883	-3.27601	0.00105284	0.020573	BTBD3_MOUSE	BTBD3_MOUSE	Q:103-474,H:129-480	24668%ID	E:298e-12	RecName: Full=BTB/POZ domain-containing protein 3;	Eukaryota; Metazoa; Chordata; Craniata; Vertebrata; Euteleostomi; Mammalia; Eutheria; Euarchontoglires; Glires; Rodentia; Sciurognathi; Muroidea; Muridae; Murinae; Mus; Mus
422	TRINITY_DN34710_c0_g1	638.636	1.01362	0.285925	-3.54504	0.000392552	0.0107598	C28D1_DROME	C28D1_DROME	Q:28-101,H:4-78	37333%ID	E:246e-10	RecName: Full=Probable cytochrome P450 28d1;	Eukaryota; Metazoa; Ecdysozoa; Arthropoda; Hexapoda; Insecta; Pterygota; Neoptera; Endopterygota; Diptera; Brachycera; Muscomorpha; Ephydroidea; Drosophilidae; Drosophila; Sophophora
71	TRINITY_DN27486_c1_g2	1110.06	1.00794	0.205479	-4.90533	9.32725e-07	0.000151955	ATP5J_DROME	ATP5J_DROME	Q:120-275,H:1-50	46154%ID	E:284e-08	RecName: Full=ATP synthase-coupling factor 6, mitochondrial;	Eukaryota; Metazoa; Ecdysozoa; Arthropoda; Hexapoda; Insecta; Pterygota; Neoptera; Endopterygota; Diptera; Brachycera; Muscomorpha; Ephydroidea; Drosophilidae; Drosophila; Sophophora
492	TRINITY_DN33478_c0_g2	867.457	1.0078	0.293707	-3.43131	0.000600681	0.0141221	DGAT2_DANRE	DGAT2_DANRE	Q:13-222,H:35-243	4381%ID	E:307e-55	RecName: Full=Diacylglycerol O-acyltransferase 2;	Eukaryota; Metazoa; Chordata; Craniata; Vertebrata; Euteleostomi; Actinopterygii; Neopterygii; Teleostei; Ostariophysi; Cypriniformes; Cyprinidae; Danio
30	TRINITY_DN33049_c0_g5	1274.25	1.00252	0.176722	-5.6729	1.404e-08	5.41336e-06	GLPK_RAT	GLPK_RAT	Q:11-148,H:380-517	62319%ID	E:738e-43	RecName: Full=Glycerol kinase;	Eukaryota; Metazoa; Chordata; Craniata; Vertebrata; Euteleostomi; Mammalia; Eutheria; Euarchontoglires; Glires; Rodentia; Sciurognathi; Muroidea; Muridae; Murinae; Rattus
439	TRINITY_DN29183_c0_g1	206.917	-1.00496	0.28649	3.50784	0.00045176	0.0118224	PTPRT_HUMAN	PTPRT_HUMAN	Q:199-426,H:863-940	38462%ID	E:716e-10	RecName: Full=Receptor-type tyrosine-protein phosphatase T;	Eukaryota; Metazoa; Chordata; Craniata; Vertebrata; Euteleostomi; Mammalia; Eutheria; Euarchontoglires; Primates; Haplorrhini; Catarrhini; Hominidae; Homo
165	TRINITY_DN37165_c1_g1	737.612	-1.00499	0.238699	4.21029	2.55046e-05	0.00178795	GBRB_DROSI	GBRB_DROSI	Q:1905-1997,H:78-108	87097%ID	E:47e-08	RecName: Full=Gamma-aminobutyric acid receptor subunit beta;	Eukaryota; Metazoa; Ecdysozoa; Arthropoda; Hexapoda; Insecta; Pterygota; Neoptera; Endopterygota; Diptera; Brachycera; Muscomorpha; Ephydroidea; Drosophilidae; Drosophila; Sophophora
197	TRINITY_DN35581_c0_g1	126.985	-1.00871	0.247301	4.07889	4.52518e-05	0.002657	NGB_DISMA	NGB_DISMA	Q:37-184,H:4-150	30405%ID	E:114e-16	RecName: Full=Neuroglobin {ECO:0000303|PubMed:18814305, ECO:0000312|EMBL:CAR579111};	Eukaryota; Metazoa; Chordata; Craniata; Vertebrata; Euteleostomi; Actinopterygii; Neopterygii; Teleostei; Neoteleostei; Acanthomorphata; Eupercaria; Perciformes; Notothenioidei; Nototheniidae; Dissostichus
518	TRINITY_DN30902_c0_g2	114.9	-1.01028	0.298669	3.38259	0.000718047	0.0159791
559	TRINITY_DN33463_c0_g5	153.498	-1.01089	0.304928	3.31517	0.000915863	0.0189513
758	TRINITY_DN33990_c0_g1	62.1283	-1.01216	0.329551	3.07132	0.00213117	0.0324785	PLC_HALLA	PLC_HALLA	Q:12-146,H:3-128	25%ID	E:236e-06	RecName: Full=Perlucin;	Eukaryota; Metazoa; Lophotrochozoa; Mollusca; Gastropoda; Vetigastropoda; Haliotoidea; Haliotidae; Haliotis
10	TRINITY_DN33040_c0_g2	757.045	-1.01511	0.138229	7.34363	2.07879e-13	2.40454e-10	MSI1H_RAT	MSI1H_RAT	Q:58-97,H:19-58	675%ID	E:13e-12	RecName: Full=RNA-binding protein Musashi homolog 1;	Eukaryota; Metazoa; Chordata; Craniata; Vertebrata; Euteleostomi; Mammalia; Eutheria; Euarchontoglires; Glires; Rodentia; Sciurognathi; Muroidea; Muridae; Murinae; Rattus`MSI1H_RAT	MSI1H_RAT	Q:60-96,H:110-146	54054%ID	E:832e-06	RecName: Full=RNA-binding protein Musashi homolog 1;	Eukaryota; Metazoa; Chordata; Craniata; Vertebrata; Euteleostomi; Mammalia; Eutheria; Euarchontoglires; Glires; Rodentia; Sciurognathi; Muroidea; Muridae; Murinae; Rattus
947	TRINITY_DN37924_c3_g1	1232.46	-1.01799	0.349997	2.90857	0.00363087	0.0443488	FAT4_HUMAN	FAT4_HUMAN	Q:152-448,H:3861-3953	39394%ID	E:22e-18	RecName: Full=Protocadherin Fat 4;	Eukaryota; Metazoa; Chordata; Craniata; Vertebrata; Euteleostomi; Mammalia; Eutheria; Euarchontoglires; Primates; Haplorrhini; Catarrhini; Hominidae; Homo`FAT4_HUMAN	FAT4_HUMAN	Q:143-454,H:3798-3917	32283%ID	E:257e-10	RecName: Full=Protocadherin Fat 4;	Eukaryota; Metazoa; Chordata; Craniata; Vertebrata; Euteleostomi; Mammalia; Eutheria; Euarchontoglires; Primates; Haplorrhini; Catarrhini; Hominidae; Homo
1008	TRINITY_DN33517_c0_g1	41.0679	-1.02055	0.357226	2.85688	0.00427826	0.0490939
541	TRINITY_DN31020_c0_g4	432.535	-1.02424	0.306905	3.33732	0.000845912	0.0180863	DHGL_DROME	DHGL_DROME	Q:13-609,H:23-608	40033%ID	E:142e-138	RecName: Full=Glucose dehydrogenase [FAD, quinone];	Eukaryota; Metazoa; Ecdysozoa; Arthropoda; Hexapoda; Insecta; Pterygota; Neoptera; Endopterygota; Diptera; Brachycera; Muscomorpha; Ephydroidea; Drosophilidae; Drosophila; Sophophora
808	TRINITY_DN30239_c0_g2	11649.5	-1.02448	0.339083	3.02132	0.00251675	0.0360288	ANXA7_MOUSE	ANXA7_MOUSE	Q:24-102,H:129-208	40%ID	E:944e-10	RecName: Full=Annexin A7;	Eukaryota; Metazoa; Chordata; Craniata; Vertebrata; Euteleostomi; Mammalia; Eutheria; Euarchontoglires; Glires; Rodentia; Sciurognathi; Muroidea; Muridae; Murinae; Mus; Mus
92	TRINITY_DN30266_c0_g1	303.635	-1.02605	0.221457	4.63317	3.60105e-06	0.000452754	SYN_DROME	SYN_DROME	Q:1-380,H:182-581	51834%ID	E:144e-132	RecName: Full=Synapsin;	Eukaryota; Metazoa; Ecdysozoa; Arthropoda; Hexapoda; Insecta; Pterygota; Neoptera; Endopterygota; Diptera; Brachycera; Muscomorpha; Ephydroidea; Drosophilidae; Drosophila; Sophophora
216	TRINITY_DN31094_c0_g1	658.315	-1.02657	0.256116	4.00823	6.11765e-05	0.00327606	PROH3_APIME	PROH3_APIME	Q:6-210,H:93-300	59809%ID	E:926e-85	RecName: Full=Prohormone-3;	Eukaryota; Metazoa; Ecdysozoa; Arthropoda; Hexapoda; Insecta; Pterygota; Neoptera; Endopterygota; Hymenoptera; Apocrita; Aculeata; Apoidea; Apidae; Apis
388	TRINITY_DN31245_c0_g1	55.8021	-1.02777	0.284322	3.61482	0.000300558	0.00896018	PDFR_DROME	PDFR_DROME	Q:52-474,H:127-546	58645%ID	E:561e-170	RecName: Full=PDF receptor;	Eukaryota; Metazoa; Ecdysozoa; Arthropoda; Hexapoda; Insecta; Pterygota; Neoptera; Endopterygota; Diptera; Brachycera; Muscomorpha; Ephydroidea; Drosophilidae; Drosophila; Sophophora
983	TRINITY_DN35036_c0_g1	73.3524	-1.02891	0.358105	2.8732	0.00406333	0.0478134	AZF1_YEAST	AZF1_YEAST	Q:45-278,H:588-656	28205%ID	E:417e-06	RecName: Full=Asparagine-rich zinc finger protein AZF1;	Eukaryota; Fungi; Dikarya; Ascomycota; Saccharomycotina; Saccharomycetes; Saccharomycetales; Saccharomycetaceae; Saccharomyces
65	TRINITY_DN33677_c0_g2	236.276	-1.03362	0.207214	4.98815	6.09589e-07	0.000108479	DNER_MOUSE	DNER_MOUSE	Q:171-640,H:158-657	31939%ID	E:997e-66	RecName: Full=Delta and Notch-like epidermal growth factor-related receptor;	Eukaryota; Metazoa; Chordata; Craniata; Vertebrata; Euteleostomi; Mammalia; Eutheria; Euarchontoglires; Glires; Rodentia; Sciurognathi; Muroidea; Muridae; Murinae; Mus; Mus
211	TRINITY_DN33307_c0_g2	65.0198	-1.03697	0.257899	4.02084	5.7991e-05	0.00317906	BND7A_AEDAE	BND7A_AEDAE	Q:3-89,H:201-287	90805%ID	E:21e-38	RecName: Full=Band 7 protein AAEL010189;	Eukaryota; Metazoa; Ecdysozoa; Arthropoda; Hexapoda; Insecta; Pterygota; Neoptera; Endopterygota; Diptera; Nematocera; Culicoidea; Culicidae; Culicinae; Aedini; Aedes; Stegomyia
917	TRINITY_DN33992_c0_g2	459.545	-1.04004	0.354159	2.93665	0.00331778	0.0418504
784	TRINITY_DN34001_c0_g1	187.384	-1.04931	0.343882	3.05138	0.00227792	0.0335653	ARSB_RAT	ARSB_RAT	Q:15-255,H:29-267	44082%ID	E:328e-64	RecName: Full=Arylsulfatase B;	Eukaryota; Metazoa; Chordata; Craniata; Vertebrata; Euteleostomi; Mammalia; Eutheria; Euarchontoglires; Glires; Rodentia; Sciurognathi; Muroidea; Muridae; Murinae; Rattus
968	TRINITY_DN37827_c1_g1	1634.25	-1.05124	0.364581	2.88341	0.00393392	0.0469594	CO4A2_ASCSU	CO4A2_ASCSU	Q:1-309,H:1105-1413	41033%ID	E:322e-22	RecName: Full=Collagen alpha-2(IV) chain;	Eukaryota; Metazoa; Ecdysozoa; Nematoda; Chromadorea; Ascaridida; Ascaridoidea; Ascarididae; Ascaris`CO4A2_ASCSU	CO4A2_ASCSU	Q:2-309,H:873-1261	37018%ID	E:155e-16	RecName: Full=Collagen alpha-2(IV) chain;	Eukaryota; Metazoa; Ecdysozoa; Nematoda; Chromadorea; Ascaridida; Ascaridoidea; Ascarididae; Ascaris`CO4A2_ASCSU	CO4A2_ASCSU	Q:8-290,H:1187-1507	38889%ID	E:893e-15	RecName: Full=Collagen alpha-2(IV) chain;	Eukaryota; Metazoa; Ecdysozoa; Nematoda; Chromadorea; Ascaridida; Ascaridoidea; Ascarididae; Ascaris`CO4A2_ASCSU	CO4A2_ASCSU	Q:2-298,H:757-1103	37057%ID	E:684e-14	RecName: Full=Collagen alpha-2(IV) chain;	Eukaryota; Metazoa; Ecdysozoa; Nematoda; Chromadorea; Ascaridida; Ascaridoidea; Ascarididae; Ascaris`CO4A2_ASCSU	CO4A2_ASCSU	Q:1-293,H:1249-1507	37377%ID	E:13e-11	RecName: Full=Collagen alpha-2(IV) chain;	Eukaryota; Metazoa; Ecdysozoa; Nematoda; Chromadorea; Ascaridida; Ascaridoidea; Ascarididae; Ascaris`CO4A2_ASCSU	CO4A2_ASCSU	Q:53-302,H:743-1021	37162%ID	E:298e-08	RecName: Full=Collagen alpha-2(IV) chain;	Eukaryota; Metazoa; Ecdysozoa; Nematoda; Chromadorea; Ascaridida; Ascaridoidea; Ascarididae; Ascaris`CO4A2_ASCSU	CO4A2_ASCSU	Q:55-293,H:663-892	34155%ID	E:3e-06	RecName: Full=Collagen alpha-2(IV) chain;
322	TRINITY_DN29443_c0_g1	188.69	-1.05176	0.280362	3.75143	0.000175829	0.0063161
162	TRINITY_DN32937_c0_g1	164.809	-1.05226	0.249151	4.2234	2.40645e-05	0.00171495	CD209_MACNE	CD209_MACNE	Q:448-568,H:237-354	288%ID	E:562e-06	RecName: Full=CD209 antigen;	Eukaryota; Metazoa; Chordata; Craniata; Vertebrata; Euteleostomi; Mammalia; Eutheria; Euarchontoglires; Primates; Haplorrhini; Catarrhini; Cercopithecidae; Cercopithecinae; Macaca
271	TRINITY_DN37347_c3_g2	234.413	-1.05475	0.273322	3.85898	0.00011386	0.00484198	MTH2_DROYA	MTH2_DROYA	Q:124-447,H:138-466	27515%ID	E:213e-35	RecName: Full=G-protein coupled receptor Mth2;	Eukaryota; Metazoa; Ecdysozoa; Arthropoda; Hexapoda; Insecta; Pterygota; Neoptera; Endopterygota; Diptera; Brachycera; Muscomorpha; Ephydroidea; Drosophilidae; Drosophila; Sophophora
236	TRINITY_DN32518_c0_g1	158.032	-1.05552	0.267572	3.94481	7.98633e-05	0.00391432
613	TRINITY_DN33826_c0_g1	3649.66	-1.05802	0.325234	3.2531	0.00114153	0.0215401
862	TRINITY_DN36686_c1_g1	162.305	-1.05831	0.355808	2.97439	0.00293569	0.0393045
341	TRINITY_DN37597_c1_g1	444.408	-1.05908	0.28559	3.7084	0.000208577	0.00706655	ACHA_CHICK	ACHA_CHICK	Q:77-202,H:73-114	52381%ID	E:255e-10	RecName: Full=Acetylcholine receptor subunit alpha;	Eukaryota; Metazoa; Chordata; Craniata; Vertebrata; Euteleostomi; Archelosauria; Archosauria; Dinosauria; Saurischia; Theropoda; Coelurosauria; Aves; Neognathae; Galloanserae; Galliformes; Phasianidae; Phasianinae; Gallus
775	TRINITY_DN30075_c0_g1	738.404	-1.0658	0.348413	3.05903	0.00222054	0.0332809
951	TRINITY_DN35540_c0_g1	85.1249	-1.06633	0.367091	2.90482	0.00367466	0.0446949	GABR2_HUMAN	GABR2_HUMAN	Q:31-520,H:267-753	33871%ID	E:1e-88	RecName: Full=Gamma-aminobutyric acid type B receptor subunit 2;	Eukaryota; Metazoa; Chordata; Craniata; Vertebrata; Euteleostomi; Mammalia; Eutheria; Euarchontoglires; Primates; Haplorrhini; Catarrhini; Hominidae; Homo
164	TRINITY_DN34867_c1_g1	425.312	-1.06717	0.253288	4.21328	2.51684e-05	0.00177514
456	TRINITY_DN37215_c0_g1	3263.46	-1.07039	0.307063	3.48589	0.000490505	0.0124423	PCBP2_MOUSE	PCBP2_MOUSE	Q:15-431,H:11-352	46523%ID	E:478e-107	RecName: Full=Poly(rC)-binding protein 2;	Eukaryota; Metazoa; Chordata; Craniata; Vertebrata; Euteleostomi; Mammalia; Eutheria; Euarchontoglires; Glires; Rodentia; Sciurognathi; Muroidea; Muridae; Murinae; Mus; Mus
115	TRINITY_DN32777_c1_g3	69.9183	-1.07062	0.238882	4.48181	7.40132e-06	0.000744444	VSX2_CHICK	VSX2_CHICK	Q:165-373,H:172-340	5545%ID	E:385e-67	RecName: Full=Visual system homeobox 2;	Eukaryota; Metazoa; Chordata; Craniata; Vertebrata; Euteleostomi; Archelosauria; Archosauria; Dinosauria; Saurischia; Theropoda; Coelurosauria; Aves; Neognathae; Galloanserae; Galliformes; Phasianidae; Phasianinae; Gallus
183	TRINITY_DN30663_c1_g4	269.84	-1.07334	0.259914	4.12958	3.63432e-05	0.00230064
940	TRINITY_DN29704_c0_g2	252.71	-1.07638	0.368953	2.9174	0.00352961	0.0434506	CDKL2_RABIT	CDKL2_RABIT	Q:148-2,H:122-170	85714%ID	E:212e-25	RecName: Full=Cyclin-dependent kinase-like 2;	Eukaryota; Metazoa; Chordata; Craniata; Vertebrata; Euteleostomi; Mammalia; Eutheria; Euarchontoglires; Glires; Lagomorpha; Leporidae; Oryctolagus`CDKL2_RABIT	CDKL2_RABIT	Q:279-202,H:97-122	46154%ID	E:212e-25	RecName: Full=Cyclin-dependent kinase-like 2;	Eukaryota; Metazoa; Chordata; Craniata; Vertebrata; Euteleostomi; Mammalia; Eutheria; Euarchontoglires; Glires; Lagomorpha; Leporidae; Oryctolagus
645	TRINITY_DN27466_c0_g1	71.6957	-1.07731	0.336305	3.20336	0.00135832	0.0243592	OBP66_ANOGA	OBP66_ANOGA	Q:34-181,H:47-179	25676%ID	E:215e-10	RecName: Full=General odorant-binding protein 66;	Eukaryota; Metazoa; Ecdysozoa; Arthropoda; Hexapoda; Insecta; Pterygota; Neoptera; Endopterygota; Diptera; Nematocera; Culicoidea; Culicidae; Anophelinae; Anopheles
204	TRINITY_DN31412_c1_g1	78.7202	-1.08204	0.266772	4.05603	4.99139e-05	0.00283017	ORCO_ANOGA	ORCO_ANOGA	Q:1083-1520,H:333-477	24%ID	E:155e-10	RecName: Full=Odorant receptor coreceptor;	Eukaryota; Metazoa; Ecdysozoa; Arthropoda; Hexapoda; Insecta; Pterygota; Neoptera; Endopterygota; Diptera; Nematocera; Culicoidea; Culicidae; Anophelinae; Anopheles
25	TRINITY_DN37096_c2_g2	121.617	-1.09039	0.189856	5.74325	9.28762e-09	4.13192e-06	ELK1_RAT	ELK1_RAT	Q:63-153,H:1-92	71739%ID	E:157e-40	RecName: Full=ETS domain-containing protein Elk-1 {ECO:0000305};	Eukaryota; Metazoa; Chordata; Craniata; Vertebrata; Euteleostomi; Mammalia; Eutheria; Euarchontoglires; Glires; Rodentia; Sciurognathi; Muroidea; Muridae; Murinae; Rattus
705	TRINITY_DN31051_c0_g4	139.985	-1.09219	0.348578	3.13328	0.00172863	0.0283618	CD63_HUMAN	CD63_HUMAN	Q:10-277,H:8-229	25%ID	E:294e-20	RecName: Full=CD63 antigen;	Eukaryota; Metazoa; Chordata; Craniata; Vertebrata; Euteleostomi; Mammalia; Eutheria; Euarchontoglires; Primates; Haplorrhini; Catarrhini; Hominidae; Homo
75	TRINITY_DN37711_c1_g4	331.923	-1.09229	0.225619	4.84132	1.28979e-06	0.000198921	SC5A7_DROME	SC5A7_DROME	Q:1-414,H:153-573	78673%ID	E:0	RecName: Full=High-affinity choline transporter 1;	Eukaryota; Metazoa; Ecdysozoa; Arthropoda; Hexapoda; Insecta; Pterygota; Neoptera; Endopterygota; Diptera; Brachycera; Muscomorpha; Ephydroidea; Drosophilidae; Drosophila; Sophophora
200	TRINITY_DN35528_c0_g1	251.629	-1.09308	0.269029	4.06305	4.84366e-05	0.00280133	RGRF1_HUMAN	RGRF1_HUMAN	Q:22-354,H:938-1270	57658%ID	E:991e-133	RecName: Full=Ras-specific guanine nucleotide-releasing factor 1;	Eukaryota; Metazoa; Chordata; Craniata; Vertebrata; Euteleostomi; Mammalia; Eutheria; Euarchontoglires; Primates; Haplorrhini; Catarrhini; Hominidae; Homo
721	TRINITY_DN33583_c1_g2	1302.82	-1.09308	0.351236	3.11211	0.00185756	0.0298421	CSMD3_HUMAN	CSMD3_HUMAN	Q:323-499,H:3111-3168	45763%ID	E:452e-12	RecName: Full=CUB and sushi domain-containing protein 3;	Eukaryota; Metazoa; Chordata; Craniata; Vertebrata; Euteleostomi; Mammalia; Eutheria; Euarchontoglires; Primates; Haplorrhini; Catarrhini; Hominidae; Homo`CSMD3_HUMAN	CSMD3_HUMAN	Q:138-266,H:3068-3110	34884%ID	E:452e-12	RecName: Full=CUB and sushi domain-containing protein 3;	Eukaryota; Metazoa; Chordata; Craniata; Vertebrata; Euteleostomi; Mammalia; Eutheria; Euarchontoglires; Primates; Haplorrhini; Catarrhini; Hominidae; Homo`CSMD3_HUMAN	CSMD3_HUMAN	Q:320-502,H:2991-3049	39344%ID	E:276e-09	RecName: Full=CUB and sushi domain-containing protein 3;	Eukaryota; Metazoa; Chordata; Craniata; Vertebrata; Euteleostomi; Mammalia; Eutheria; Euarchontoglires; Primates; Haplorrhini; Catarrhini; Hominidae; Homo`CSMD3_HUMAN	CSMD3_HUMAN	Q:147-263,H:2952-2990	33333%ID	E:276e-09	RecName: Full=CUB and sushi domain-containing protein 3;	Eukaryota; Metazoa; Chordata; Craniata; Vertebrata; Euteleostomi; Mammalia; Eutheria; Euarchontoglires; Primates; Haplorrhini; Catarrhini; Hominidae; Homo`CSMD3_HUMAN	CSMD3_HUMAN	Q:320-499,H:2813-2870	41667%ID	E:489e-08	RecName: Full=CUB and sushi domain-containing protein 3;	Eukaryota; Metazoa; Chordata; Craniata; Vertebrata; Euteleostomi; Mammalia; Eutheria; Euarchontoglires; Primates; Haplorrhini; Catarrhini; Hominidae; Homo`CSMD3_HUMAN	CSMD3_HUMAN	Q:105-275,H:2763-2816	31579%ID	E:489e-08	RecName: Full=CUB and sushi domain-containing protein 3;	Eukaryota; Metazoa; Chordata; Craniata; Vertebrata; Euteleostomi; Mammalia; Eutheria; Euarchontoglires; Primates; Haplorrhini; Catarrhini; Hominidae; Homo`CSMD3_HUMAN	CSMD3_HUMAN	Q:332-499,H:3291-3344	41071%ID	E:337e-07	RecName: Full=CUB and sushi domain-containing protein 3;
557	TRINITY_DN30526_c0_g3	172.898	-1.09467	0.329978	3.3174	0.000908589	0.0188683
773	TRINITY_DN37282_c0_g1	689.802	-1.09536	0.358207	3.0579	0.00222893	0.0332809	PA2_HADGE	PA2_HADGE	Q:1-243,H:72-161	37363%ID	E:507e-12	RecName: Full=Phospholipase A2;	Eukaryota; Metazoa; Ecdysozoa; Arthropoda; Chelicerata; Arachnida; Scorpiones; Iurida; Iuroidea; Hadrurus
483	TRINITY_DN33480_c0_g1	157.338	-1.09627	0.317631	3.4514	0.000557679	0.0133554	LECA_SARPE	LECA_SARPE	Q:396-503,H:43-158	32759%ID	E:477e-12	RecName: Full=Lectin subunit alpha;	Eukaryota; Metazoa; Ecdysozoa; Arthropoda; Hexapoda; Insecta; Pterygota; Neoptera; Endopterygota; Diptera; Brachycera; Muscomorpha; Oestroidea; Sarcophagidae; Sarcophaga; Boettcherisca
676	TRINITY_DN31728_c0_g4	6108.14	-1.09689	0.346455	3.16603	0.00154534	0.0264328
403	TRINITY_DN33481_c4_g1	3821.86	-1.09754	0.306105	3.58549	0.00033644	0.00965658	AB5B_ARATH	AB5B_ARATH	Q:60-180,H:2-103	29752%ID	E:326e-08	RecName: Full=ABC transporter B family member 5;	Eukaryota; Viridiplantae; Streptophyta; Embryophyta; Tracheophyta; Spermatophyta; Magnoliophyta; eudicotyledons; Gunneridae; Pentapetalae; rosids; malvids; Brassicales; Brassicaceae; Camelineae; Arabidopsis
323	TRINITY_DN32771_c0_g1	103.145	-1.1004	0.293388	3.75066	0.000176372	0.0063161	ANK2_HUMAN	ANK2_HUMAN	Q:28-551,H:301-781	26554%ID	E:226e-30	RecName: Full=Ankyrin-2;	Eukaryota; Metazoa; Chordata; Craniata; Vertebrata; Euteleostomi; Mammalia; Eutheria; Euarchontoglires; Primates; Haplorrhini; Catarrhini; Hominidae; Homo`ANK2_HUMAN	ANK2_HUMAN	Q:27-594,H:98-693	2457%ID	E:621e-23	RecName: Full=Ankyrin-2;	Eukaryota; Metazoa; Chordata; Craniata; Vertebrata; Euteleostomi; Mammalia; Eutheria; Euarchontoglires; Primates; Haplorrhini; Catarrhini; Hominidae; Homo`ANK2_HUMAN	ANK2_HUMAN	Q:58-595,H:264-760	27899%ID	E:209e-22	RecName: Full=Ankyrin-2;	Eukaryota; Metazoa; Chordata; Craniata; Vertebrata; Euteleostomi; Mammalia; Eutheria; Euarchontoglires; Primates; Haplorrhini; Catarrhini; Hominidae; Homo`ANK2_HUMAN	ANK2_HUMAN	Q:28-477,H:400-813	2587%ID	E:399e-17	RecName: Full=Ankyrin-2;	Eukaryota; Metazoa; Chordata; Craniata; Vertebrata; Euteleostomi; Mammalia; Eutheria; Euarchontoglires; Primates; Haplorrhini; Catarrhini; Hominidae; Homo`ANK2_HUMAN	ANK2_HUMAN	Q:421-551,H:63-183	36641%ID	E:486e-14	RecName: Full=Ankyrin-2;	Eukaryota; Metazoa; Chordata; Craniata; Vertebrata; Euteleostomi; Mammalia; Eutheria; Euarchontoglires; Primates; Haplorrhini; Catarrhini; Hominidae; Homo`ANK2_HUMAN	ANK2_HUMAN	Q:97-254,H:67-215	32075%ID	E:152e-08	RecName: Full=Ankyrin-2;	Eukaryota; Metazoa; Chordata; Craniata; Vertebrata; Euteleostomi; Mammalia; Eutheria; Euarchontoglires; Primates; Haplorrhini; Catarrhini; Hominidae; Homo
989	TRINITY_DN36148_c0_g1	320.57	-1.10198	0.38392	2.87034	0.00410029	0.0479812
433	TRINITY_DN37113_c1_g1	50.5638	-1.10201	0.31235	3.52813	0.000418514	0.01118	LAR_DROME	LAR_DROME	Q:1-1409,H:68-1410	55197%ID	E:0	RecName: Full=Tyrosine-protein phosphatase Lar;	Eukaryota; Metazoa; Ecdysozoa; Arthropoda; Hexapoda; Insecta; Pterygota; Neoptera; Endopterygota; Diptera; Brachycera; Muscomorpha; Ephydroidea; Drosophilidae; Drosophila; Sophophora`LAR_DROME	LAR_DROME	Q:76-1197,H:36-1097	23736%ID	E:593e-45	RecName: Full=Tyrosine-protein phosphatase Lar;	Eukaryota; Metazoa; Ecdysozoa; Arthropoda; Hexapoda; Insecta; Pterygota; Neoptera; Endopterygota; Diptera; Brachycera; Muscomorpha; Ephydroidea; Drosophilidae; Drosophila; Sophophora
680	TRINITY_DN34239_c0_g3	414.309	-1.10315	0.348741	3.16323	0.00156029	0.026541
794	TRINITY_DN37067_c0_g1	3307.66	-1.10362	0.363246	3.03822	0.00237981	0.0346255	CHIA_RAT	CHIA_RAT	Q:2492-3565,H:17-375	44293%ID	E:121e-96	RecName: Full=Acidic mammalian chitinase;	Eukaryota; Metazoa; Chordata; Craniata; Vertebrata; Euteleostomi; Mammalia; Eutheria; Euarchontoglires; Glires; Rodentia; Sciurognathi; Muroidea; Muridae; Murinae; Rattus
430	TRINITY_DN37558_c2_g1	105.742	-1.10683	0.312836	3.53805	0.000403091	0.0108431	C209A_MOUSE	C209A_MOUSE	Q:2890-3216,H:122-229	28571%ID	E:217e-07	RecName: Full=CD209 antigen-like protein A;	Eukaryota; Metazoa; Chordata; Craniata; Vertebrata; Euteleostomi; Mammalia; Eutheria; Euarchontoglires; Glires; Rodentia; Sciurognathi; Muroidea; Muridae; Murinae; Mus; Mus
247	TRINITY_DN31939_c1_g4	130.692	-1.10862	0.284385	3.89831	9.68661e-05	0.00455282
485	TRINITY_DN32909_c0_g1	50.5303	-1.11326	0.322904	3.44765	0.000565476	0.0134586
353	TRINITY_DN36742_c1_g2	66.6861	-1.11619	0.303476	3.67803	0.000235039	0.00770169
288	TRINITY_DN37353_c0_g1	39.4974	-1.11827	0.292691	3.82066	0.000133096	0.00533331
156	TRINITY_DN31507_c0_g1	1434.74	-1.11883	0.262119	4.26841	1.96867e-05	0.00146193	ACSL1_CAVPO	ACSL1_CAVPO	Q:1-686,H:12-696	48988%ID	E:0	RecName: Full=Long-chain-fatty-acid--CoA ligase 1;	Eukaryota; Metazoa; Chordata; Craniata; Vertebrata; Euteleostomi; Mammalia; Eutheria; Euarchontoglires; Glires; Rodentia; Hystricognathi; Caviidae; Cavia
158	TRINITY_DN33230_c0_g1	137.266	-1.12097	0.263356	4.25649	2.07658e-05	0.00152024	DS_DROME	DS_DROME	Q:21-216,H:473-670	31683%ID	E:402e-15	RecName: Full=Protein dachsous;	Eukaryota; Metazoa; Ecdysozoa; Arthropoda; Hexapoda; Insecta; Pterygota; Neoptera; Endopterygota; Diptera; Brachycera; Muscomorpha; Ephydroidea; Drosophilidae; Drosophila; Sophophora`DS_DROME	DS_DROME	Q:21-209,H:1816-2008	30808%ID	E:221e-10	RecName: Full=Protein dachsous;	Eukaryota; Metazoa; Ecdysozoa; Arthropoda; Hexapoda; Insecta; Pterygota; Neoptera; Endopterygota; Diptera; Brachycera; Muscomorpha; Ephydroidea; Drosophilidae; Drosophila; Sophophora`DS_DROME	DS_DROME	Q:23-215,H:902-1109	27488%ID	E:173e-08	RecName: Full=Protein dachsous;	Eukaryota; Metazoa; Ecdysozoa; Arthropoda; Hexapoda; Insecta; Pterygota; Neoptera; Endopterygota; Diptera; Brachycera; Muscomorpha; Ephydroidea; Drosophilidae; Drosophila; Sophophora
746	TRINITY_DN32264_c1_g1	328.698	-1.12556	0.36472	3.08608	0.00202812	0.0314468	CO4A1_HUMAN	CO4A1_HUMAN	Q:2-167,H:966-1136	47429%ID	E:417e-19	RecName: Full=Collagen alpha-1(IV) chain;	Eukaryota; Metazoa; Chordata; Craniata; Vertebrata; Euteleostomi; Mammalia; Eutheria; Euarchontoglires; Primates; Haplorrhini; Catarrhini; Hominidae; Homo`CO4A1_HUMAN	CO4A1_HUMAN	Q:1-167,H:1028-1192	45714%ID	E:349e-15	RecName: Full=Collagen alpha-1(IV) chain;	Eukaryota; Metazoa; Chordata; Craniata; Vertebrata; Euteleostomi; Mammalia; Eutheria; Euarchontoglires; Primates; Haplorrhini; Catarrhini; Hominidae; Homo`CO4A1_HUMAN	CO4A1_HUMAN	Q:2-167,H:882-1053	44186%ID	E:194e-13	RecName: Full=Collagen alpha-1(IV) chain;	Eukaryota; Metazoa; Chordata; Craniata; Vertebrata; Euteleostomi; Mammalia; Eutheria; Euarchontoglires; Primates; Haplorrhini; Catarrhini; Hominidae; Homo`CO4A1_HUMAN	CO4A1_HUMAN	Q:2-169,H:867-1052	43011%ID	E:145e-12	RecName: Full=Collagen alpha-1(IV) chain;	Eukaryota; Metazoa; Chordata; Craniata; Vertebrata; Euteleostomi; Mammalia; Eutheria; Euarchontoglires; Primates; Haplorrhini; Catarrhini; Hominidae; Homo`CO4A1_HUMAN	CO4A1_HUMAN	Q:1-169,H:890-1072	42935%ID	E:243e-12	RecName: Full=Collagen alpha-1(IV) chain;	Eukaryota; Metazoa; Chordata; Craniata; Vertebrata; Euteleostomi; Mammalia; Eutheria; Euarchontoglires; Primates; Haplorrhini; Catarrhini; Hominidae; Homo`CO4A1_HUMAN	CO4A1_HUMAN	Q:1-164,H:851-1026	43182%ID	E:468e-11	RecName: Full=Collagen alpha-1(IV) chain;	Eukaryota; Metazoa; Chordata; Craniata; Vertebrata; Euteleostomi; Mammalia; Eutheria; Euarchontoglires; Primates; Haplorrhini; Catarrhini; Hominidae; Homo`CO4A1_HUMAN	CO4A1_HUMAN	Q:2-171,H:924-1119	40306%ID	E:678e-10	RecName: Full=Collagen alpha-1(IV) chain;
107	TRINITY_DN34839_c0_g1	543.899	-1.12906	0.250208	4.5125	6.40687e-06	0.000692601	PLC_HALLA	PLC_HALLA	Q:281-401,H:14-131	32258%ID	E:163e-09	RecName: Full=Perlucin;	Eukaryota; Metazoa; Lophotrochozoa; Mollusca; Gastropoda; Vetigastropoda; Haliotoidea; Haliotidae; Haliotis
141	TRINITY_DN31497_c0_g1	447.339	-1.13158	0.259709	4.35712	1.31783e-05	0.00108109	TRP_DROME	TRP_DROME	Q:1-1092,H:13-1095	56272%ID	E:0	RecName: Full=Transient receptor potential protein;	Eukaryota; Metazoa; Ecdysozoa; Arthropoda; Hexapoda; Insecta; Pterygota; Neoptera; Endopterygota; Diptera; Brachycera; Muscomorpha; Ephydroidea; Drosophilidae; Drosophila; Sophophora
816	TRINITY_DN37982_c7_g1	62.4374	-1.13714	0.377165	3.01496	0.00257016	0.0364706	PYX_DROME	PYX_DROME	Q:131-600,H:334-793	26253%ID	E:184e-32	RecName: Full=Transient receptor potential channel pyrexia;	Eukaryota; Metazoa; Ecdysozoa; Arthropoda; Hexapoda; Insecta; Pterygota; Neoptera; Endopterygota; Diptera; Brachycera; Muscomorpha; Ephydroidea; Drosophilidae; Drosophila; Sophophora
57	TRINITY_DN36622_c0_g1	195.388	-1.13971	0.223061	5.10943	3.23141e-07	6.44443e-05	CTNL1_MOUSE	CTNL1_MOUSE	Q:7-757,H:25-707	40314%ID	E:454e-166	RecName: Full=Alpha-catulin;	Eukaryota; Metazoa; Chordata; Craniata; Vertebrata; Euteleostomi; Mammalia; Eutheria; Euarchontoglires; Glires; Rodentia; Sciurognathi; Muroidea; Muridae; Murinae; Mus; Mus
750	TRINITY_DN30274_c0_g1	47.7849	-1.13998	0.370032	3.08076	0.00206474	0.0318984
62	TRINITY_DN32969_c0_g1	108.56	-1.14887	0.226095	5.08133	3.74794e-07	6.99233e-05	NLGNY_HUMAN	NLGNY_HUMAN	Q:6-520,H:25-484	36416%ID	E:295e-89	RecName: Full=Neuroligin-4, Y-linked;	Eukaryota; Metazoa; Chordata; Craniata; Vertebrata; Euteleostomi; Mammalia; Eutheria; Euarchontoglires; Primates; Haplorrhini; Catarrhini; Hominidae; Homo
1013	TRINITY_DN37668_c0_g2	78.6253	-1.15092	0.403273	2.85394	0.00431808	0.0493063	MA2B1_CAVPO	MA2B1_CAVPO	Q:1-434,H:155-580	48315%ID	E:105e-126	RecName: Full=Lysosomal alpha-mannosidase;	Eukaryota; Metazoa; Chordata; Craniata; Vertebrata; Euteleostomi; Mammalia; Eutheria; Euarchontoglires; Glires; Rodentia; Hystricognathi; Caviidae; Cavia
731	TRINITY_DN34626_c0_g1	50.9485	-1.15103	0.371445	3.09878	0.00194321	0.0307064	LEDL2_DROME	LEDL2_DROME	Q:258-379,H:51-175	28125%ID	E:306e-07
945	TRINITY_DN37709_c2_g1	40.2299	-1.15332	0.396238	2.91067	0.00360654	0.0441905	MRC1_HUMAN	MRC1_HUMAN	Q:300-517,H:672-914	25203%ID	E:107e-12	RecName: Full=Macrophage mannose receptor 1;	Eukaryota; Metazoa; Chordata; Craniata; Vertebrata; Euteleostomi; Mammalia; Eutheria; Euarchontoglires; Primates; Haplorrhini; Catarrhini; Hominidae; Homo`MRC1_HUMAN	MRC1_HUMAN	Q:295-498,H:234-455	25877%ID	E:803e-09	RecName: Full=Macrophage mannose receptor 1;	Eukaryota; Metazoa; Chordata; Craniata; Vertebrata; Euteleostomi; Mammalia; Eutheria; Euarchontoglires; Primates; Haplorrhini; Catarrhini; Hominidae; Homo
423	TRINITY_DN28602_c0_g1	51.185	-1.15398	0.325692	3.54316	0.000395359	0.0108111
654	TRINITY_DN34901_c0_g1	60.3853	-1.15467	0.361817	3.19132	0.00141625	0.0250486
563	TRINITY_DN31407_c0_g2	517.862	-1.1614	0.350793	3.31077	0.000930395	0.0190728	ASM_BOVIN	ASM_BOVIN	Q:1-491,H:121-606	44512%ID	E:13e-142	RecName: Full=Sphingomyelin phosphodiesterase;	Eukaryota; Metazoa; Chordata; Craniata; Vertebrata; Euteleostomi; Mammalia; Eutheria; Laurasiatheria; Cetartiodactyla; Ruminantia; Pecora; Bovidae; Bovinae; Bos
304	TRINITY_DN32325_c1_g3	43.5647	-1.16253	0.307183	3.7845	0.000154018	0.00582198
383	TRINITY_DN35201_c1_g2	54.4955	-1.17137	0.323507	3.62085	0.000293632	0.00886838	COGS_UCAPU	COGS_UCAPU	Q:15-225,H:26-225	32719%ID	E:263e-18	RecName: Full=Brachyurin;	Eukaryota; Metazoa; Ecdysozoa; Arthropoda; Crustacea; Malacostraca; Eumalacostraca; Eucarida; Decapoda; Pleocyemata; Brachyura; Eubrachyura; Ocypodoidea; Ocypodidae; Ucinae; Uca; Leptuca
465	TRINITY_DN34670_c0_g1	65.4797	-1.17357	0.337966	3.47245	0.00051573	0.0126495	LECA_SARPE	LECA_SARPE	Q:1260-1658,H:33-167	29371%ID	E:612e-06	RecName: Full=Lectin subunit alpha;	Eukaryota; Metazoa; Ecdysozoa; Arthropoda; Hexapoda; Insecta; Pterygota; Neoptera; Endopterygota; Diptera; Brachycera; Muscomorpha; Oestroidea; Sarcophagidae; Sarcophaga; Boettcherisca
893	TRINITY_DN31677_c2_g1	182.685	-1.17618	0.39831	2.95292	0.00314782	0.0408156	SC5A6_RABIT	SC5A6_RABIT	Q:38-583,H:27-558	3723%ID	E:386e-108	RecName: Full=Sodium-dependent multivitamin transporter;	Eukaryota; Metazoa; Chordata; Craniata; Vertebrata; Euteleostomi; Mammalia; Eutheria; Euarchontoglires; Glires; Lagomorpha; Leporidae; Oryctolagus
896	TRINITY_DN26310_c0_g1	67.7734	-1.17974	0.400019	2.94921	0.00318592	0.041129	DNAT_DROME	DNAT_DROME	Q:40-261,H:62-265	25328%ID	E:701e-09	RecName: Full=Dopamine N-acetyltransferase {ECO:0000312|EMBL:AAF471721};	Eukaryota; Metazoa; Ecdysozoa; Arthropoda; Hexapoda; Insecta; Pterygota; Neoptera; Endopterygota; Diptera; Brachycera; Muscomorpha; Ephydroidea; Drosophilidae; Drosophila; Sophophora
369	TRINITY_DN29564_c1_g1	80.8079	-1.18267	0.325013	3.63882	0.000273888	0.00858552
622	TRINITY_DN36223_c0_g1	54.7939	-1.18553	0.366012	3.23906	0.00119926	0.0222714
470	TRINITY_DN32455_c0_g9	44.9931	-1.18884	0.342147	3.47465	0.000511511	0.0126495	MLRP2_ACRMI	MLRP2_ACRMI	Q:57-774,H:540-1235	30949%ID	E:152e-78	RecName: Full=MAM and LDL-receptor class A domain-containing protein 2;	Eukaryota; Metazoa; Cnidaria; Anthozoa; Hexacorallia; Scleractinia; Astrocoeniina; Acroporidae; Acropora`MLRP2_ACRMI	MLRP2_ACRMI	Q:58-757,H:899-1555	31543%ID	E:401e-78	RecName: Full=MAM and LDL-receptor class A domain-containing protein 2;	Eukaryota; Metazoa; Cnidaria; Anthozoa; Hexacorallia; Scleractinia; Astrocoeniina; Acroporidae; Acropora`MLRP2_ACRMI	MLRP2_ACRMI	Q:47-769,H:6-705	30519%ID	E:218e-76	RecName: Full=MAM and LDL-receptor class A domain-containing protein 2;	Eukaryota; Metazoa; Cnidaria; Anthozoa; Hexacorallia; Scleractinia; Astrocoeniina; Acroporidae; Acropora`MLRP2_ACRMI	MLRP2_ACRMI	Q:58-762,H:208-890	29694%ID	E:124e-74	RecName: Full=MAM and LDL-receptor class A domain-containing protein 2;	Eukaryota; Metazoa; Cnidaria; Anthozoa; Hexacorallia; Scleractinia; Astrocoeniina; Acroporidae; Acropora`MLRP2_ACRMI	MLRP2_ACRMI	Q:28-757,H:346-1048	30999%ID	E:241e-74	RecName: Full=MAM and LDL-receptor class A domain-containing protein 2;	Eukaryota; Metazoa; Cnidaria; Anthozoa; Hexacorallia; Scleractinia; Astrocoeniina; Acroporidae; Acropora`MLRP2_ACRMI	MLRP2_ACRMI	Q:47-768,H:2091-2780	29566%ID	E:155e-73	RecName: Full=MAM and LDL-receptor class A domain-containing protein 2;	Eukaryota; Metazoa; Cnidaria; Anthozoa; Hexacorallia; Scleractinia; Astrocoeniina; Acroporidae; Acropora`MLRP2_ACRMI	MLRP2_ACRMI	Q:57-757,H:1934-2599	30%ID	E:125e-69	RecName: Full=MAM and LDL-receptor class A domain-containing protein 2;
516	TRINITY_DN36969_c0_g1	82.1583	-1.19683	0.353551	3.38518	0.000711322	0.0159728	HDC_HUMAN	HDC_HUMAN	Q:21-406,H:94-537	36526%ID	E:225e-80	RecName: Full=Headcase protein homolog;	Eukaryota; Metazoa; Chordata; Craniata; Vertebrata; Euteleostomi; Mammalia; Eutheria; Euarchontoglires; Primates; Haplorrhini; Catarrhini; Hominidae; Homo
173	TRINITY_DN37464_c1_g1	312.562	-1.19727	0.286199	4.18335	2.87242e-05	0.00192054	CAC1A_APIME	CAC1A_APIME	Q:1-485,H:612-1094	83745%ID	E:0	RecName: Full=Voltage-dependent calcium channel type A subunit alpha-1;	Eukaryota; Metazoa; Ecdysozoa; Arthropoda; Hexapoda; Insecta; Pterygota; Neoptera; Endopterygota; Hymenoptera; Apocrita; Aculeata; Apoidea; Apidae; Apis`CAC1A_APIME	CAC1A_APIME	Q:266-447,H:146-324	32973%ID	E:712e-23	RecName: Full=Voltage-dependent calcium channel type A subunit alpha-1;	Eukaryota; Metazoa; Ecdysozoa; Arthropoda; Hexapoda; Insecta; Pterygota; Neoptera; Endopterygota; Hymenoptera; Apocrita; Aculeata; Apoidea; Apidae; Apis`CAC1A_APIME	CAC1A_APIME	Q:2-445,H:943-1371	24291%ID	E:815e-23	RecName: Full=Voltage-dependent calcium channel type A subunit alpha-1;	Eukaryota; Metazoa; Ecdysozoa; Arthropoda; Hexapoda; Insecta; Pterygota; Neoptera; Endopterygota; Hymenoptera; Apocrita; Aculeata; Apoidea; Apidae; Apis`CAC1A_APIME	CAC1A_APIME	Q:2-185,H:1268-1462	27551%ID	E:199e-17	RecName: Full=Voltage-dependent calcium channel type A subunit alpha-1;	Eukaryota; Metazoa; Ecdysozoa; Arthropoda; Hexapoda; Insecta; Pterygota; Neoptera; Endopterygota; Hymenoptera; Apocrita; Aculeata; Apoidea; Apidae; Apis`CAC1A_APIME	CAC1A_APIME	Q:2-215,H:216-473	23507%ID	E:299e-07	RecName: Full=Voltage-dependent calcium channel type A subunit alpha-1;	Eukaryota; Metazoa; Ecdysozoa; Arthropoda; Hexapoda; Insecta; Pterygota; Neoptera; Endopterygota; Hymenoptera; Apocrita; Aculeata; Apoidea; Apidae; Apis
800	TRINITY_DN34406_c2_g9	38.4037	-1.19974	0.395612	3.03262	0.00242442	0.0350152
77	TRINITY_DN24438_c0_g1	159.155	-1.22334	0.254491	4.807	1.53216e-06	0.000230162
503	TRINITY_DN32134_c0_g3	46.1928	-1.22639	0.360887	3.39827	0.000678129	0.0155972
38	TRINITY_DN37510_c1_g1	141.961	-1.23327	0.226565	5.44335	5.22884e-08	1.59163e-05	LAR_DROME	LAR_DROME	Q:20-1407,H:32-1407	61864%ID	E:0	RecName: Full=Tyrosine-protein phosphatase Lar;	Eukaryota; Metazoa; Ecdysozoa; Arthropoda; Hexapoda; Insecta; Pterygota; Neoptera; Endopterygota; Diptera; Brachycera; Muscomorpha; Ephydroidea; Drosophilidae; Drosophila; Sophophora
181	TRINITY_DN30585_c4_g4	200.047	-1.23446	0.298597	4.1342	3.56199e-05	0.00227633
276	TRINITY_DN37181_c0_g2	66.297	-1.24262	0.322725	3.85041	0.000117923	0.00494433
902	TRINITY_DN30532_c1_g1	313.347	-1.24264	0.421747	2.94641	0.00321486	0.041228	AK1A1_BOVIN	AK1A1_BOVIN	Q:14-188,H:11-185	52841%ID	E:304e-60	RecName: Full=Alcohol dehydrogenase [NADP(+)];	Eukaryota; Metazoa; Chordata; Craniata; Vertebrata; Euteleostomi; Mammalia; Eutheria; Laurasiatheria; Cetartiodactyla; Ruminantia; Pecora; Bovidae; Bovinae; Bos
972	TRINITY_DN30884_c0_g1	41.8589	-1.24549	0.432354	2.88072	0.00396774	0.0472169	SO1C1_HUMAN	SO1C1_HUMAN	Q:1-236,H:233-491	29615%ID	E:336e-26	RecName: Full=Solute carrier organic anion transporter family member 1C1;	Eukaryota; Metazoa; Chordata; Craniata; Vertebrata; Euteleostomi; Mammalia; Eutheria; Euarchontoglires; Primates; Haplorrhini; Catarrhini; Hominidae; Homo
290	TRINITY_DN29597_c3_g1	447.134	-1.24694	0.32642	3.82005	0.000133425	0.00533331	PARG_BOVIN	PARG_BOVIN	Q:18-481,H:500-934	28421%ID	E:39e-49	RecName: Full=Poly(ADP-ribose) glycohydrolase;	Eukaryota; Metazoa; Chordata; Craniata; Vertebrata; Euteleostomi; Mammalia; Eutheria; Laurasiatheria; Cetartiodactyla; Ruminantia; Pecora; Bovidae; Bovinae; Bos
287	TRINITY_DN35019_c4_g1	175.281	-1.24795	0.326731	3.81952	0.000133713	0.00533331	GBRA1_MACFA	GBRA1_MACFA	Q:2-278,H:11-286	4386%ID	E:358e-73	RecName: Full=Gamma-aminobutyric acid receptor subunit alpha-1;	Eukaryota; Metazoa; Chordata; Craniata; Vertebrata; Euteleostomi; Mammalia; Eutheria; Euarchontoglires; Primates; Haplorrhini; Catarrhini; Cercopithecidae; Cercopithecinae; Macaca
649	TRINITY_DN36767_c0_g2	391.929	-1.24961	0.390986	3.19605	0.00139323	0.0248312	CASP3_MESAU	CASP3_MESAU	Q:40-249,H:45-243	23611%ID	E:176e-06	RecName: Full=Caspase-3;	Eukaryota; Metazoa; Chordata; Craniata; Vertebrata; Euteleostomi; Mammalia; Eutheria; Euarchontoglires; Glires; Rodentia; Sciurognathi; Muroidea; Cricetidae; Cricetinae; Mesocricetus
188	TRINITY_DN35499_c2_g4	131.133	-1.25116	0.304751	4.10552	4.03403e-05	0.002482
677	TRINITY_DN32844_c0_g1	130.122	-1.25279	0.395686	3.16612	0.00154487	0.0264328	BIRC2_HUMAN	BIRC2_HUMAN	Q:38-246,H:200-387	29384%ID	E:107e-10	RecName: Full=Baculoviral IAP repeat-containing protein 2;	Eukaryota; Metazoa; Chordata; Craniata; Vertebrata; Euteleostomi; Mammalia; Eutheria; Euarchontoglires; Primates; Haplorrhini; Catarrhini; Hominidae; Homo`BIRC2_HUMAN	BIRC2_HUMAN	Q:130-204,H:198-270	34667%ID	E:76e-06	RecName: Full=Baculoviral IAP repeat-containing protein 2;	Eukaryota; Metazoa; Chordata; Craniata; Vertebrata; Euteleostomi; Mammalia; Eutheria; Euarchontoglires; Primates; Haplorrhini; Catarrhini; Hominidae; Homo
582	TRINITY_DN36290_c2_g1	44.2803	-1.25475	0.381015	3.29317	0.000990632	0.0196884	LEDL2_DROME	LEDL2_DROME	Q:44-151,H:63-174	29565%ID	E:755e-06
608	TRINITY_DN37290_c0_g7	882.889	-1.2581	0.38602	3.25916	0.00111742	0.0212472
507	TRINITY_DN35398_c1_g1	3287.86	-1.26498	0.372837	3.39284	0.000691714	0.0157715	CHS8_USTMA	CHS8_USTMA	Q:128-226,H:1480-1512	57576%ID	E:364e-07	RecName: Full=Chitin synthase 8;	Eukaryota; Fungi; Dikarya; Basidiomycota; Ustilaginomycotina; Ustilaginomycetes; Ustilaginales; Ustilaginaceae; Ustilago
539	TRINITY_DN35985_c0_g4	2121.52	-1.26658	0.379152	3.34056	0.000836109	0.0179168	PGSB2_DROME	PGSB2_DROME	Q:10-160,H:3-152	28758%ID	E:11e-12	RecName: Full=Peptidoglycan-recognition protein SB2;	Eukaryota; Metazoa; Ecdysozoa; Arthropoda; Hexapoda; Insecta; Pterygota; Neoptera; Endopterygota; Diptera; Brachycera; Muscomorpha; Ephydroidea; Drosophilidae; Drosophila; Sophophora
51	TRINITY_DN37440_c1_g2	206.162	-1.26872	0.245044	5.17754	2.24836e-07	5.09937e-05
992	TRINITY_DN26182_c0_g1	1631.71	-1.27182	0.443283	2.86909	0.00411657	0.0479812	LARP6_MOUSE	LARP6_MOUSE	Q:111-477,H:55-482	32251%ID	E:585e-48	RecName: Full=La-related protein 6;	Eukaryota; Metazoa; Chordata; Craniata; Vertebrata; Euteleostomi; Mammalia; Eutheria; Euarchontoglires; Glires; Rodentia; Sciurognathi; Muroidea; Muridae; Murinae; Mus; Mus
320	TRINITY_DN35103_c0_g1	810.038	-1.27724	0.340168	3.75472	0.000173537	0.00629085	APOD_BOVIN	APOD_BOVIN	Q:1872-2216,H:19-137	33058%ID	E:15e-09	RecName: Full=Apolipoprotein D;	Eukaryota; Metazoa; Chordata; Craniata; Vertebrata; Euteleostomi; Mammalia; Eutheria; Laurasiatheria; Cetartiodactyla; Ruminantia; Pecora; Bovidae; Bovinae; Bos
834	TRINITY_DN29156_c0_g1	83.7616	-1.28059	0.426639	3.00158	0.00268587	0.0372511	NAC1_CANLF	NAC1_CANLF	Q:10-113,H:766-869	75%ID	E:286e-50	RecName: Full=Sodium/calcium exchanger 1;	Eukaryota; Metazoa; Chordata; Craniata; Vertebrata; Euteleostomi; Mammalia; Eutheria; Laurasiatheria; Carnivora; Caniformia; Canidae; Canis
455	TRINITY_DN37391_c0_g1	457.612	-1.28323	0.367933	3.48768	0.000487231	0.0124013
118	TRINITY_DN36354_c0_g1	94.6086	-1.28333	0.287951	4.45676	8.32058e-06	0.000815628
499	TRINITY_DN36559_c0_g1	73.4241	-1.28391	0.376524	3.40991	0.000649848	0.0150637
177	TRINITY_DN37956_c3_g1	637.294	-1.28702	0.309954	4.15231	3.29132e-05	0.00215747	FACR1_DROME	FACR1_DROME	Q:11300-12625,H:77-536	41866%ID	E:717e-106	RecName: Full=Putative fatty acyl-CoA reductase CG5065 {ECO:0000250|UniProtKB:Q922J9, ECO:0000312|EMBL:AAF579741};	Eukaryota; Metazoa; Ecdysozoa; Arthropoda; Hexapoda; Insecta; Pterygota; Neoptera; Endopterygota; Diptera; Brachycera; Muscomorpha; Ephydroidea; Drosophilidae; Drosophila; Sophophora
469	TRINITY_DN35522_c2_g1	72.6128	-1.28883	0.370722	3.47654	0.00050792	0.0126495
431	TRINITY_DN29449_c0_g2	402.802	-1.28921	0.364798	3.53403	0.000409271	0.0109838
79	TRINITY_DN32522_c0_g1	113.005	-1.29946	0.271015	4.7948	1.62838e-06	0.000238423
90	TRINITY_DN29122_c0_g1	56.022	-1.30255	0.279429	4.66147	3.13964e-06	0.000403513	LEDL2_DROME	LEDL2_DROME	Q:1426-1806,H:45-174	29104%ID	E:322e-06
149	TRINITY_DN35368_c0_g2	206.9	-1.31116	0.305562	4.29098	1.77889e-05	0.00138097
859	TRINITY_DN36774_c0_g1	710.101	-1.3138	0.441113	2.97837	0.00289788	0.0390633	FACR1_DROME	FACR1_DROME	Q:10-198,H:119-310	4375%ID	E:125e-51	RecName: Full=Putative fatty acyl-CoA reductase CG5065 {ECO:0000250|UniProtKB:Q922J9, ECO:0000312|EMBL:AAF579741};	Eukaryota; Metazoa; Ecdysozoa; Arthropoda; Hexapoda; Insecta; Pterygota; Neoptera; Endopterygota; Diptera; Brachycera; Muscomorpha; Ephydroidea; Drosophilidae; Drosophila; Sophophora
725	TRINITY_DN36213_c1_g1	159.707	-1.31458	0.423243	3.10597	0.00189658	0.0302173	COGS_HYPLI	COGS_HYPLI	Q:145-376,H:31-258	30126%ID	E:665e-25	RecName: Full=Collagenase;	Eukaryota; Metazoa; Ecdysozoa; Arthropoda; Hexapoda; Insecta; Pterygota; Neoptera; Endopterygota; Diptera; Brachycera; Muscomorpha; Oestroidea; Oestridae; Hypodermatinae; Hypoderma
847	TRINITY_DN34734_c0_g1	10128.7	-1.31509	0.439485	2.99235	0.00276837	0.0378061	SIAE_HUMAN	SIAE_HUMAN	Q:13-375,H:26-136	40476%ID	E:137e-27	RecName: Full=Sialate O-acetylesterase;	Eukaryota; Metazoa; Chordata; Craniata; Vertebrata; Euteleostomi; Mammalia; Eutheria; Euarchontoglires; Primates; Haplorrhini; Catarrhini; Hominidae; Homo`SIAE_HUMAN	SIAE_HUMAN	Q:614-790,H:184-240	44068%ID	E:137e-27	RecName: Full=Sialate O-acetylesterase;	Eukaryota; Metazoa; Chordata; Craniata; Vertebrata; Euteleostomi; Mammalia; Eutheria; Euarchontoglires; Primates; Haplorrhini; Catarrhini; Hominidae; Homo`SIAE_HUMAN	SIAE_HUMAN	Q:423-563,H:136-181	34043%ID	E:137e-27	RecName: Full=Sialate O-acetylesterase;	Eukaryota; Metazoa; Chordata; Craniata; Vertebrata; Euteleostomi; Mammalia; Eutheria; Euarchontoglires; Primates; Haplorrhini; Catarrhini; Hominidae; Homo
393	TRINITY_DN33521_c0_g6	608.754	-1.3229	0.366856	3.60604	0.00031091	0.00914457	Y381_RICFE	Y381_RICFE	Q:283-749,H:626-1082	27495%ID	E:326e-29	RecName: Full=Putative ankyrin repeat protein RF_0381;	Bacteria; Proteobacteria; Alphaproteobacteria; Rickettsiales; Rickettsiaceae; Rickettsieae; Rickettsia; spotted fever group`Y381_RICFE	Y381_RICFE	Q:196-612,H:737-1133	27146%ID	E:97e-23	RecName: Full=Putative ankyrin repeat protein RF_0381;	Bacteria; Proteobacteria; Alphaproteobacteria; Rickettsiales; Rickettsiaceae; Rickettsieae; Rickettsia; spotted fever group`Y381_RICFE	Y381_RICFE	Q:402-810,H:641-1073	2694%ID	E:296e-22	RecName: Full=Putative ankyrin repeat protein RF_0381;	Bacteria; Proteobacteria; Alphaproteobacteria; Rickettsiales; Rickettsiaceae; Rickettsieae; Rickettsia; spotted fever group`Y381_RICFE	Y381_RICFE	Q:484-825,H:618-953	25069%ID	E:372e-15	RecName: Full=Putative ankyrin repeat protein RF_0381;	Bacteria; Proteobacteria; Alphaproteobacteria; Rickettsiales; Rickettsiaceae; Rickettsieae; Rickettsia; spotted fever group
595	TRINITY_DN32050_c0_g1	132.467	-1.32571	0.405162	3.27205	0.00106772	0.0207568	LIPH_HUMAN	LIPH_HUMAN	Q:1012-1632,H:67-277	31481%ID	E:338e-19	RecName: Full=Lipase member H;	Eukaryota; Metazoa; Chordata; Craniata; Vertebrata; Euteleostomi; Mammalia; Eutheria; Euarchontoglires; Primates; Haplorrhini; Catarrhini; Hominidae; Homo
67	TRINITY_DN30823_c0_g3	133.655	-1.32684	0.26818	4.94759	7.51385e-07	0.00012972	SPSB3_XENTR	SPSB3_XENTR	Q:1-139,H:164-300	38298%ID	E:572e-18	RecName: Full=SPRY domain-containing SOCS box protein 3;	Eukaryota; Metazoa; Chordata; Craniata; Vertebrata; Euteleostomi; Amphibia; Batrachia; Anura; Pipoidea; Pipidae; Xenopodinae; Xenopus; Silurana
111	TRINITY_DN35030_c0_g1	199.898	-1.32708	0.294672	4.50358	6.68194e-06	0.000702157	TRY1_HUMAN	TRY1_HUMAN	Q:75-292,H:39-243	30045%ID	E:638e-18	RecName: Full=Trypsin-1;	Eukaryota; Metazoa; Chordata; Craniata; Vertebrata; Euteleostomi; Mammalia; Eutheria; Euarchontoglires; Primates; Haplorrhini; Catarrhini; Hominidae; Homo
342	TRINITY_DN35732_c0_g3	135.502	-1.32783	0.358048	3.70853	0.00020847	0.00706655
53	TRINITY_DN28518_c0_g1	49.4027	-1.33205	0.257848	5.16604	2.39111e-07	5.29455e-05	BTB6A_DANRE	BTB6A_DANRE	Q:1-247,H:92-335	23904%ID	E:848e-11	RecName: Full=BTB/POZ domain-containing protein 6-A;	Eukaryota; Metazoa; Chordata; Craniata; Vertebrata; Euteleostomi; Actinopterygii; Neopterygii; Teleostei; Ostariophysi; Cypriniformes; Cyprinidae; Danio
878	TRINITY_DN36863_c2_g2	5452.56	-1.3329	0.4497	2.96398	0.00303689	0.0400327	APOD_CAVPO	APOD_CAVPO	Q:43-215,H:15-186	39205%ID	E:291e-32	RecName: Full=Apolipoprotein D;	Eukaryota; Metazoa; Chordata; Craniata; Vertebrata; Euteleostomi; Mammalia; Eutheria; Euarchontoglires; Glires; Rodentia; Hystricognathi; Caviidae; Cavia
194	TRINITY_DN31456_c0_g2	210.739	-1.33657	0.327273	4.08397	4.42727e-05	0.0026397	Y381_RICFE	Y381_RICFE	Q:11-137,H:858-971	33071%ID	E:56e-11	RecName: Full=Putative ankyrin repeat protein RF_0381;	Bacteria; Proteobacteria; Alphaproteobacteria; Rickettsiales; Rickettsiaceae; Rickettsieae; Rickettsia; spotted fever group`Y381_RICFE	Y381_RICFE	Q:11-137,H:891-1004	34646%ID	E:814e-11	RecName: Full=Putative ankyrin repeat protein RF_0381;	Bacteria; Proteobacteria; Alphaproteobacteria; Rickettsiales; Rickettsiaceae; Rickettsieae; Rickettsia; spotted fever group`Y381_RICFE	Y381_RICFE	Q:19-137,H:833-938	34454%ID	E:575e-10	RecName: Full=Putative ankyrin repeat protein RF_0381;	Bacteria; Proteobacteria; Alphaproteobacteria; Rickettsiales; Rickettsiaceae; Rickettsieae; Rickettsia; spotted fever group`Y381_RICFE	Y381_RICFE	Q:11-137,H:924-1037	32812%ID	E:203e-07	RecName: Full=Putative ankyrin repeat protein RF_0381;	Bacteria; Proteobacteria; Alphaproteobacteria; Rickettsiales; Rickettsiaceae; Rickettsieae; Rickettsia; spotted fever group`Y381_RICFE	Y381_RICFE	Q:11-137,H:664-777	32308%ID	E:242e-06	RecName: Full=Putative ankyrin repeat protein RF_0381;	Bacteria; Proteobacteria; Alphaproteobacteria; Rickettsiales; Rickettsiaceae; Rickettsieae; Rickettsia; spotted fever group
337	TRINITY_DN32709_c1_g1	1009.56	-1.33845	0.360962	3.708	0.000208899	0.00706655	TAU_SPECI	TAU_SPECI	Q:40-215,H:184-372	40%ID	E:137e-31	RecName: Full=Microtubule-associated protein tau;	Eukaryota; Metazoa; Chordata; Craniata; Vertebrata; Euteleostomi; Mammalia; Eutheria; Euarchontoglires; Glires; Rodentia; Sciurognathi; Sciuridae; Xerinae; Marmotini; Spermophilus`TAU_SPECI	TAU_SPECI	Q:150-245,H:245-340	50515%ID	E:801e-19	RecName: Full=Microtubule-associated protein tau;	Eukaryota; Metazoa; Chordata; Craniata; Vertebrata; Euteleostomi; Mammalia; Eutheria; Euarchontoglires; Glires; Rodentia; Sciurognathi; Sciuridae; Xerinae; Marmotini; Spermophilus
416	TRINITY_DN30585_c4_g5	228.398	-1.33998	0.377264	3.55183	0.000382565	0.0106373
282	TRINITY_DN36628_c0_g5	103.569	-1.35098	0.35227	3.83507	0.000125529	0.00514891	OIG4_CAEEL	OIG4_CAEEL	Q:45-146,H:53-154	41176%ID	E:824e-25
666	TRINITY_DN26892_c0_g2	588.494	-1.35724	0.427637	3.17382	0.00150447	0.0261295
306	TRINITY_DN32819_c0_g1	52.6611	-1.36052	0.359483	3.78465	0.000153925	0.00582198
37	TRINITY_DN35931_c0_g2	74.6702	-1.3623	0.24841	5.48407	4.15639e-08	1.29938e-05
519	TRINITY_DN28590_c0_g1	156.13	-1.36338	0.403029	3.38284	0.000717405	0.0159791
924	TRINITY_DN32428_c1_g4	307.398	-1.36342	0.465417	2.92946	0.00339546	0.0425058
45	TRINITY_DN34692_c0_g1	101.155	-1.37214	0.259294	5.29184	1.21093e-07	3.10697e-05	DIHR_ACHDO	DIHR_ACHDO	Q:1-132,H:391-435	60417%ID	E:491e-10	RecName: Full=Diuretic hormone receptor;	Eukaryota; Metazoa; Ecdysozoa; Arthropoda; Hexapoda; Insecta; Pterygota; Neoptera; Orthopteroidea; Orthoptera; Ensifera; Grylloidea; Gryllidae; Gryllinae; Acheta
408	TRINITY_DN35881_c0_g5	44.9907	-1.37466	0.385376	3.56708	0.000360988	0.0102342
856	TRINITY_DN30539_c0_g1	2346.46	-1.37493	0.461495	2.97929	0.00288918	0.039034	CTRA_BOVIN	CTRA_BOVIN	Q:8-96,H:155-239	34831%ID	E:157e-08	RecName: Full=Chymotrypsinogen A;	Eukaryota; Metazoa; Chordata; Craniata; Vertebrata; Euteleostomi; Mammalia; Eutheria; Laurasiatheria; Cetartiodactyla; Ruminantia; Pecora; Bovidae; Bovinae; Bos
663	TRINITY_DN33691_c0_g1	52.1944	-1.38412	0.435414	3.17885	0.00147859	0.0257961	MRC2_MOUSE	MRC2_MOUSE	Q:1043-1426,H:532-651	33077%ID	E:241e-07	RecName: Full=C-type mannose receptor 2;	Eukaryota; Metazoa; Chordata; Craniata; Vertebrata; Euteleostomi; Mammalia; Eutheria; Euarchontoglires; Glires; Rodentia; Sciurognathi; Muroidea; Muridae; Murinae; Mus; Mus
425	TRINITY_DN32705_c0_g2	49.8827	-1.38493	0.391436	3.53809	0.000403038	0.0108431	HSDL1_CHICK	HSDL1_CHICK	Q:1-209,H:92-301	39524%ID	E:339e-49	RecName: Full=Hydroxysteroid dehydrogenase-like protein 1;	Eukaryota; Metazoa; Chordata; Craniata; Vertebrata; Euteleostomi; Archelosauria; Archosauria; Dinosauria; Saurischia; Theropoda; Coelurosauria; Aves; Neognathae; Galloanserae; Galliformes; Phasianidae; Phasianinae; Gallus
626	TRINITY_DN37109_c0_g3	543.955	-1.40192	0.433275	3.23564	0.00121369	0.0224262	YELL_DROER	YELL_DROER	Q:20-409,H:21-409	42893%ID	E:809e-111	RecName: Full=Protein yellow;	Eukaryota; Metazoa; Ecdysozoa; Arthropoda; Hexapoda; Insecta; Pterygota; Neoptera; Endopterygota; Diptera; Brachycera; Muscomorpha; Ephydroidea; Drosophilidae; Drosophila; Sophophora
279	TRINITY_DN29423_c0_g1	99.492	-1.40626	0.366251	3.83961	0.000123231	0.005109	NEUS_HUMAN	NEUS_HUMAN	Q:16-377,H:23-397	33422%ID	E:364e-61	RecName: Full=Neuroserpin;	Eukaryota; Metazoa; Chordata; Craniata; Vertebrata; Euteleostomi; Mammalia; Eutheria; Euarchontoglires; Primates; Haplorrhini; Catarrhini; Hominidae; Homo
1010	TRINITY_DN27708_c0_g1	113.951	-1.40753	0.493021	2.85491	0.00430492	0.0492999
517	TRINITY_DN37362_c0_g1	545.354	-1.40783	0.416137	3.38309	0.000716749	0.0159791
382	TRINITY_DN36376_c0_g1	1893.81	-1.42069	0.392365	3.62084	0.000293645	0.00886838
305	TRINITY_DN36486_c2_g2	449.304	-1.42358	0.376039	3.78574	0.000153253	0.00582198	BMAL1_MESAU	BMAL1_MESAU	Q:141-771,H:31-626	48567%ID	E:0	RecName: Full=Aryl hydrocarbon receptor nuclear translocator-like protein 1;	Eukaryota; Metazoa; Chordata; Craniata; Vertebrata; Euteleostomi; Mammalia; Eutheria; Euarchontoglires; Glires; Rodentia; Sciurognathi; Muroidea; Cricetidae; Cricetinae; Mesocricetus
1018	TRINITY_DN33823_c2_g2	3468.7	-1.42441	0.499747	2.85026	0.00436841	0.0494971	PERC_AEDAE	PERC_AEDAE	Q:276-449,H:341-398	43103%ID	E:14e-07	RecName: Full=Chorion peroxidase;	Eukaryota; Metazoa; Ecdysozoa; Arthropoda; Hexapoda; Insecta; Pterygota; Neoptera; Endopterygota; Diptera; Nematocera; Culicoidea; Culicidae; Culicinae; Aedini; Aedes; Stegomyia
43	TRINITY_DN35228_c0_g1	49.4973	-1.42731	0.267205	5.34161	9.21265e-08	2.4782e-05
110	TRINITY_DN35785_c2_g2	60.8951	-1.43064	0.318194	4.49613	6.92019e-06	0.000702157
1021	TRINITY_DN36229_c0_g1	78.9861	-1.43372	0.5028	2.85147	0.00435174	0.0494971	STAR_DROME	STAR_DROME	Q:110-293,H:386-569	22816%ID	E:177e-06	RecName: Full=Protein Star;	Eukaryota; Metazoa; Ecdysozoa; Arthropoda; Hexapoda; Insecta; Pterygota; Neoptera; Endopterygota; Diptera; Brachycera; Muscomorpha; Ephydroidea; Drosophilidae; Drosophila; Sophophora
640	TRINITY_DN31450_c0_g2	202.417	-1.43858	0.448665	3.20635	0.00134431	0.0242963	KL40A_DANRE	KL40A_DANRE	Q:29-135,H:20-132	28814%ID	E:69e-07	RecName: Full=Kelch-like protein 40a;	Eukaryota; Metazoa; Chordata; Craniata; Vertebrata; Euteleostomi; Actinopterygii; Neopterygii; Teleostei; Ostariophysi; Cypriniformes; Cyprinidae; Danio
345	TRINITY_DN33405_c1_g1	518.128	-1.44537	0.390198	3.7042	0.00021206	0.00710984	CAB32_DROME	CAB32_DROME	Q:1094-1375,H:210-303	71579%ID	E:363e-33	RecName: Full=Calbindin-32;	Eukaryota; Metazoa; Ecdysozoa; Arthropoda; Hexapoda; Insecta; Pterygota; Neoptera; Endopterygota; Diptera; Brachycera; Muscomorpha; Ephydroidea; Drosophilidae; Drosophila; Sophophora`CAB32_DROME	CAB32_DROME	Q:219-407,H:157-219	93651%ID	E:504e-31	RecName: Full=Calbindin-32;	Eukaryota; Metazoa; Ecdysozoa; Arthropoda; Hexapoda; Insecta; Pterygota; Neoptera; Endopterygota; Diptera; Brachycera; Muscomorpha; Ephydroidea; Drosophilidae; Drosophila; Sophophora
94	TRINITY_DN32847_c0_g3	3459.32	-1.44944	0.313771	4.61942	3.84818e-06	0.000473531	GD_DROME	GD_DROME	Q:55-218,H:258-416	29268%ID	E:172e-15	RecName: Full=Serine protease gd;	Eukaryota; Metazoa; Ecdysozoa; Arthropoda; Hexapoda; Insecta; Pterygota; Neoptera; Endopterygota; Diptera; Brachycera; Muscomorpha; Ephydroidea; Drosophilidae; Drosophila; Sophophora
254	TRINITY_DN31315_c0_g1	43.099	-1.4509	0.374426	3.87499	0.000106627	0.00482537	ACH2_DROME	ACH2_DROME	Q:1-380,H:167-571	68127%ID	E:0	RecName: Full=Acetylcholine receptor subunit alpha-like 2;	Eukaryota; Metazoa; Ecdysozoa; Arthropoda; Hexapoda; Insecta; Pterygota; Neoptera; Endopterygota; Diptera; Brachycera; Muscomorpha; Ephydroidea; Drosophilidae; Drosophila; Sophophora
1015	TRINITY_DN29992_c1_g1	124.694	-1.45478	0.510042	2.85229	0.00434061	0.0494659
1026	TRINITY_DN33664_c0_g1	917.192	-1.45801	0.512218	2.84645	0.00442091	0.0497663	CSMD3_HUMAN	CSMD3_HUMAN	Q:369-513,H:2755-2892	37931%ID	E:114e-18	RecName: Full=CUB and sushi domain-containing protein 3;	Eukaryota; Metazoa; Chordata; Craniata; Vertebrata; Euteleostomi; Mammalia; Eutheria; Euarchontoglires; Primates; Haplorrhini; Catarrhini; Hominidae; Homo`CSMD3_HUMAN	CSMD3_HUMAN	Q:372-488,H:3055-3170	37607%ID	E:196e-16	RecName: Full=CUB and sushi domain-containing protein 3;	Eukaryota; Metazoa; Chordata; Craniata; Vertebrata; Euteleostomi; Mammalia; Eutheria; Euarchontoglires; Primates; Haplorrhini; Catarrhini; Hominidae; Homo`CSMD3_HUMAN	CSMD3_HUMAN	Q:370-486,H:2872-2990	325%ID	E:672e-12	RecName: Full=CUB and sushi domain-containing protein 3;	Eukaryota; Metazoa; Chordata; Craniata; Vertebrata; Euteleostomi; Mammalia; Eutheria; Euarchontoglires; Primates; Haplorrhini; Catarrhini; Hominidae; Homo`CSMD3_HUMAN	CSMD3_HUMAN	Q:372-486,H:3172-3286	33333%ID	E:937e-10	RecName: Full=CUB and sushi domain-containing protein 3;	Eukaryota; Metazoa; Chordata; Craniata; Vertebrata; Euteleostomi; Mammalia; Eutheria; Euarchontoglires; Primates; Haplorrhini; Catarrhini; Hominidae; Homo`CSMD3_HUMAN	CSMD3_HUMAN	Q:353-488,H:2549-2691	31034%ID	E:222e-09	RecName: Full=CUB and sushi domain-containing protein 3;	Eukaryota; Metazoa; Chordata; Craniata; Vertebrata; Euteleostomi; Mammalia; Eutheria; Euarchontoglires; Primates; Haplorrhini; Catarrhini; Hominidae; Homo`CSMD3_HUMAN	CSMD3_HUMAN	Q:373-522,H:2995-3143	29412%ID	E:122e-08	RecName: Full=CUB and sushi domain-containing protein 3;	Eukaryota; Metazoa; Chordata; Craniata; Vertebrata; Euteleostomi; Mammalia; Eutheria; Euarchontoglires; Primates; Haplorrhini; Catarrhini; Hominidae; Homo`CSMD3_HUMAN	CSMD3_HUMAN	Q:373-562,H:3114-3306	27451%ID	E:471e-08	RecName: Full=CUB and sushi domain-containing protein 3;
1024	TRINITY_DN12941_c0_g1	160.101	-1.46391	0.514199	2.84697	0.00441379	0.0497663
501	TRINITY_DN37748_c1_g2	2129.18	-1.46994	0.431925	3.40322	0.000665962	0.0153756	CO4A1_DROME	CO4A1_DROME	Q:89-163,H:1361-1435	54667%ID	E:839e-11	RecName: Full=Collagen alpha-1(IV) chain;	Eukaryota; Metazoa; Ecdysozoa; Arthropoda; Hexapoda; Insecta; Pterygota; Neoptera; Endopterygota; Diptera; Brachycera; Muscomorpha; Ephydroidea; Drosophilidae; Drosophila; Sophophora`CO4A1_DROME	CO4A1_DROME	Q:26-160,H:4-158	34194%ID	E:726e-08	RecName: Full=Collagen alpha-1(IV) chain;	Eukaryota; Metazoa; Ecdysozoa; Arthropoda; Hexapoda; Insecta; Pterygota; Neoptera; Endopterygota; Diptera; Brachycera; Muscomorpha; Ephydroidea; Drosophilidae; Drosophila; Sophophora`CO4A1_DROME	CO4A1_DROME	Q:91-160,H:860-929	54286%ID	E:466e-06	RecName: Full=Collagen alpha-1(IV) chain;	Eukaryota; Metazoa; Ecdysozoa; Arthropoda; Hexapoda; Insecta; Pterygota; Neoptera; Endopterygota; Diptera; Brachycera; Muscomorpha; Ephydroidea; Drosophilidae; Drosophila; Sophophora`CO4A1_DROME	CO4A1_DROME	Q:91-157,H:657-725	50725%ID	E:548e-06	RecName: Full=Collagen alpha-1(IV) chain;	Eukaryota; Metazoa; Ecdysozoa; Arthropoda; Hexapoda; Insecta; Pterygota; Neoptera; Endopterygota; Diptera; Brachycera; Muscomorpha; Ephydroidea; Drosophilidae; Drosophila; Sophophora
1007	TRINITY_DN33362_c0_g1	135.031	-1.47516	0.516303	2.85716	0.00427455	0.0490939	SPR_DROME	SPR_DROME	Q:20-335,H:91-434	25978%ID	E:382e-24	RecName: Full=Sex peptide receptor {ECO:0000312|FlyBase:FBgn0029768};	Eukaryota; Metazoa; Ecdysozoa; Arthropoda; Hexapoda; Insecta; Pterygota; Neoptera; Endopterygota; Diptera; Brachycera; Muscomorpha; Ephydroidea; Drosophilidae; Drosophila; Sophophora
272	TRINITY_DN33581_c0_g1	449.485	-1.47633	0.382561	3.85908	0.000113815	0.00484198	TSN6_PONAB	TSN6_PONAB	Q:1-158,H:89-241	2716%ID	E:689e-16	RecName: Full=Tetraspanin-6;	Eukaryota; Metazoa; Chordata; Craniata; Vertebrata; Euteleostomi; Mammalia; Eutheria; Euarchontoglires; Primates; Haplorrhini; Catarrhini; Hominidae; Pongo
967	TRINITY_DN34485_c0_g4	141.95	-1.48803	0.516031	2.8836	0.00393153	0.0469594
935	TRINITY_DN30223_c0_g1	49.1895	-1.48901	0.509862	2.92041	0.00349569	0.043216
576	TRINITY_DN35665_c1_g1	170.96	-1.49931	0.454191	3.30104	0.000963255	0.0193102
348	TRINITY_DN37772_c1_g1	1565.66	-1.51236	0.409804	3.69045	0.00022386	0.00744079	HEXDC_HUMAN	HEXDC_HUMAN	Q:612-2132,H:6-478	38086%ID	E:135e-87	RecName: Full=Hexosaminidase D;	Eukaryota; Metazoa; Chordata; Craniata; Vertebrata; Euteleostomi; Mammalia; Eutheria; Euarchontoglires; Primates; Haplorrhini; Catarrhini; Hominidae; Homo
169	TRINITY_DN32026_c0_g3	224.438	-1.51257	0.36034	4.19761	2.69742e-05	0.00184622
921	TRINITY_DN30806_c0_g1	241.276	-1.51399	0.516384	2.93192	0.00336875	0.0423505	ABCGK_DICDI	ABCGK_DICDI	Q:1-287,H:441-717	24653%ID	E:148e-24	RecName: Full=ABC transporter G family member 20;	Eukaryota; Amoebozoa; Mycetozoa; Dictyosteliida; Dictyostelium
21	TRINITY_DN33229_c0_g1	139.415	-1.51429	0.255941	5.91656	3.28743e-09	1.81075e-06
566	TRINITY_DN35772_c0_g2	42.1988	-1.51475	0.457891	3.3081	0.000939323	0.0191281	ROST_DROME	ROST_DROME	Q:16-133,H:147-269	31707%ID	E:183e-10	RecName: Full=Protein rolling stone;	Eukaryota; Metazoa; Ecdysozoa; Arthropoda; Hexapoda; Insecta; Pterygota; Neoptera; Endopterygota; Diptera; Brachycera; Muscomorpha; Ephydroidea; Drosophilidae; Drosophila; Sophophora
882	TRINITY_DN34980_c0_g5	61.3727	-1.52002	0.513203	2.96183	0.00305816	0.0401198
844	TRINITY_DN33846_c0_g1	1746.88	-1.52526	0.50914	2.99576	0.00273762	0.0375217	CUT1_CAEEL	CUT1_CAEEL	Q:358-572,H:31-254	22907%ID	E:204e-06	RecName: Full=Cuticlin-1;	Eukaryota; Metazoa; Ecdysozoa; Nematoda; Chromadorea; Rhabditida; Rhabditoidea; Rhabditidae; Peloderinae; Caenorhabditis
368	TRINITY_DN36862_c2_g6	45.8825	-1.52734	0.419196	3.64349	0.00026897	0.00845427
854	TRINITY_DN34482_c0_g1	1017.94	-1.53025	0.513335	2.98101	0.00287303	0.0389138	SKEL1_DROME	SKEL1_DROME	Q:1-138,H:138-275	63768%ID	E:668e-59	RecName: Full=Protein Skeletor, isoforms B/C;	Eukaryota; Metazoa; Ecdysozoa; Arthropoda; Hexapoda; Insecta; Pterygota; Neoptera; Endopterygota; Diptera; Brachycera; Muscomorpha; Ephydroidea; Drosophilidae; Drosophila; Sophophora`SKEL1_DROME	SKEL1_DROME	Q:16-127,H:36-149	40351%ID	E:166e-21	RecName: Full=Protein Skeletor, isoforms B/C;	Eukaryota; Metazoa; Ecdysozoa; Arthropoda; Hexapoda; Insecta; Pterygota; Neoptera; Endopterygota; Diptera; Brachycera; Muscomorpha; Ephydroidea; Drosophilidae; Drosophila; Sophophora
105	TRINITY_DN35614_c1_g2	695.833	-1.53441	0.338164	4.53747	5.69321e-06	0.000627175	ANR24_MOUSE	ANR24_MOUSE	Q:602-765,H:18-161	31515%ID	E:222e-07	RecName: Full=Ankyrin repeat domain-containing protein 24;	Eukaryota; Metazoa; Chordata; Craniata; Vertebrata; Euteleostomi; Mammalia; Eutheria; Euarchontoglires; Glires; Rodentia; Sciurognathi; Muroidea; Muridae; Murinae; Mus; Mus
547	TRINITY_DN34988_c0_g1	528.404	-1.53718	0.461877	3.32812	0.000874337	0.018489	PTHD3_MOUSE	PTHD3_MOUSE	Q:7-857,H:71-906	33643%ID	E:33e-161	RecName: Full=Patched domain-containing protein 3;	Eukaryota; Metazoa; Chordata; Craniata; Vertebrata; Euteleostomi; Mammalia; Eutheria; Euarchontoglires; Glires; Rodentia; Sciurognathi; Muroidea; Muridae; Murinae; Mus; Mus
44	TRINITY_DN36385_c1_g1	543.268	-1.54606	0.291297	5.30753	1.11123e-07	2.92127e-05
442	TRINITY_DN30272_c0_g1	122.457	-1.54997	0.441817	3.50818	0.000451185	0.0118224	COGS_UCAPU	COGS_UCAPU	Q:402-634,H:1-224	38559%ID	E:745e-40	RecName: Full=Brachyurin;	Eukaryota; Metazoa; Ecdysozoa; Arthropoda; Crustacea; Malacostraca; Eumalacostraca; Eucarida; Decapoda; Pleocyemata; Brachyura; Eubrachyura; Ocypodoidea; Ocypodidae; Ucinae; Uca; Leptuca`COGS_UCAPU	COGS_UCAPU	Q:75-294,H:1-210	36937%ID	E:305e-34	RecName: Full=Brachyurin;	Eukaryota; Metazoa; Ecdysozoa; Arthropoda; Crustacea; Malacostraca; Eumalacostraca; Eucarida; Decapoda; Pleocyemata; Brachyura; Eubrachyura; Ocypodoidea; Ocypodidae; Ucinae; Uca; Leptuca
799	TRINITY_DN36272_c0_g3	158.977	-1.55918	0.51395	3.03371	0.00241565	0.034971
672	TRINITY_DN32567_c0_g1	53.4405	-1.56178	0.492896	3.16858	0.00153187	0.0263285	STAR_DROME	STAR_DROME	Q:100-257,H:386-540	31098%ID	E:172e-14	RecName: Full=Protein Star;	Eukaryota; Metazoa; Ecdysozoa; Arthropoda; Hexapoda; Insecta; Pterygota; Neoptera; Endopterygota; Diptera; Brachycera; Muscomorpha; Ephydroidea; Drosophilidae; Drosophila; Sophophora
315	TRINITY_DN34870_c0_g1	70.8101	-1.56585	0.415461	3.76894	0.000163943	0.00602009
793	TRINITY_DN32218_c0_g1	417.044	-1.57291	0.517676	3.03842	0.00237826	0.0346255	SPZ2_DROME	SPZ2_DROME	Q:350-531,H:412-597	39894%ID	E:446e-40
790	TRINITY_DN32631_c0_g1	22.9185	-1.57449	0.517875	3.04028	0.00236356	0.0345762
789	TRINITY_DN34313_c0_g1	84.9956	-1.57488	0.51776	3.04173	0.00235225	0.0344848	A4GAT_HUMAN	A4GAT_HUMAN	Q:72-352,H:79-352	24828%ID	E:144e-13	RecName: Full=Lactosylceramide 4-alpha-galactosyltransferase;	Eukaryota; Metazoa; Chordata; Craniata; Vertebrata; Euteleostomi; Mammalia; Eutheria; Euarchontoglires; Primates; Haplorrhini; Catarrhini; Hominidae; Homo
743	TRINITY_DN28769_c0_g2	467.601	-1.57685	0.510423	3.0893	0.0020063	0.0312166	LITAF_RAT	LITAF_RAT	Q:15-272,H:69-156	32967%ID	E:715e-09	RecName: Full=Lipopolysaccharide-induced tumor necrosis factor-alpha factor homolog;	Eukaryota; Metazoa; Chordata; Craniata; Vertebrata; Euteleostomi; Mammalia; Eutheria; Euarchontoglires; Glires; Rodentia; Sciurognathi; Muroidea; Muridae; Murinae; Rattus
767	TRINITY_DN36230_c0_g2	50.6361	-1.58216	0.516854	3.06114	0.00220499	0.0332531	LY75_HUMAN	LY75_HUMAN	Q:1-110,H:238-342	24545%ID	E:216e-06	RecName: Full=Lymphocyte antigen 75;	Eukaryota; Metazoa; Chordata; Craniata; Vertebrata; Euteleostomi; Mammalia; Eutheria; Euarchontoglires; Primates; Haplorrhini; Catarrhini; Hominidae; Homo
508	TRINITY_DN30441_c0_g1	68.0621	-1.58228	0.466403	3.39252	0.000692519	0.0157715	S22A8_PIG	S22A8_PIG	Q:17-179,H:351-509	26667%ID	E:237e-07	RecName: Full=Solute carrier family 22 member 8;	Eukaryota; Metazoa; Chordata; Craniata; Vertebrata; Euteleostomi; Mammalia; Eutheria; Laurasiatheria; Cetartiodactyla; Suina; Suidae; Sus
429	TRINITY_DN37982_c7_g3	6796.77	-1.58326	0.447363	3.53908	0.000401517	0.0108431
771	TRINITY_DN37555_c1_g1	230.482	-1.58458	0.517977	3.05917	0.00221952	0.0332809	OTOP2_MOUSE	OTOP2_MOUSE	Q:188-402,H:93-268	23721%ID	E:282e-09	RecName: Full=Otopetrin-2;	Eukaryota; Metazoa; Chordata; Craniata; Vertebrata; Euteleostomi; Mammalia; Eutheria; Euarchontoglires; Glires; Rodentia; Sciurognathi; Muroidea; Muridae; Murinae; Mus; Mus
418	TRINITY_DN33788_c0_g2	253.757	-1.60136	0.451109	3.54983	0.000385485	0.0106672	MFSD6_HUMAN	MFSD6_HUMAN	Q:389-861,H:281-783	21388%ID	E:214e-23	RecName: Full=Major facilitator superfamily domain-containing protein 6;	Eukaryota; Metazoa; Chordata; Craniata; Vertebrata; Euteleostomi; Mammalia; Eutheria; Euarchontoglires; Primates; Haplorrhini; Catarrhini; Hominidae; Homo
720	TRINITY_DN34482_c0_g3	444.357	-1.60711	0.516473	3.1117	0.00186013	0.0298421	SKEL1_DROME	SKEL1_DROME	Q:33-136,H:32-137	59434%ID	E:578e-36	RecName: Full=Protein Skeletor, isoforms B/C;	Eukaryota; Metazoa; Ecdysozoa; Arthropoda; Hexapoda; Insecta; Pterygota; Neoptera; Endopterygota; Diptera; Brachycera; Muscomorpha; Ephydroidea; Drosophilidae; Drosophila; Sophophora`SKEL1_DROME	SKEL1_DROME	Q:36-136,H:152-252	39604%ID	E:561e-17	RecName: Full=Protein Skeletor, isoforms B/C;	Eukaryota; Metazoa; Ecdysozoa; Arthropoda; Hexapoda; Insecta; Pterygota; Neoptera; Endopterygota; Diptera; Brachycera; Muscomorpha; Ephydroidea; Drosophilidae; Drosophila; Sophophora
85	TRINITY_DN37267_c4_g3	284.201	-1.60756	0.34225	4.69702	2.6398e-06	0.00035923	Y381_RICFE	Y381_RICFE	Q:416-928,H:631-1082	25146%ID	E:299e-25	RecName: Full=Putative ankyrin repeat protein RF_0381;	Bacteria; Proteobacteria; Alphaproteobacteria; Rickettsiales; Rickettsiaceae; Rickettsieae; Rickettsia; spotted fever group`Y381_RICFE	Y381_RICFE	Q:352-913,H:645-1133	26018%ID	E:686e-25	RecName: Full=Putative ankyrin repeat protein RF_0381;	Bacteria; Proteobacteria; Alphaproteobacteria; Rickettsiales; Rickettsiaceae; Rickettsieae; Rickettsia; spotted fever group`Y381_RICFE	Y381_RICFE	Q:527-934,H:657-1022	26895%ID	E:282e-21	RecName: Full=Putative ankyrin repeat protein RF_0381;	Bacteria; Proteobacteria; Alphaproteobacteria; Rickettsiales; Rickettsiaceae; Rickettsieae; Rickettsia; spotted fever group`Y381_RICFE	Y381_RICFE	Q:522-934,H:619-989	24939%ID	E:251e-19	RecName: Full=Putative ankyrin repeat protein RF_0381;	Bacteria; Proteobacteria; Alphaproteobacteria; Rickettsiales; Rickettsiaceae; Rickettsieae; Rickettsia; spotted fever group
224	TRINITY_DN29385_c0_g1	594.653	-1.61677	0.405816	3.984	6.77651e-05	0.00349928	APOD_HUMAN	APOD_HUMAN	Q:16-112,H:18-116	40594%ID	E:697e-12	RecName: Full=Apolipoprotein D;	Eukaryota; Metazoa; Chordata; Craniata; Vertebrata; Euteleostomi; Mammalia; Eutheria; Euarchontoglires; Primates; Haplorrhini; Catarrhini; Hominidae; Homo
153	TRINITY_DN35373_c1_g2	1480.82	-1.62328	0.380087	4.27083	1.94751e-05	0.00146193	CBPD_HUMAN	CBPD_HUMAN	Q:1-155,H:302-460	47799%ID	E:753e-43	RecName: Full=Carboxypeptidase D;	Eukaryota; Metazoa; Chordata; Craniata; Vertebrata; Euteleostomi; Mammalia; Eutheria; Euarchontoglires; Primates; Haplorrhini; Catarrhini; Hominidae; Homo`CBPD_HUMAN	CBPD_HUMAN	Q:1-169,H:714-886	42197%ID	E:682e-37	RecName: Full=Carboxypeptidase D;	Eukaryota; Metazoa; Chordata; Craniata; Vertebrata; Euteleostomi; Mammalia; Eutheria; Euarchontoglires; Primates; Haplorrhini; Catarrhini; Hominidae; Homo`CBPD_HUMAN	CBPD_HUMAN	Q:1-133,H:1133-1266	37778%ID	E:206e-25	RecName: Full=Carboxypeptidase D;	Eukaryota; Metazoa; Chordata; Craniata; Vertebrata; Euteleostomi; Mammalia; Eutheria; Euarchontoglires; Primates; Haplorrhini; Catarrhini; Hominidae; Homo
686	TRINITY_DN36043_c0_g1	515.704	-1.63658	0.518704	3.15513	0.00160427	0.0270677
325	TRINITY_DN34079_c0_g2	544.247	-1.64327	0.438562	3.74694	0.000179005	0.00637094	CHI10_DROME	CHI10_DROME	Q:74-268,H:602-792	26442%ID	E:101e-06
646	TRINITY_DN35453_c0_g2	746.449	-1.64354	0.513202	3.20252	0.00136229	0.0243926
109	TRINITY_DN26603_c0_g1	275.244	-1.65368	0.367322	4.502	6.7317e-06	0.000702157	PLC_HALLA	PLC_HALLA	Q:228-617,H:14-139	31818%ID	E:874e-10	RecName: Full=Perlucin;	Eukaryota; Metazoa; Lophotrochozoa; Mollusca; Gastropoda; Vetigastropoda; Haliotoidea; Haliotidae; Haliotis
650	TRINITY_DN31856_c0_g2	232.184	-1.65707	0.518689	3.19473	0.0013996	0.0249064	CTRB2_LITVA	CTRB2_LITVA	Q:15-235,H:70-271	34389%ID	E:127e-32	RecName: Full=Chymotrypsin BII;	Eukaryota; Metazoa; Ecdysozoa; Arthropoda; Crustacea; Malacostraca; Eumalacostraca; Eucarida; Decapoda; Dendrobranchiata; Penaeoidea; Penaeidae; Litopenaeus
113	TRINITY_DN37267_c4_g1	549.015	-1.66294	0.369587	4.49946	6.81252e-06	0.000702157	CASP7_MOUSE	CASP7_MOUSE	Q:15-204,H:112-282	30412%ID	E:467e-13	RecName: Full=Caspase-7;	Eukaryota; Metazoa; Chordata; Craniata; Vertebrata; Euteleostomi; Mammalia; Eutheria; Euarchontoglires; Glires; Rodentia; Sciurognathi; Muroidea; Muridae; Murinae; Mus; Mus
409	TRINITY_DN32125_c0_g1	42.8583	-1.66821	0.467987	3.56465	0.000364342	0.010304	MEP1B_HUMAN	MEP1B_HUMAN	Q:1-331,H:92-427	30141%ID	E:469e-39	RecName: Full=Meprin A subunit beta;	Eukaryota; Metazoa; Chordata; Craniata; Vertebrata; Euteleostomi; Mammalia; Eutheria; Euarchontoglires; Primates; Haplorrhini; Catarrhini; Hominidae; Homo
127	TRINITY_DN31215_c0_g1	177.455	-1.67924	0.378611	4.43525	9.19654e-06	0.000849859	TDC1_CAEEL	TDC1_CAEEL	Q:1-463,H:77-539	66523%ID	E:0	RecName: Full=Tyrosine decarboxylase {ECO:0000312|WormBase:K01C83b};	Eukaryota; Metazoa; Ecdysozoa; Nematoda; Chromadorea; Rhabditida; Rhabditoidea; Rhabditidae; Peloderinae; Caenorhabditis
569	TRINITY_DN36810_c0_g2	171.618	-1.67929	0.507544	3.30865	0.000937472	0.0191281
593	TRINITY_DN37607_c0_g1	2150.04	-1.68656	0.5149	3.27551	0.00105471	0.020573	CHIT_MANSE	CHIT_MANSE	Q:116-286,H:19-75	68421%ID	E:163e-23	RecName: Full=Endochitinase;	Eukaryota; Metazoa; Ecdysozoa; Arthropoda; Hexapoda; Insecta; Pterygota; Neoptera; Endopterygota; Lepidoptera; Glossata; Ditrysia; Bombycoidea; Sphingidae; Sphinginae; Sphingini; Manduca
441	TRINITY_DN31720_c1_g1	224.232	-1.68753	0.481046	3.50804	0.00045142	0.0118224
133	TRINITY_DN35732_c0_g2	105.269	-1.68818	0.384819	4.38693	1.1496e-05	0.000999805
586	TRINITY_DN30110_c0_g3	108.203	-1.70607	0.518625	3.2896	0.00100329	0.0198218	FXDC2_MACFA	FXDC2_MACFA	Q:49-320,H:59-328	40%ID	E:448e-69	RecName: Full=Fatty acid hydroxylase domain-containing protein 2;	Eukaryota; Metazoa; Chordata; Craniata; Vertebrata; Euteleostomi; Mammalia; Eutheria; Euarchontoglires; Primates; Haplorrhini; Catarrhini; Cercopithecidae; Cercopithecinae; Macaca
479	TRINITY_DN30543_c0_g1	297.033	-1.72067	0.497432	3.4591	0.000541981	0.0130879
210	TRINITY_DN34031_c0_g5	99.3212	-1.72749	0.429525	4.02187	5.77388e-05	0.00317906
213	TRINITY_DN28211_c0_g1	173.656	-1.74146	0.433472	4.01746	5.8829e-05	0.00320589
15	TRINITY_DN34621_c0_g1	73.5018	-1.752	0.277614	6.31091	2.77405e-10	2.13917e-07	S7A14_BOVIN	S7A14_BOVIN	Q:729-1211,H:239-392	28571%ID	E:332e-10	RecName: Full=Probable cationic amino acid transporter;	Eukaryota; Metazoa; Chordata; Craniata; Vertebrata; Euteleostomi; Mammalia; Eutheria; Laurasiatheria; Cetartiodactyla; Ruminantia; Pecora; Bovidae; Bovinae; Bos
511	TRINITY_DN29041_c0_g3	57.5744	-1.75335	0.516717	3.39325	0.000690677	0.0157715
505	TRINITY_DN35245_c4_g2	138.66	-1.7597	0.518394	3.39453	0.000687474	0.0157715	CLC4G_MOUSE	CLC4G_MOUSE	Q:122-263,H:158-293	27891%ID	E:319e-06	RecName: Full=C-type lectin domain family 4 member G;	Eukaryota; Metazoa; Chordata; Craniata; Vertebrata; Euteleostomi; Mammalia; Eutheria; Euarchontoglires; Glires; Rodentia; Sciurognathi; Muroidea; Muridae; Murinae; Mus; Mus
212	TRINITY_DN35010_c0_g1	973.759	-1.76532	0.439501	4.01664	5.90348e-05	0.00320589	IAP_GVCPM	IAP_GVCPM	Q:98-171,H:2-73	43243%ID	E:38e-13	RecName: Full=Apoptosis inhibitor IAP;	Viruses; dsDNA viruses, no RNA stage; Baculoviridae; Betabaculovirus`IAP_GVCPM	IAP_GVCPM	Q:33-171,H:11-175	26786%ID	E:385e-07	RecName: Full=Apoptosis inhibitor IAP;	Viruses; dsDNA viruses, no RNA stage; Baculoviridae; Betabaculovirus
371	TRINITY_DN31793_c0_g1	973.153	-1.78022	0.490065	3.63261	0.000280564	0.00870049	CD53_MOUSE	CD53_MOUSE	Q:14-204,H:8-176	29167%ID	E:104e-17	RecName: Full=Leukocyte surface antigen CD53;	Eukaryota; Metazoa; Chordata; Craniata; Vertebrata; Euteleostomi; Mammalia; Eutheria; Euarchontoglires; Glires; Rodentia; Sciurognathi; Muroidea; Muridae; Murinae; Mus; Mus
432	TRINITY_DN31128_c1_g1	542.16	-1.78118	0.504564	3.53014	0.000415345	0.011121
295	TRINITY_DN29880_c0_g2	3254.91	-1.78126	0.468158	3.80482	0.000141907	0.0055642
428	TRINITY_DN29488_c0_g1	114.282	-1.78357	0.503755	3.54054	0.00039931	0.0108431	ASTL_MOUSE	ASTL_MOUSE	Q:14-185,H:118-281	36994%ID	E:153e-27	RecName: Full=Astacin-like metalloendopeptidase;	Eukaryota; Metazoa; Chordata; Craniata; Vertebrata; Euteleostomi; Mammalia; Eutheria; Euarchontoglires; Glires; Rodentia; Sciurognathi; Muroidea; Muridae; Murinae; Mus; Mus
5	TRINITY_DN36153_c0_g1	1792.11	-1.79287	0.220327	8.13732	4.04107e-16	9.34861e-13	NINAC_DROME	NINAC_DROME	Q:1-138,H:1126-1258	32624%ID	E:364e-11	RecName: Full=Neither inactivation nor afterpotential protein C;	Eukaryota; Metazoa; Ecdysozoa; Arthropoda; Hexapoda; Insecta; Pterygota; Neoptera; Endopterygota; Diptera; Brachycera; Muscomorpha; Ephydroidea; Drosophilidae; Drosophila; Sophophora
460	TRINITY_DN30733_c1_g1	203.543	-1.79675	0.516199	3.48073	0.000500056	0.0125949
302	TRINITY_DN33545_c0_g3	492.025	-1.82414	0.480665	3.79504	0.000147617	0.00568734
11	TRINITY_DN37444_c0_g1	585.137	-1.84421	0.259338	7.11122	1.15021e-12	1.20949e-09	ABCA3_HUMAN	ABCA3_HUMAN	Q:1-164,H:1545-1702	5061%ID	E:579e-51	RecName: Full=ATP-binding cassette sub-family A member 3;	Eukaryota; Metazoa; Chordata; Craniata; Vertebrata; Euteleostomi; Mammalia; Eutheria; Euarchontoglires; Primates; Haplorrhini; Catarrhini; Hominidae; Homo`ABCA3_HUMAN	ABCA3_HUMAN	Q:1-156,H:695-841	27389%ID	E:286e-15	RecName: Full=ATP-binding cassette sub-family A member 3;	Eukaryota; Metazoa; Chordata; Craniata; Vertebrata; Euteleostomi; Mammalia; Eutheria; Euarchontoglires; Primates; Haplorrhini; Catarrhini; Hominidae; Homo
349	TRINITY_DN28855_c2_g1	59.4403	-1.8469	0.500617	3.68924	0.000224928	0.00745485
228	TRINITY_DN33496_c0_g2	2419.3	-1.84931	0.466731	3.96226	7.42436e-05	0.00375011	FACR1_DROME	FACR1_DROME	Q:1-122,H:463-584	31967%ID	E:154e-19	RecName: Full=Putative fatty acyl-CoA reductase CG5065 {ECO:0000250|UniProtKB:Q922J9, ECO:0000312|EMBL:AAF579741};	Eukaryota; Metazoa; Ecdysozoa; Arthropoda; Hexapoda; Insecta; Pterygota; Neoptera; Endopterygota; Diptera; Brachycera; Muscomorpha; Ephydroidea; Drosophilidae; Drosophila; Sophophora
319	TRINITY_DN31734_c0_g2	116.233	-1.85036	0.49281	3.75471	0.000173543	0.00629085
19	TRINITY_DN36131_c1_g1	101.874	-1.85175	0.305785	6.05574	1.39775e-09	8.50937e-07
237	TRINITY_DN28855_c2_g8	77.4146	-1.86977	0.47437	3.94159	8.09435e-05	0.00395052	PTPRB_MOUSE	PTPRB_MOUSE	Q:1-102,H:1899-1992	40196%ID	E:175e-18	RecName: Full=Receptor-type tyrosine-protein phosphatase beta;	Eukaryota; Metazoa; Chordata; Craniata; Vertebrata; Euteleostomi; Mammalia; Eutheria; Euarchontoglires; Glires; Rodentia; Sciurognathi; Muroidea; Muridae; Murinae; Mus; Mus
33	TRINITY_DN36003_c1_g2	73.5849	-1.8704	0.337497	5.54199	2.99049e-08	1.04821e-05
235	TRINITY_DN32891_c0_g1	284.126	-1.87227	0.474376	3.9468	7.9202e-05	0.00389842	LEDL2_DROME	LEDL2_DROME	Q:134-272,H:37-176	25828%ID	E:483e-06
283	TRINITY_DN34324_c0_g1	69.1757	-1.87409	0.488806	3.83402	0.000126064	0.00515259	SMYD3_HUMAN	SMYD3_HUMAN	Q:8-225,H:62-269	29464%ID	E:194e-18	RecName: Full=Histone-lysine N-methyltransferase SMYD3;	Eukaryota; Metazoa; Chordata; Craniata; Vertebrata; Euteleostomi; Mammalia; Eutheria; Euarchontoglires; Primates; Haplorrhini; Catarrhini; Hominidae; Homo
151	TRINITY_DN32434_c0_g1	188.85	-1.87447	0.437284	4.28663	1.81405e-05	0.00138961	ATK_DROME	ATK_DROME	Q:12-1076,H:3-1090	33506%ID	E:494e-172
377	TRINITY_DN33940_c0_g1	40.6371	-1.88039	0.518287	3.62809	0.000285521	0.0087371	COGS_HYPLI	COGS_HYPLI	Q:251-955,H:28-252	275%ID	E:402e-18	RecName: Full=Collagenase;	Eukaryota; Metazoa; Ecdysozoa; Arthropoda; Hexapoda; Insecta; Pterygota; Neoptera; Endopterygota; Diptera; Brachycera; Muscomorpha; Oestroidea; Oestridae; Hypodermatinae; Hypoderma
138	TRINITY_DN32971_c1_g1	495.969	-1.90007	0.435224	4.36573	1.26699e-05	0.00106198
126	TRINITY_DN32427_c0_g3	129.009	-1.90116	0.428831	4.43334	9.27832e-06	0.000849859	ST1B1_CHICK	ST1B1_CHICK	Q:40-258,H:54-286	32773%ID	E:448e-36	RecName: Full=Sulfotransferase family cytosolic 1B member 1;	Eukaryota; Metazoa; Chordata; Craniata; Vertebrata; Euteleostomi; Archelosauria; Archosauria; Dinosauria; Saurischia; Theropoda; Coelurosauria; Aves; Neognathae; Galloanserae; Galliformes; Phasianidae; Phasianinae; Gallus
159	TRINITY_DN35064_c0_g2	205.542	-1.9186	0.452069	4.24405	2.19525e-05	0.00159701	LIPH_HUMAN	LIPH_HUMAN	Q:1-133,H:140-276	35766%ID	E:476e-17	RecName: Full=Lipase member H;	Eukaryota; Metazoa; Chordata; Craniata; Vertebrata; Euteleostomi; Mammalia; Eutheria; Euarchontoglires; Primates; Haplorrhini; Catarrhini; Hominidae; Homo
166	TRINITY_DN32100_c0_g2	170.153	-1.91924	0.456861	4.20093	2.65821e-05	0.00184117	ST1C1_MOUSE	ST1C1_MOUSE	Q:33-157,H:24-136	312%ID	E:118e-15	RecName: Full=Sulfotransferase 1C1;	Eukaryota; Metazoa; Chordata; Craniata; Vertebrata; Euteleostomi; Mammalia; Eutheria; Euarchontoglires; Glires; Rodentia; Sciurognathi; Muroidea; Muridae; Murinae; Mus; Mus
329	TRINITY_DN29981_c0_g1	3296.62	-1.91965	0.513387	3.73919	0.000184614	0.00649068	CH3L1_MOUSE	CH3L1_MOUSE	Q:14-307,H:15-308	32476%ID	E:993e-44	RecName: Full=Chitinase-3-like protein 1;	Eukaryota; Metazoa; Chordata; Craniata; Vertebrata; Euteleostomi; Mammalia; Eutheria; Euarchontoglires; Glires; Rodentia; Sciurognathi; Muroidea; Muridae; Murinae; Mus; Mus
18	TRINITY_DN33180_c0_g1	90.0188	-1.93808	0.314844	6.15569	7.47515e-10	4.80362e-07
95	TRINITY_DN34062_c1_g2	191.163	-1.94805	0.422806	4.60743	4.07686e-06	0.000477245	ACBD6_MOUSE	ACBD6_MOUSE	Q:140-340,H:167-233	37313%ID	E:193e-07	RecName: Full=Acyl-CoA-binding domain-containing protein 6;	Eukaryota; Metazoa; Chordata; Craniata; Vertebrata; Euteleostomi; Mammalia; Eutheria; Euarchontoglires; Glires; Rodentia; Sciurognathi; Muroidea; Muridae; Murinae; Mus; Mus
170	TRINITY_DN34788_c0_g2	282.583	-1.94863	0.464429	4.19575	2.7197e-05	0.00185052
78	TRINITY_DN31716_c0_g1	169.219	-1.99148	0.414684	4.8024	1.56775e-06	0.000232489
8	TRINITY_DN32614_c0_g2	4207.52	-2.0024	0.269519	7.42952	1.08991e-13	1.52979e-10	OPS1_SCHGR	OPS1_SCHGR	Q:1-122,H:74-195	72131%ID	E:148e-59	RecName: Full=Opsin-1;	Eukaryota; Metazoa; Ecdysozoa; Arthropoda; Hexapoda; Insecta; Pterygota; Neoptera; Orthopteroidea; Orthoptera; Caelifera; Acridomorpha; Acridoidea; Acrididae; Cyrtacanthacridinae; Schistocerca
157	TRINITY_DN32047_c0_g1	1407.86	-2.02976	0.476706	4.25789	2.06364e-05	0.00152024	LIPC_BOVIN	LIPC_BOVIN	Q:73-255,H:18-192	23684%ID	E:753e-06	RecName: Full=Hepatic triacylglycerol lipase;	Eukaryota; Metazoa; Chordata; Craniata; Vertebrata; Euteleostomi; Mammalia; Eutheria; Laurasiatheria; Cetartiodactyla; Ruminantia; Pecora; Bovidae; Bovinae; Bos
49	TRINITY_DN31432_c3_g5	186.502	-2.03091	0.388815	5.22332	1.75741e-07	4.14857e-05
233	TRINITY_DN36230_c0_g3	58.044	-2.03337	0.514513	3.95204	7.7488e-05	0.00385439	DL_DROME	DL_DROME	Q:14-144,H:10-135	30216%ID	E:607e-09	RecName: Full=Neurogenic locus protein delta;	Eukaryota; Metazoa; Ecdysozoa; Arthropoda; Hexapoda; Insecta; Pterygota; Neoptera; Endopterygota; Diptera; Brachycera; Muscomorpha; Ephydroidea; Drosophilidae; Drosophila; Sophophora
225	TRINITY_DN32349_c0_g2	616.908	-2.03904	0.51295	3.97513	7.03413e-05	0.00361617
26	TRINITY_DN35701_c0_g3	53.6513	-2.04325	0.355723	5.74393	9.2505e-09	4.13192e-06	GLAS_DROVI	GLAS_DROVI	Q:16-342,H:453-561	91743%ID	E:426e-61	RecName: Full=Protein glass;	Eukaryota; Metazoa; Ecdysozoa; Arthropoda; Hexapoda; Insecta; Pterygota; Neoptera; Endopterygota; Diptera; Brachycera; Muscomorpha; Ephydroidea; Drosophilidae; Drosophila
24	TRINITY_DN36365_c0_g5	739.6	-2.04867	0.354458	5.77972	7.48261e-09	3.60631e-06	ABCA3_MOUSE	ABCA3_MOUSE	Q:5-1237,H:2-1250	39209%ID	E:0	RecName: Full=ATP-binding cassette sub-family A member 3;	Eukaryota; Metazoa; Chordata; Craniata; Vertebrata; Euteleostomi; Mammalia; Eutheria; Euarchontoglires; Glires; Rodentia; Sciurognathi; Muroidea; Muridae; Murinae; Mus; Mus`ABCA3_MOUSE	ABCA3_MOUSE	Q:539-828,H:1398-1690	39796%ID	E:266e-56	RecName: Full=ATP-binding cassette sub-family A member 3;	Eukaryota; Metazoa; Chordata; Craniata; Vertebrata; Euteleostomi; Mammalia; Eutheria; Euarchontoglires; Glires; Rodentia; Sciurognathi; Muroidea; Muridae; Murinae; Mus; Mus
184	TRINITY_DN32899_c0_g4	109.294	-2.05363	0.498214	4.12198	3.75634e-05	0.00236139
209	TRINITY_DN36515_c0_g3	223.62	-2.09377	0.518637	4.03706	5.41263e-05	0.00299559
195	TRINITY_DN24892_c1_g1	151.141	-2.11464	0.518096	4.08156	4.47352e-05	0.0026536	CBPA1_BOVIN	CBPA1_BOVIN	Q:75-230,H:19-177	27044%ID	E:197e-12	RecName: Full=Carboxypeptidase A1;	Eukaryota; Metazoa; Chordata; Craniata; Vertebrata; Euteleostomi; Mammalia; Eutheria; Laurasiatheria; Cetartiodactyla; Ruminantia; Pecora; Bovidae; Bovinae; Bos
128	TRINITY_DN31889_c0_g1	414.959	-2.11633	0.479417	4.41438	1.01298e-05	0.000914995
86	TRINITY_DN31196_c0_g1	228.527	-2.12516	0.453245	4.68877	2.74855e-06	0.000365563	ZO19_XENLA	ZO19_XENLA	Q:412-460,H:120-168	61224%ID	E:195e-12	RecName: Full=Oocyte zinc finger protein XlCOF19;	Eukaryota; Metazoa; Chordata; Craniata; Vertebrata; Euteleostomi; Amphibia; Batrachia; Anura; Pipoidea; Pipidae; Xenopodinae; Xenopus; Xenopus`ZO19_XENLA	ZO19_XENLA	Q:412-460,H:92-140	4898%ID	E:872e-07	RecName: Full=Oocyte zinc finger protein XlCOF19;	Eukaryota; Metazoa; Chordata; Craniata; Vertebrata; Euteleostomi; Amphibia; Batrachia; Anura; Pipoidea; Pipidae; Xenopodinae; Xenopus; Xenopus`ZO19_XENLA	ZO19_XENLA	Q:412-462,H:64-114	41176%ID	E:284e-06	RecName: Full=Oocyte zinc finger protein XlCOF19;	Eukaryota; Metazoa; Chordata; Craniata; Vertebrata; Euteleostomi; Amphibia; Batrachia; Anura; Pipoidea; Pipidae; Xenopodinae; Xenopus; Xenopus
119	TRINITY_DN34519_c0_g3	628.313	-2.16779	0.487113	4.45029	8.57554e-06	0.000819779
131	TRINITY_DN31569_c0_g2	229.141	-2.1884	0.498019	4.39422	1.1117e-05	0.000981605	STUB_DROME	STUB_DROME	Q:1-204,H:576-640	38235%ID	E:336e-07	RecName: Full=Serine proteinase stubble;	Eukaryota; Metazoa; Ecdysozoa; Arthropoda; Hexapoda; Insecta; Pterygota; Neoptera; Endopterygota; Diptera; Brachycera; Muscomorpha; Ephydroidea; Drosophilidae; Drosophila; Sophophora
124	TRINITY_DN27641_c0_g3	248.361	-2.24233	0.505609	4.43491	9.21089e-06	0.000849859
47	TRINITY_DN36857_c1_g1	53.4861	-2.24616	0.427294	5.25671	1.46654e-07	3.60925e-05
70	TRINITY_DN27484_c0_g2	132.357	-2.31809	0.472135	4.9098	9.11689e-07	0.00015065
97	TRINITY_DN37769_c2_g2	40.3918	-2.35632	0.510883	4.61225	3.98325e-06	0.000477245
72	TRINITY_DN34004_c2_g1	2499.64	-2.50965	0.512381	4.89801	9.68131e-07	0.000155533
63	TRINITY_DN32013_c1_g1	412.787	-2.54678	0.50231	5.07013	3.9755e-07	7.29914e-05	APOD_HUMAN	APOD_HUMAN	Q:15-152,H:15-143	33813%ID	E:733e-15	RecName: Full=Apolipoprotein D;	Eukaryota; Metazoa; Chordata; Craniata; Vertebrata; Euteleostomi; Mammalia; Eutheria; Euarchontoglires; Primates; Haplorrhini; Catarrhini; Hominidae; Homo
55	TRINITY_DN28588_c0_g1	129.83	-2.58913	0.503484	5.14242	2.71217e-07	5.70394e-05
54	TRINITY_DN32841_c0_g2	2396.07	-2.59214	0.502774	5.15568	2.52713e-07	5.4132e-05
12	TRINITY_DN30311_c0_g1	309.834	-2.62262	0.398571	6.58007	4.70239e-11	4.53272e-08
48	TRINITY_DN32185_c0_g1	153.752	-2.71742	0.518071	5.24526	1.56058e-07	3.76068e-05	KLKB1_BOVIN	KLKB1_BOVIN	Q:72-315,H:382-627	30952%ID	E:248e-22	RecName: Full=Plasma kallikrein;	Eukaryota; Metazoa; Chordata; Craniata; Vertebrata; Euteleostomi; Mammalia; Eutheria; Laurasiatheria; Cetartiodactyla; Ruminantia; Pecora; Bovidae; Bovinae; Bos
29	TRINITY_DN33682_c0_g1	245.977	-2.8348	0.49728	5.70062	1.19375e-08	4.76142e-06	LIPH_DANRE	LIPH_DANRE	Q:101-322,H:45-277	28205%ID	E:265e-16	RecName: Full=Lipase member H;	Eukaryota; Metazoa; Chordata; Craniata; Vertebrata; Euteleostomi; Actinopterygii; Neopterygii; Teleostei; Ostariophysi; Cypriniformes; Cyprinidae; Danio
20	TRINITY_DN35180_c0_g1	804.569	-2.96482	0.499297	5.93798	2.88561e-09	1.66889e-06
23	TRINITY_DN31528_c0_g1	111.147	-2.98	0.508013	5.866	4.4644e-09	2.2452e-06
22	TRINITY_DN36241_c1_g1	256.549	-3.04455	0.517477	5.88345	4.01794e-09	2.11252e-06	CBPA1_DROME	CBPA1_DROME	Q:3-134,H:254-297	59091%ID	E:403e-11	RecName: Full=Zinc carboxypeptidase A 1;	Eukaryota; Metazoa; Ecdysozoa; Arthropoda; Hexapoda; Insecta; Pterygota; Neoptera; Endopterygota; Diptera; Brachycera; Muscomorpha; Ephydroidea; Drosophilidae; Drosophila; Sophophora
16	TRINITY_DN29328_c0_g3	82.7898	-3.21593	0.51827	6.20512	5.46541e-10	3.95115e-07
6	TRINITY_DN32921_c0_g2	519.353	-3.8825	0.5141	7.55204	4.28503e-14	8.26083e-11
2	TRINITY_DN28734_c0_g1	215.983	-4.40217	0.325066	13.5424	8.78885e-42	5.08303e-38	GRM4_RAT	GRM4_RAT	Q:44-380,H:46-439	20707%ID	E:709e-06	RecName: Full=Metabotropic glutamate receptor 4;	Eukaryota; Metazoa; Chordata; Craniata; Vertebrata; Euteleostomi; Mammalia; Eutheria; Euarchontoglires; Glires; Rodentia; Sciurognathi; Muroidea; Muridae; Murinae; Rattus
1	TRINITY_DN30070_c0_g2	331.131	-6.32303	0.373604	16.9244	2.97258e-64	3.43838e-60
[truncated: 133 more columns]
