# Supplementary material for: Transcriptomic and life history responses of the mayfly Neocloeon triangulifer to chronic diel thermal challenge
Source: Sci Rep. 2020 Nov 5;10:19119. doi: 10.1038/s41598-020-75064-y (PMC7644658; doi:10.1038/s41598-020-75064-y)
Supplement: Supplementary file 4 — Supplementary Table S4. [file 41598_2020_75064_MOESM4_ESM.xlsx]

## Sheet: Sheet1
	gene	baseMean	log2FoldChange	pvalue	padj	ANNOT
1	TRINITY_DN26603_c0_g1	275.244	4.49998	1.09891e-35	1.27111e-31	PLC_HALLA
17	TRINITY_DN29328_c0_g3	82.7898	3.47068	2.1632e-11	1.47187e-08
13	TRINITY_DN35180_c0_g1	804.569	3.34242	7.99632e-12	7.11488e-09
37	TRINITY_DN32921_c0_g2	519.353	2.9807	4.45531e-09	1.39283e-06
69	TRINITY_DN36241_c1_g1	256.549	2.7772	6.632e-08	1.11177e-05	CBPA1_DROME	CBPA1_DROME	Q:3-134,H:254-297	59091%ID	E:403e-11	RecName: Full=Zinc carboxypeptidase A 1;	Eukaryota; Metazoa; Ecdysozoa; Arthropoda; Hexapoda; Insecta; Pterygota; Neoptera; Endopterygota; Diptera; Brachycera; Muscomorpha; Ephydroidea; Drosophilidae; Drosophila; Sophophora
64	TRINITY_DN30431_c0_g1	285.343	2.73622	5.1919e-08	9.59297e-06	LEDL2_DROME	LEDL2_DROME	Q:507-1004,H:33-173	28824%ID	E:59e-10
54	TRINITY_DN29488_c0_g1	114.282	2.73226	3.52928e-08	7.62287e-06	ASTL_MOUSE	ASTL_MOUSE	Q:14-185,H:118-281	36994%ID	E:153e-27	RecName: Full=Astacin-like metalloendopeptidase;	Eukaryota; Metazoa; Chordata; Craniata; Vertebrata; Euteleostomi; Mammalia; Eutheria; Euarchontoglires; Glires; Rodentia; Sciurognathi; Muroidea; Muridae; Murinae; Mus; Mus
4	TRINITY_DN33251_c2_g1	308.861	2.69773	9.50246e-16	2.1983e-12
89	TRINITY_DN31528_c0_g1	111.147	2.62289	1.50217e-07	1.95231e-05
96	TRINITY_DN36229_c0_g1	78.9861	2.58311	1.81314e-07	2.20568e-05	STAR_DROME	STAR_DROME	Q:110-293,H:386-569	22816%ID	E:177e-06	RecName: Full=Protein Star;	Eukaryota; Metazoa; Ecdysozoa; Arthropoda; Hexapoda; Insecta; Pterygota; Neoptera; Endopterygota; Diptera; Brachycera; Muscomorpha; Ephydroidea; Drosophilidae; Drosophila; Sophophora
81	TRINITY_DN32567_c0_g1	53.4405	2.57223	1.09979e-07	1.57052e-05	STAR_DROME	STAR_DROME	Q:100-257,H:386-540	31098%ID	E:172e-14	RecName: Full=Protein Star;	Eukaryota; Metazoa; Ecdysozoa; Arthropoda; Hexapoda; Insecta; Pterygota; Neoptera; Endopterygota; Diptera; Brachycera; Muscomorpha; Ephydroidea; Drosophilidae; Drosophila; Sophophora
142	TRINITY_DN34313_c0_g1	84.9956	2.53715	8.55444e-07	6.96826e-05	A4GAT_HUMAN	A4GAT_HUMAN	Q:72-352,H:79-352	24828%ID	E:144e-13	RecName: Full=Lactosylceramide 4-alpha-galactosyltransferase;	Eukaryota; Metazoa; Chordata; Craniata; Vertebrata; Euteleostomi; Mammalia; Eutheria; Euarchontoglires; Primates; Haplorrhini; Catarrhini; Hominidae; Homo
103	TRINITY_DN33682_c0_g1	245.977	2.51174	2.34431e-07	2.63268e-05	LIPH_DANRE	LIPH_DANRE	Q:101-322,H:45-277	28205%ID	E:265e-16	RecName: Full=Lipase member H;	Eukaryota; Metazoa; Chordata; Craniata; Vertebrata; Euteleostomi; Actinopterygii; Neopterygii; Teleostei; Ostariophysi; Cypriniformes; Cyprinidae; Danio
49	TRINITY_DN30272_c0_g1	122.457	2.43389	1.79901e-08	4.24675e-06	COGS_UCAPU	COGS_UCAPU	Q:402-634,H:1-224	38559%ID	E:745e-40	RecName: Full=Brachyurin;	Eukaryota; Metazoa; Ecdysozoa; Arthropoda; Crustacea; Malacostraca; Eumalacostraca; Eucarida; Decapoda; Pleocyemata; Brachyura; Eubrachyura; Ocypodoidea; Ocypodidae; Ucinae; Uca; Leptuca`COGS_UCAPU	COGS_UCAPU	Q:75-294,H:1-210	36937%ID	E:305e-34	RecName: Full=Brachyurin;	Eukaryota; Metazoa; Ecdysozoa; Arthropoda; Crustacea; Malacostraca; Eumalacostraca; Eucarida; Decapoda; Pleocyemata; Brachyura; Eubrachyura; Ocypodoidea; Ocypodidae; Ucinae; Uca; Leptuca
119	TRINITY_DN34324_c0_g1	69.1757	2.43148	3.6562e-07	3.52427e-05	SMYD3_HUMAN	SMYD3_HUMAN	Q:8-225,H:62-269	29464%ID	E:194e-18	RecName: Full=Histone-lysine N-methyltransferase SMYD3;	Eukaryota; Metazoa; Chordata; Craniata; Vertebrata; Euteleostomi; Mammalia; Eutheria; Euarchontoglires; Primates; Haplorrhini; Catarrhini; Hominidae; Homo
191	TRINITY_DN36810_c0_g2	171.618	2.39319	3.30938e-06	0.000200417
182	TRINITY_DN34004_c2_g1	2499.64	2.38017	2.52145e-06	0.00016025
206	TRINITY_DN24697_c0_g1	445.617	2.33716	4.70973e-06	0.000263546
228	TRINITY_DN37112_c0_g2	81.0099	2.32855	6.32986e-06	0.000319727	A4GAT_RAT	A4GAT_RAT	Q:74-248,H:77-247	27528%ID	E:104e-11	RecName: Full=Lactosylceramide 4-alpha-galactosyltransferase;	Eukaryota; Metazoa; Chordata; Craniata; Vertebrata; Euteleostomi; Mammalia; Eutheria; Euarchontoglires; Glires; Rodentia; Sciurognathi; Muroidea; Muridae; Murinae; Rattus
178	TRINITY_DN32899_c0_g4	109.294	2.30375	2.30659e-06	0.000149889
251	TRINITY_DN30459_c0_g1	38.4265	2.29818	9.2848e-06	0.000427878	C1GLT_DROME	C1GLT_DROME	Q:110-360,H:92-345	3197%ID	E:885e-32	RecName: Full=Glycoprotein-N-acetylgalactosamine 3-beta-galactosyltransferase 1;	Eukaryota; Metazoa; Ecdysozoa; Arthropoda; Hexapoda; Insecta; Pterygota; Neoptera; Endopterygota; Diptera; Brachycera; Muscomorpha; Ephydroidea; Drosophilidae; Drosophila; Sophophora
143	TRINITY_DN31889_c0_g1	414.959	2.28923	8.8196e-07	7.13401e-05
140	TRINITY_DN28855_c2_g8	77.4146	2.28129	7.5428e-07	6.23197e-05	PTPRB_MOUSE	PTPRB_MOUSE	Q:1-102,H:1899-1992	40196%ID	E:175e-18	RecName: Full=Receptor-type tyrosine-protein phosphatase beta;	Eukaryota; Metazoa; Chordata; Craniata; Vertebrata; Euteleostomi; Mammalia; Eutheria; Euarchontoglires; Glires; Rodentia; Sciurognathi; Muroidea; Muridae; Murinae; Mus; Mus
264	TRINITY_DN33940_c0_g1	40.6371	2.27528	1.1413e-05	0.000498166	COGS_HYPLI	COGS_HYPLI	Q:251-955,H:28-252	275%ID	E:402e-18	RecName: Full=Collagenase;	Eukaryota; Metazoa; Ecdysozoa; Arthropoda; Hexapoda; Insecta; Pterygota; Neoptera; Endopterygota; Diptera; Brachycera; Muscomorpha; Oestroidea; Oestridae; Hypodermatinae; Hypoderma
296	TRINITY_DN28588_c0_g1	129.83	2.2179	1.48363e-05	0.000579767
247	TRINITY_DN32841_c0_g2	2396.07	2.19137	8.7375e-06	0.000409177
43	TRINITY_DN30311_c0_g1	309.834	2.18697	6.86338e-09	1.84625e-06
349	TRINITY_DN32046_c0_g1	50.3112	2.18566	2.57044e-05	0.000851929
292	TRINITY_DN37769_c2_g2	40.3918	2.18449	1.44654e-05	0.000572505
97	TRINITY_DN37748_c1_g2	2129.18	2.15401	1.93922e-07	2.28851e-05	CO4A1_DROME	CO4A1_DROME	Q:89-163,H:1361-1435	54667%ID	E:839e-11	RecName: Full=Collagen alpha-1(IV) chain;	Eukaryota; Metazoa; Ecdysozoa; Arthropoda; Hexapoda; Insecta; Pterygota; Neoptera; Endopterygota; Diptera; Brachycera; Muscomorpha; Ephydroidea; Drosophilidae; Drosophila; Sophophora`CO4A1_DROME	CO4A1_DROME	Q:26-160,H:4-158	34194%ID	E:726e-08	RecName: Full=Collagen alpha-1(IV) chain;	Eukaryota; Metazoa; Ecdysozoa; Arthropoda; Hexapoda; Insecta; Pterygota; Neoptera; Endopterygota; Diptera; Brachycera; Muscomorpha; Ephydroidea; Drosophilidae; Drosophila; Sophophora`CO4A1_DROME	CO4A1_DROME	Q:91-160,H:860-929	54286%ID	E:466e-06	RecName: Full=Collagen alpha-1(IV) chain;	Eukaryota; Metazoa; Ecdysozoa; Arthropoda; Hexapoda; Insecta; Pterygota; Neoptera; Endopterygota; Diptera; Brachycera; Muscomorpha; Ephydroidea; Drosophilidae; Drosophila; Sophophora`CO4A1_DROME	CO4A1_DROME	Q:91-157,H:657-725	50725%ID	E:548e-06	RecName: Full=Collagen alpha-1(IV) chain;	Eukaryota; Metazoa; Ecdysozoa; Arthropoda; Hexapoda; Insecta; Pterygota; Neoptera; Endopterygota; Diptera; Brachycera; Muscomorpha; Ephydroidea; Drosophilidae; Drosophila; Sophophora
256	TRINITY_DN31569_c0_g2	229.141	2.15107	1.00069e-05	0.000452148	STUB_DROME	STUB_DROME	Q:1-204,H:576-640	38235%ID	E:336e-07	RecName: Full=Serine proteinase stubble;	Eukaryota; Metazoa; Ecdysozoa; Arthropoda; Hexapoda; Insecta; Pterygota; Neoptera; Endopterygota; Diptera; Brachycera; Muscomorpha; Ephydroidea; Drosophilidae; Drosophila; Sophophora
275	TRINITY_DN28855_c2_g1	59.4403	2.14021	1.31615e-05	0.000552505
398	TRINITY_DN34980_c0_g5	61.3727	2.11561	4.41899e-05	0.00128428
397	TRINITY_DN34810_c0_g1	79.2166	2.09314	4.40441e-05	0.00128327
363	TRINITY_DN27641_c0_g3	248.361	2.0761	2.89393e-05	0.00092215
229	TRINITY_DN32891_c0_g1	284.126	2.0755	6.32921e-06	0.000319727	LEDL2_DROME	LEDL2_DROME	Q:134-272,H:37-176	25828%ID	E:483e-06
131	TRINITY_DN34031_c0_g5	99.3212	2.0693	5.26766e-07	4.65122e-05
132	TRINITY_DN36857_c1_g1	53.4861	2.03456	5.49596e-07	4.81604e-05
224	TRINITY_DN34788_c0_g2	282.583	2.0302	6.01079e-06	0.000312138
25	TRINITY_DN36003_c1_g2	73.5849	2.01816	2.38858e-10	1.10515e-07
484	TRINITY_DN31389_c0_g1	290.325	2.01009	9.63143e-05	0.00230179
14	TRINITY_DN33180_c0_g1	90.0188	2.00921	1.05328e-11	8.70237e-09
419	TRINITY_DN30116_c0_g1	56.3782	2.00862	5.21401e-05	0.00143939	A4GAT_HUMAN	A4GAT_HUMAN	Q:73-342,H:80-345	26545%ID	E:996e-21	RecName: Full=Lactosylceramide 4-alpha-galactosyltransferase;	Eukaryota; Metazoa; Chordata; Craniata; Vertebrata; Euteleostomi; Mammalia; Eutheria; Euarchontoglires; Primates; Haplorrhini; Catarrhini; Hominidae; Homo
309	TRINITY_DN31720_c1_g1	224.232	2.00754	1.74003e-05	0.000646511
504	TRINITY_DN32185_c0_g1	153.752	1.9971	0.000107171	0.00245963	KLKB1_BOVIN	KLKB1_BOVIN	Q:72-315,H:382-627	30952%ID	E:248e-22	RecName: Full=Plasma kallikrein;	Eukaryota; Metazoa; Chordata; Craniata; Vertebrata; Euteleostomi; Mammalia; Eutheria; Laurasiatheria; Cetartiodactyla; Ruminantia; Pecora; Bovidae; Bovinae; Bos
517	TRINITY_DN36515_c0_g3	223.62	1.99595	0.000114852	0.00256963
481	TRINITY_DN34531_c0_g3	188.651	1.99509	9.45279e-05	0.00227648	GD_DROME	GD_DROME	Q:347-565,H:280-527	28854%ID	E:81e-22	RecName: Full=Serine protease gd;	Eukaryota; Metazoa; Ecdysozoa; Arthropoda; Hexapoda; Insecta; Pterygota; Neoptera; Endopterygota; Diptera; Brachycera; Muscomorpha; Ephydroidea; Drosophilidae; Drosophila; Sophophora
353	TRINITY_DN34519_c0_g3	628.313	1.99089	2.66379e-05	0.000871449
569	TRINITY_DN32697_c1_g1	39.0382	1.96125	0.000157204	0.00320696	C1GLT_CAEEL	C1GLT_CAEEL	Q:134-442,H:223-324	44231%ID	E:111e-18	RecName: Full=Glycoprotein-N-acetylgalactosamine 3-beta-galactosyltransferase 1;	Eukaryota; Metazoa; Ecdysozoa; Nematoda; Chromadorea; Rhabditida; Rhabditoidea; Rhabditidae; Peloderinae; Caenorhabditis
382	TRINITY_DN33399_c0_g1	704.049	1.94094	3.56087e-05	0.00107824	CP6B1_PAPPO	CP6B1_PAPPO	Q:5-103,H:4-101	36364%ID	E:527e-18	RecName: Full=Cytochrome P450 6B1;	Eukaryota; Metazoa; Ecdysozoa; Arthropoda; Hexapoda; Insecta; Pterygota; Neoptera; Endopterygota; Lepidoptera; Glossata; Ditrysia; Papilionoidea; Papilionidae; Papilioninae; Papilio
512	TRINITY_DN33188_c2_g1	43.9018	1.93816	0.000110259	0.00249095	CSPG2_BOVIN	CSPG2_BOVIN	Q:5-128,H:3163-3275	26718%ID	E:73e-07	RecName: Full=Versican core protein;	Eukaryota; Metazoa; Chordata; Craniata; Vertebrata; Euteleostomi; Mammalia; Eutheria; Laurasiatheria; Cetartiodactyla; Ruminantia; Pecora; Bovidae; Bovinae; Bos
120	TRINITY_DN32844_c0_g1	130.122	1.92804	3.63125e-07	3.52427e-05	BIRC2_HUMAN	BIRC2_HUMAN	Q:38-246,H:200-387	29384%ID	E:107e-10	RecName: Full=Baculoviral IAP repeat-containing protein 2;	Eukaryota; Metazoa; Chordata; Craniata; Vertebrata; Euteleostomi; Mammalia; Eutheria; Euarchontoglires; Primates; Haplorrhini; Catarrhini; Hominidae; Homo`BIRC2_HUMAN	BIRC2_HUMAN	Q:130-204,H:198-270	34667%ID	E:76e-06	RecName: Full=Baculoviral IAP repeat-containing protein 2;	Eukaryota; Metazoa; Chordata; Craniata; Vertebrata; Euteleostomi; Mammalia; Eutheria; Euarchontoglires; Primates; Haplorrhini; Catarrhini; Hominidae; Homo
215	TRINITY_DN35010_c0_g1	973.759	1.92395	5.06274e-06	0.000272376	IAP_GVCPM	IAP_GVCPM	Q:98-171,H:2-73	43243%ID	E:38e-13	RecName: Full=Apoptosis inhibitor IAP;	Viruses; dsDNA viruses, no RNA stage; Baculoviridae; Betabaculovirus`IAP_GVCPM	IAP_GVCPM	Q:33-171,H:11-175	26786%ID	E:385e-07	RecName: Full=Apoptosis inhibitor IAP;	Viruses; dsDNA viruses, no RNA stage; Baculoviridae; Betabaculovirus
205	TRINITY_DN32434_c0_g1	188.85	1.9187	4.73913e-06	0.000263546	ATK_DROME	ATK_DROME	Q:12-1076,H:3-1090	33506%ID	E:494e-172
99	TRINITY_DN35732_c0_g2	105.269	1.90424	1.94993e-07	2.28851e-05
632	TRINITY_DN30223_c0_g1	49.1895	1.89608	0.00023877	0.00436781
286	TRINITY_DN31196_c0_g1	228.527	1.89342	1.39742e-05	0.000564393	ZO19_XENLA	ZO19_XENLA	Q:412-460,H:120-168	61224%ID	E:195e-12	RecName: Full=Oocyte zinc finger protein XlCOF19;	Eukaryota; Metazoa; Chordata; Craniata; Vertebrata; Euteleostomi; Amphibia; Batrachia; Anura; Pipoidea; Pipidae; Xenopodinae; Xenopus; Xenopus`ZO19_XENLA	ZO19_XENLA	Q:412-460,H:92-140	4898%ID	E:872e-07	RecName: Full=Oocyte zinc finger protein XlCOF19;	Eukaryota; Metazoa; Chordata; Craniata; Vertebrata; Euteleostomi; Amphibia; Batrachia; Anura; Pipoidea; Pipidae; Xenopodinae; Xenopus; Xenopus`ZO19_XENLA	ZO19_XENLA	Q:412-462,H:64-114	41176%ID	E:284e-06	RecName: Full=Oocyte zinc finger protein XlCOF19;	Eukaryota; Metazoa; Chordata; Craniata; Vertebrata; Euteleostomi; Amphibia; Batrachia; Anura; Pipoidea; Pipidae; Xenopodinae; Xenopus; Xenopus
643	TRINITY_DN31739_c1_g3	97.9161	1.89075	0.0002609	0.00469336	STAR_DROME	STAR_DROME	Q:247-382,H:420-564	32215%ID	E:28e-11	RecName: Full=Protein Star;	Eukaryota; Metazoa; Ecdysozoa; Arthropoda; Hexapoda; Insecta; Pterygota; Neoptera; Endopterygota; Diptera; Brachycera; Muscomorpha; Ephydroidea; Drosophilidae; Drosophila; Sophophora
38	TRINITY_DN37267_c4_g3	284.201	1.88174	5.89851e-09	1.6641e-06	Y381_RICFE	Y381_RICFE	Q:416-928,H:631-1082	25146%ID	E:299e-25	RecName: Full=Putative ankyrin repeat protein RF_0381;	Bacteria; Proteobacteria; Alphaproteobacteria; Rickettsiales; Rickettsiaceae; Rickettsieae; Rickettsia; spotted fever group`Y381_RICFE	Y381_RICFE	Q:352-913,H:645-1133	26018%ID	E:686e-25	RecName: Full=Putative ankyrin repeat protein RF_0381;	Bacteria; Proteobacteria; Alphaproteobacteria; Rickettsiales; Rickettsiaceae; Rickettsieae; Rickettsia; spotted fever group`Y381_RICFE	Y381_RICFE	Q:527-934,H:657-1022	26895%ID	E:282e-21	RecName: Full=Putative ankyrin repeat protein RF_0381;	Bacteria; Proteobacteria; Alphaproteobacteria; Rickettsiales; Rickettsiaceae; Rickettsieae; Rickettsia; spotted fever group`Y381_RICFE	Y381_RICFE	Q:522-934,H:619-989	24939%ID	E:251e-19	RecName: Full=Putative ankyrin repeat protein RF_0381;	Bacteria; Proteobacteria; Alphaproteobacteria; Rickettsiales; Rickettsiaceae; Rickettsieae; Rickettsia; spotted fever group
664	TRINITY_DN32349_c0_g2	616.908	1.87756	0.000289067	0.00502802
656	TRINITY_DN35653_c4_g1	551.221	1.87706	0.0002796	0.00493114	LAZA_SCHAM	LAZA_SCHAM	Q:11-147,H:12-164	30968%ID	E:243e-12	RecName: Full=Lazarillo protein;	Eukaryota; Metazoa; Ecdysozoa; Arthropoda; Hexapoda; Insecta; Pterygota; Neoptera; Orthopteroidea; Orthoptera; Caelifera; Acridomorpha; Acridoidea; Acrididae; Cyrtacanthacridinae; Schistocerca
79	TRINITY_DN37267_c4_g1	549.015	1.86727	9.67479e-08	1.41656e-05	CASP7_MOUSE	CASP7_MOUSE	Q:15-204,H:112-282	30412%ID	E:467e-13	RecName: Full=Caspase-7;	Eukaryota; Metazoa; Chordata; Craniata; Vertebrata; Euteleostomi; Mammalia; Eutheria; Euarchontoglires; Glires; Rodentia; Sciurognathi; Muroidea; Muridae; Murinae; Mus; Mus
670	TRINITY_DN24892_c1_g1	151.141	1.86459	0.000298894	0.00516017	CBPA1_BOVIN	CBPA1_BOVIN	Q:75-230,H:19-177	27044%ID	E:197e-12	RecName: Full=Carboxypeptidase A1;	Eukaryota; Metazoa; Chordata; Craniata; Vertebrata; Euteleostomi; Mammalia; Eutheria; Laurasiatheria; Cetartiodactyla; Ruminantia; Pecora; Bovidae; Bovinae; Bos
489	TRINITY_DN30234_c0_g1	62.9741	1.86303	9.84129e-05	0.0023279
403	TRINITY_DN30998_c0_g9	247.414	1.85753	4.59048e-05	0.00131757
698	TRINITY_DN32803_c0_g2	154.525	1.84899	0.000346342	0.00573946
408	TRINITY_DN30441_c0_g1	68.0621	1.83794	4.69926e-05	0.00133786	S22A8_PIG	S22A8_PIG	Q:17-179,H:351-509	26667%ID	E:237e-07	RecName: Full=Solute carrier family 22 member 8;	Eukaryota; Metazoa; Chordata; Craniata; Vertebrata; Euteleostomi; Mammalia; Eutheria; Laurasiatheria; Cetartiodactyla; Suina; Suidae; Sus
722	TRINITY_DN33263_c0_g3	363.695	1.83235	0.000390434	0.00625505
757	TRINITY_DN31301_c0_g1	184.918	1.81755	0.000447256	0.00680712	STAR_DROME	STAR_DROME	Q:1192-1548,H:421-536	28689%ID	E:141e-07	RecName: Full=Protein Star;	Eukaryota; Metazoa; Ecdysozoa; Arthropoda; Hexapoda; Insecta; Pterygota; Neoptera; Endopterygota; Diptera; Brachycera; Muscomorpha; Ephydroidea; Drosophilidae; Drosophila; Sophophora
713	TRINITY_DN37233_c0_g1	167.319	1.81689	0.000376806	0.00611292	MGAL_HUMAN	MGAL_HUMAN	Q:6-208,H:2214-2417	26794%ID	E:169e-08	RecName: Full=Probable maltase-glucoamylase 2 {ECO:0000305};	Eukaryota; Metazoa; Chordata; Craniata; Vertebrata; Euteleostomi; Mammalia; Eutheria; Euarchontoglires; Primates; Haplorrhini; Catarrhini; Hominidae; Homo`MGAL_HUMAN	MGAL_HUMAN	Q:1-232,H:2095-2349	24314%ID	E:531e-08	RecName: Full=Probable maltase-glucoamylase 2 {ECO:0000305};	Eukaryota; Metazoa; Chordata; Craniata; Vertebrata; Euteleostomi; Mammalia; Eutheria; Euarchontoglires; Primates; Haplorrhini; Catarrhini; Hominidae; Homo`MGAL_HUMAN	MGAL_HUMAN	Q:23-217,H:2062-2260	295%ID	E:124e-06	RecName: Full=Probable maltase-glucoamylase 2 {ECO:0000305};	Eukaryota; Metazoa; Chordata; Craniata; Vertebrata; Euteleostomi; Mammalia; Eutheria; Euarchontoglires; Primates; Haplorrhini; Catarrhini; Hominidae; Homo
272	TRINITY_DN35832_c0_g1	519.179	1.81312	1.2839e-05	0.000545989	NRF6_CAEEL	NRF6_CAEEL	Q:41-479,H:148-591	28092%ID	E:244e-27	RecName: Full=Nose resistant to fluoxetine protein 6;	Eukaryota; Metazoa; Ecdysozoa; Nematoda; Chromadorea; Rhabditida; Rhabditoidea; Rhabditidae; Peloderinae; Caenorhabditis
620	TRINITY_DN32047_c0_g1	1407.86	1.81187	0.000218655	0.00407933	LIPC_BOVIN	LIPC_BOVIN	Q:73-255,H:18-192	23684%ID	E:753e-06	RecName: Full=Hepatic triacylglycerol lipase;	Eukaryota; Metazoa; Chordata; Craniata; Vertebrata; Euteleostomi; Mammalia; Eutheria; Laurasiatheria; Cetartiodactyla; Ruminantia; Pecora; Bovidae; Bovinae; Bos
219	TRINITY_DN34870_c0_g1	70.8101	1.81086	5.46799e-06	0.000288805
235	TRINITY_DN30532_c1_g1	313.347	1.80942	7.35681e-06	0.000361384	AK1A1_BOVIN	AK1A1_BOVIN	Q:14-188,H:11-185	52841%ID	E:304e-60	RecName: Full=Alcohol dehydrogenase [NADP(+)];	Eukaryota; Metazoa; Chordata; Craniata; Vertebrata; Euteleostomi; Mammalia; Eutheria; Laurasiatheria; Cetartiodactyla; Ruminantia; Pecora; Bovidae; Bovinae; Bos
297	TRINITY_DN32971_c1_g1	495.969	1.80479	1.50464e-05	0.000586
451	TRINITY_DN32125_c0_g1	42.8583	1.80237	7.05639e-05	0.00180814	MEP1B_HUMAN	MEP1B_HUMAN	Q:1-331,H:92-427	30141%ID	E:469e-39	RecName: Full=Meprin A subunit beta;	Eukaryota; Metazoa; Chordata; Craniata; Vertebrata; Euteleostomi; Mammalia; Eutheria; Euarchontoglires; Primates; Haplorrhini; Catarrhini; Hominidae; Homo
699	TRINITY_DN31734_c0_g2	116.233	1.80127	0.000349062	0.00577625
637	TRINITY_DN32428_c1_g4	307.398	1.76042	0.00024618	0.00447027
214	TRINITY_DN34406_c2_g9	38.4037	1.74981	5.01503e-06	0.00027107
783	TRINITY_DN31205_c0_g1	2186.5	1.74685	0.00049804	0.00735738	APOD_MOUSE	APOD_MOUSE	Q:1484-1744,H:106-187	34483%ID	E:145e-06	RecName: Full=Apolipoprotein D;	Eukaryota; Metazoa; Chordata; Craniata; Vertebrata; Euteleostomi; Mammalia; Eutheria; Euarchontoglires; Glires; Rodentia; Sciurognathi; Muroidea; Muridae; Murinae; Mus; Mus
851	TRINITY_DN30733_c1_g1	203.543	1.74625	0.000644296	0.00875743
904	TRINITY_DN36878_c0_g7	631.29	1.73408	0.000787406	0.0100751
654	TRINITY_DN31207_c2_g2	2878.39	1.73406	0.00027735	0.00490536
154	TRINITY_DN23076_c0_g1	87.571	1.73296	1.14067e-06	8.5676e-05	IAP_GVCPM	IAP_GVCPM	Q:12-80,H:6-73	4058%ID	E:36e-11	RecName: Full=Apoptosis inhibitor IAP;	Viruses; dsDNA viruses, no RNA stage; Baculoviridae; Betabaculovirus
71	TRINITY_DN35103_c0_g1	810.038	1.73216	6.92494e-08	1.12818e-05	APOD_BOVIN	APOD_BOVIN	Q:1872-2216,H:19-137	33058%ID	E:15e-09	RecName: Full=Apolipoprotein D;	Eukaryota; Metazoa; Chordata; Craniata; Vertebrata; Euteleostomi; Mammalia; Eutheria; Laurasiatheria; Cetartiodactyla; Ruminantia; Pecora; Bovidae; Bovinae; Bos
662	TRINITY_DN31793_c0_g1	973.153	1.73176	0.000286826	0.00501165	CD53_MOUSE	CD53_MOUSE	Q:14-204,H:8-176	29167%ID	E:104e-17	RecName: Full=Leukocyte surface antigen CD53;	Eukaryota; Metazoa; Chordata; Craniata; Vertebrata; Euteleostomi; Mammalia; Eutheria; Euarchontoglires; Glires; Rodentia; Sciurognathi; Muroidea; Muridae; Murinae; Mus; Mus
316	TRINITY_DN34062_c1_g2	191.163	1.72961	1.80962e-05	0.000660347	ACBD6_MOUSE	ACBD6_MOUSE	Q:140-340,H:167-233	37313%ID	E:193e-07	RecName: Full=Acyl-CoA-binding domain-containing protein 6;	Eukaryota; Metazoa; Chordata; Craniata; Vertebrata; Euteleostomi; Mammalia; Eutheria; Euarchontoglires; Glires; Rodentia; Sciurognathi; Muroidea; Muridae; Murinae; Mus; Mus
781	TRINITY_DN33545_c0_g3	492.025	1.71981	0.000493345	0.00730668
402	TRINITY_DN34079_c0_g2	544.247	1.71614	4.53958e-05	0.0013062	CHI10_DROME	CHI10_DROME	Q:74-268,H:602-792	26442%ID	E:101e-06
717	TRINITY_DN29880_c0_g2	3254.91	1.71524	0.000379769	0.00612663
958	TRINITY_DN28727_c0_g1	59.7181	1.71435	0.000959542	0.0115856	CTRB2_LITVA	CTRB2_LITVA	Q:2-166,H:119-271	36747%ID	E:221e-20	RecName: Full=Chymotrypsin BII;	Eukaryota; Metazoa; Ecdysozoa; Arthropoda; Crustacea; Malacostraca; Eumalacostraca; Eucarida; Decapoda; Dendrobranchiata; Penaeoidea; Penaeidae; Litopenaeus
591	TRINITY_DN33474_c0_g1	62.4461	1.69835	0.000181618	0.0035592	TNKS_DROME	TNKS_DROME	Q:1-165,H:1109-1165	4386%ID	E:604e-08	RecName: Full=Tankyrase;	Eukaryota; Metazoa; Ecdysozoa; Arthropoda; Hexapoda; Insecta; Pterygota; Neoptera; Endopterygota; Diptera; Brachycera; Muscomorpha; Ephydroidea; Drosophilidae; Drosophila; Sophophora
956	TRINITY_DN34485_c0_g4	141.95	1.69163	0.000944188	0.0114241
449	TRINITY_DN34440_c0_g1	101.246	1.68758	6.78272e-05	0.00175079	MA2B1_CAVPO	MA2B1_CAVPO	Q:24-493,H:552-1002	41152%ID	E:137e-95	RecName: Full=Lysosomal alpha-mannosidase;	Eukaryota; Metazoa; Chordata; Craniata; Vertebrata; Euteleostomi; Mammalia; Eutheria; Euarchontoglires; Glires; Rodentia; Hystricognathi; Caviidae; Cavia
209	TRINITY_DN31432_c3_g5	186.502	1.68031	4.79582e-06	0.000265422
961	TRINITY_DN30528_c0_g2	123.881	1.67744	0.000977621	0.0117297	COGS_HYPLI	COGS_HYPLI	Q:80-309,H:30-255	39916%ID	E:174e-39	RecName: Full=Collagenase;	Eukaryota; Metazoa; Ecdysozoa; Arthropoda; Hexapoda; Insecta; Pterygota; Neoptera; Endopterygota; Diptera; Brachycera; Muscomorpha; Oestroidea; Oestridae; Hypodermatinae; Hypoderma
1022	TRINITY_DN35245_c4_g2	138.66	1.67406	0.001195	0.0135504	CLC4G_MOUSE	CLC4G_MOUSE	Q:122-263,H:158-293	27891%ID	E:319e-06	RecName: Full=C-type lectin domain family 4 member G;	Eukaryota; Metazoa; Chordata; Craniata; Vertebrata; Euteleostomi; Mammalia; Eutheria; Euarchontoglires; Glires; Rodentia; Sciurognathi; Muroidea; Muridae; Murinae; Mus; Mus
999	TRINITY_DN30806_c0_g1	241.276	1.6728	0.00108961	0.0126002	ABCGK_DICDI	ABCGK_DICDI	Q:1-287,H:441-717	24653%ID	E:148e-24	RecName: Full=ABC transporter G family member 20;	Eukaryota; Amoebozoa; Mycetozoa; Dictyosteliida; Dictyostelium
1036	TRINITY_DN35453_c0_g2	746.449	1.67213	0.00124851	0.0139185
1046	TRINITY_DN34482_c0_g3	444.357	1.67152	0.00128879	0.0142519	SKEL1_DROME	SKEL1_DROME	Q:33-136,H:32-137	59434%ID	E:578e-36	RecName: Full=Protein Skeletor, isoforms B/C;	Eukaryota; Metazoa; Ecdysozoa; Arthropoda; Hexapoda; Insecta; Pterygota; Neoptera; Endopterygota; Diptera; Brachycera; Muscomorpha; Ephydroidea; Drosophilidae; Drosophila; Sophophora`SKEL1_DROME	SKEL1_DROME	Q:36-136,H:152-252	39604%ID	E:561e-17	RecName: Full=Protein Skeletor, isoforms B/C;	Eukaryota; Metazoa; Ecdysozoa; Arthropoda; Hexapoda; Insecta; Pterygota; Neoptera; Endopterygota; Diptera; Brachycera; Muscomorpha; Ephydroidea; Drosophilidae; Drosophila; Sophophora
1064	TRINITY_DN34544_c5_g2	86.0577	1.66379	0.00135491	0.0147295	STAR_DROME	STAR_DROME	Q:101-296,H:386-580	25728%ID	E:715e-10	RecName: Full=Protein Star;	Eukaryota; Metazoa; Ecdysozoa; Arthropoda; Hexapoda; Insecta; Pterygota; Neoptera; Endopterygota; Diptera; Brachycera; Muscomorpha; Ephydroidea; Drosophilidae; Drosophila; Sophophora
299	TRINITY_DN30554_c0_g1	409.713	1.65977	1.55751e-05	0.000602533	BEST1_HUMAN	BEST1_HUMAN	Q:167-349,H:61-121	59016%ID	E:129e-20	RecName: Full=Bestrophin-1;	Eukaryota; Metazoa; Chordata; Craniata; Vertebrata; Euteleostomi; Mammalia; Eutheria; Euarchontoglires; Primates; Haplorrhini; Catarrhini; Hominidae; Homo
1078	TRINITY_DN29041_c0_g3	57.5744	1.65608	0.00143103	0.015355
1015	TRINITY_DN30727_c0_g1	116.092	1.65436	0.00115016	0.0131073	4CL3_ORYSJ	4CL3_ORYSJ	Q:46-547,H:41-532	29651%ID	E:263e-56	RecName: Full=Probable 4-coumarate--CoA ligase 3;	Eukaryota; Viridiplantae; Streptophyta; Embryophyta; Tracheophyta; Spermatophyta; Magnoliophyta; Liliopsida; Poales; Poaceae; BOP clade; Oryzoideae; Oryzeae; Oryzinae; Oryza
217	TRINITY_DN33581_c0_g1	449.485	1.65348	5.28654e-06	0.000281795	TSN6_PONAB	TSN6_PONAB	Q:1-158,H:89-241	2716%ID	E:689e-16	RecName: Full=Tetraspanin-6;	Eukaryota; Metazoa; Chordata; Craniata; Vertebrata; Euteleostomi; Mammalia; Eutheria; Euarchontoglires; Primates; Haplorrhini; Catarrhini; Hominidae; Pongo
796	TRINITY_DN30163_c1_g5	148.872	1.64644	0.000525322	0.00762409	TNKS_DROME	TNKS_DROME	Q:40-215,H:1001-1181	43956%ID	E:743e-40	RecName: Full=Tankyrase;	Eukaryota; Metazoa; Ecdysozoa; Arthropoda; Hexapoda; Insecta; Pterygota; Neoptera; Endopterygota; Diptera; Brachycera; Muscomorpha; Ephydroidea; Drosophilidae; Drosophila; Sophophora
732	TRINITY_DN37546_c2_g3	52.5684	1.64345	0.000400127	0.00632278	IAP3_NPVOP	IAP3_NPVOP	Q:146-226,H:6-85	40964%ID	E:103e-14	RecName: Full=E3 ubiquitin-protein ligase IAP-3;	Viruses; dsDNA viruses, no RNA stage; Baculoviridae; Alphabaculovirus`IAP3_NPVOP	IAP3_NPVOP	Q:61-225,H:6-178	27374%ID	E:137e-10	RecName: Full=E3 ubiquitin-protein ligase IAP-3;	Viruses; dsDNA viruses, no RNA stage; Baculoviridae; Alphabaculovirus
404	TRINITY_DN36215_c0_g4	261.427	1.63724	4.67492e-05	0.00133786	ANK3_MOUSE	ANK3_MOUSE	Q:579-1312,H:28-765	28329%ID	E:36e-59	RecName: Full=Ankyrin-3;	Eukaryota; Metazoa; Chordata; Craniata; Vertebrata; Euteleostomi; Mammalia; Eutheria; Euarchontoglires; Glires; Rodentia; Sciurognathi; Muroidea; Muridae; Murinae; Mus; Mus`ANK3_MOUSE	ANK3_MOUSE	Q:648-1278,H:225-798	26646%ID	E:583e-48	RecName: Full=Ankyrin-3;	Eukaryota; Metazoa; Chordata; Craniata; Vertebrata; Euteleostomi; Mammalia; Eutheria; Euarchontoglires; Glires; Rodentia; Sciurognathi; Muroidea; Muridae; Murinae; Mus; Mus`ANK3_MOUSE	ANK3_MOUSE	Q:801-1312,H:6-534	26716%ID	E:597e-46	RecName: Full=Ankyrin-3;	Eukaryota; Metazoa; Chordata; Craniata; Vertebrata; Euteleostomi; Mammalia; Eutheria; Euarchontoglires; Glires; Rodentia; Sciurognathi; Muroidea; Muridae; Murinae; Mus; Mus
832	TRINITY_DN33827_c1_g3	693.788	1.6368	0.000584178	0.00812162	C56D1_HUMAN	C56D1_HUMAN	Q:34-213,H:12-190	28889%ID	E:333e-13	RecName: Full=Cytochrome b561 domain-containing protein 1;	Eukaryota; Metazoa; Chordata; Craniata; Vertebrata; Euteleostomi; Mammalia; Eutheria; Euarchontoglires; Primates; Haplorrhini; Catarrhini; Hominidae; Homo
112	TRINITY_DN35614_c1_g2	695.833	1.63628	2.88214e-07	2.98729e-05	ANR24_MOUSE	ANR24_MOUSE	Q:602-765,H:18-161	31515%ID	E:222e-07	RecName: Full=Ankyrin repeat domain-containing protein 24;	Eukaryota; Metazoa; Chordata; Craniata; Vertebrata; Euteleostomi; Mammalia; Eutheria; Euarchontoglires; Glires; Rodentia; Sciurognathi; Muroidea; Muridae; Murinae; Mus; Mus
697	TRINITY_DN28939_c0_g1	323.819	1.63478	0.000346051	0.00573946	ASSY_DANRE	ASSY_DANRE	Q:1-232,H:1-232	56897%ID	E:227e-93	RecName: Full=Argininosuccinate synthase;	Eukaryota; Metazoa; Chordata; Craniata; Vertebrata; Euteleostomi; Actinopterygii; Neopterygii; Teleostei; Ostariophysi; Cypriniformes; Cyprinidae; Danio
1025	TRINITY_DN37233_c0_g6	61.7145	1.63426	0.00120242	0.0135692
1142	TRINITY_DN30110_c0_g3	108.203	1.6269	0.00168781	0.0170953	FXDC2_MACFA	FXDC2_MACFA	Q:49-320,H:59-328	40%ID	E:448e-69	RecName: Full=Fatty acid hydroxylase domain-containing protein 2;	Eukaryota; Metazoa; Chordata; Craniata; Vertebrata; Euteleostomi; Mammalia; Eutheria; Euarchontoglires; Primates; Haplorrhini; Catarrhini; Cercopithecidae; Cercopithecinae; Macaca
1147	TRINITY_DN35418_c1_g1	50.9359	1.62599	0.00172464	0.0173923	BIRC7_HUMAN	BIRC7_HUMAN	Q:32-235,H:99-293	25463%ID	E:198e-09	RecName: Full=Baculoviral IAP repeat-containing protein 7;	Eukaryota; Metazoa; Chordata; Craniata; Vertebrata; Euteleostomi; Mammalia; Eutheria; Euarchontoglires; Primates; Haplorrhini; Catarrhini; Hominidae; Homo
1158	TRINITY_DN29734_c0_g1	416.561	1.62201	0.00177772	0.0177572	CEL_HUMAN	CEL_HUMAN	Q:186-342,H:553-706	3949%ID	E:227e-07	RecName: Full=Bile salt-activated lipase;	Eukaryota; Metazoa; Chordata; Craniata; Vertebrata; Euteleostomi; Mammalia; Eutheria; Euarchontoglires; Primates; Haplorrhini; Catarrhini; Hominidae; Homo`CEL_HUMAN	CEL_HUMAN	Q:181-348,H:572-723	38462%ID	E:358e-07	RecName: Full=Bile salt-activated lipase;	Eukaryota; Metazoa; Chordata; Craniata; Vertebrata; Euteleostomi; Mammalia; Eutheria; Euarchontoglires; Primates; Haplorrhini; Catarrhini; Hominidae; Homo`CEL_HUMAN	CEL_HUMAN	Q:171-327,H:581-724	39873%ID	E:125e-06	RecName: Full=Bile salt-activated lipase;	Eukaryota; Metazoa; Chordata; Craniata; Vertebrata; Euteleostomi; Mammalia; Eutheria; Euarchontoglires; Primates; Haplorrhini; Catarrhini; Hominidae; Homo
1135	TRINITY_DN34506_c1_g5	28.2035	1.61666	0.00165736	0.0168887
1171	TRINITY_DN34482_c0_g1	1017.94	1.61328	0.00184837	0.0182501	SKEL1_DROME	SKEL1_DROME	Q:1-138,H:138-275	63768%ID	E:668e-59	RecName: Full=Protein Skeletor, isoforms B/C;	Eukaryota; Metazoa; Ecdysozoa; Arthropoda; Hexapoda; Insecta; Pterygota; Neoptera; Endopterygota; Diptera; Brachycera; Muscomorpha; Ephydroidea; Drosophilidae; Drosophila; Sophophora`SKEL1_DROME	SKEL1_DROME	Q:16-127,H:36-149	40351%ID	E:166e-21	RecName: Full=Protein Skeletor, isoforms B/C;	Eukaryota; Metazoa; Ecdysozoa; Arthropoda; Hexapoda; Insecta; Pterygota; Neoptera; Endopterygota; Diptera; Brachycera; Muscomorpha; Ephydroidea; Drosophilidae; Drosophila; Sophophora
1187	TRINITY_DN32631_c0_g1	22.9185	1.61038	0.00190677	0.018581
1223	TRINITY_DN33064_c0_g2	146.704	1.60009	0.00206504	0.0195281
201	TRINITY_DN29423_c0_g1	99.492	1.59688	4.29457e-06	0.000247577	NEUS_HUMAN	NEUS_HUMAN	Q:16-377,H:23-397	33422%ID	E:364e-61	RecName: Full=Neuroserpin;	Eukaryota; Metazoa; Chordata; Craniata; Vertebrata; Euteleostomi; Mammalia; Eutheria; Euarchontoglires; Primates; Haplorrhini; Catarrhini; Hominidae; Homo
104	TRINITY_DN35201_c1_g2	54.4955	1.59237	2.36723e-07	2.63286e-05	COGS_UCAPU	COGS_UCAPU	Q:15-225,H:26-225	32719%ID	E:263e-18	RecName: Full=Brachyurin;	Eukaryota; Metazoa; Ecdysozoa; Arthropoda; Crustacea; Malacostraca; Eumalacostraca; Eucarida; Decapoda; Pleocyemata; Brachyura; Eubrachyura; Ocypodoidea; Ocypodidae; Ucinae; Uca; Leptuca
1058	TRINITY_DN33029_c4_g1	42.457	1.5923	0.00133603	0.0146022	PRP1_BOMMO	PRP1_BOMMO	Q:5-317,H:194-505	50637%ID	E:578e-107	RecName: Full=Phenoloxidase subunit 1;	Eukaryota; Metazoa; Ecdysozoa; Arthropoda; Hexapoda; Insecta; Pterygota; Neoptera; Endopterygota; Lepidoptera; Glossata; Ditrysia; Bombycoidea; Bombycidae; Bombycinae; Bombyx
1085	TRINITY_DN33778_c0_g1	843.752	1.58422	0.00145487	0.0155099	BGH3_MOUSE	BGH3_MOUSE	Q:4-284,H:394-632	27402%ID	E:595e-14	RecName: Full=Transforming growth factor-beta-induced protein ig-h3;	Eukaryota; Metazoa; Chordata; Craniata; Vertebrata; Euteleostomi; Mammalia; Eutheria; Euarchontoglires; Glires; Rodentia; Sciurognathi; Muroidea; Muridae; Murinae; Mus; Mus`BGH3_MOUSE	BGH3_MOUSE	Q:20-284,H:138-371	25746%ID	E:221e-06	RecName: Full=Transforming growth factor-beta-induced protein ig-h3;	Eukaryota; Metazoa; Chordata; Craniata; Vertebrata; Euteleostomi; Mammalia; Eutheria; Euarchontoglires; Glires; Rodentia; Sciurognathi; Muroidea; Muridae; Murinae; Mus; Mus`BGH3_MOUSE	BGH3_MOUSE	Q:9-284,H:264-498	23188%ID	E:396e-06	RecName: Full=Transforming growth factor-beta-induced protein ig-h3;	Eukaryota; Metazoa; Chordata; Craniata; Vertebrata; Euteleostomi; Mammalia; Eutheria; Euarchontoglires; Glires; Rodentia; Sciurognathi; Muroidea; Muridae; Murinae; Mus; Mus
390	TRINITY_DN32050_c0_g1	132.467	1.58344	4.23714e-05	0.00125669	LIPH_HUMAN	LIPH_HUMAN	Q:1012-1632,H:67-277	31481%ID	E:338e-19	RecName: Full=Lipase member H;	Eukaryota; Metazoa; Chordata; Craniata; Vertebrata; Euteleostomi; Mammalia; Eutheria; Euarchontoglires; Primates; Haplorrhini; Catarrhini; Hominidae; Homo
1277	TRINITY_DN28311_c0_g1	172.66	1.57538	0.00240964	0.0218264	APOD_HUMAN	APOD_HUMAN	Q:27-108,H:26-100	37349%ID	E:587e-11	RecName: Full=Apolipoprotein D;	Eukaryota; Metazoa; Chordata; Craniata; Vertebrata; Euteleostomi; Mammalia; Eutheria; Euarchontoglires; Primates; Haplorrhini; Catarrhini; Hominidae; Homo
1152	TRINITY_DN28769_c0_g2	467.601	1.57322	0.00176086	0.0176805	LITAF_RAT	LITAF_RAT	Q:15-272,H:69-156	32967%ID	E:715e-09	RecName: Full=Lipopolysaccharide-induced tumor necrosis factor-alpha factor homolog;	Eukaryota; Metazoa; Chordata; Craniata; Vertebrata; Euteleostomi; Mammalia; Eutheria; Euarchontoglires; Glires; Rodentia; Sciurognathi; Muroidea; Muridae; Murinae; Rattus
1082	TRINITY_DN34211_c0_g2	243.555	1.56949	0.00144076	0.0154023	CUT1_CAEEL	CUT1_CAEEL	Q:1-235,H:38-256	24473%ID	E:521e-08	RecName: Full=Cuticlin-1;	Eukaryota; Metazoa; Ecdysozoa; Nematoda; Chromadorea; Rhabditida; Rhabditoidea; Rhabditidae; Peloderinae; Caenorhabditis
930	TRINITY_DN37206_c0_g1	1737.01	1.56621	0.000869931	0.0108199	FZD1_HUMAN	FZD1_HUMAN	Q:34-147,H:116-228	45614%ID	E:985e-34	RecName: Full=Frizzled-1;	Eukaryota; Metazoa; Chordata; Craniata; Vertebrata; Euteleostomi; Mammalia; Eutheria; Euarchontoglires; Primates; Haplorrhini; Catarrhini; Hominidae; Homo
665	TRINITY_DN31450_c0_g2	202.417	1.56434	0.00028886	0.00502802	KL40A_DANRE	KL40A_DANRE	Q:29-135,H:20-132	28814%ID	E:69e-07	RecName: Full=Kelch-like protein 40a;	Eukaryota; Metazoa; Chordata; Craniata; Vertebrata; Euteleostomi; Actinopterygii; Neopterygii; Teleostei; Ostariophysi; Cypriniformes; Cyprinidae; Danio
1157	TRINITY_DN36483_c1_g3	217.159	1.56237	0.00177203	0.0177275	BAB1_DROME	BAB1_DROME	Q:6-120,H:100-213	60%ID	E:39e-44	RecName: Full=Protein bric-a-brac 1;	Eukaryota; Metazoa; Ecdysozoa; Arthropoda; Hexapoda; Insecta; Pterygota; Neoptera; Endopterygota; Diptera; Brachycera; Muscomorpha; Ephydroidea; Drosophilidae; Drosophila; Sophophora
1139	TRINITY_DN36995_c0_g1	53.1972	1.56102	0.00167044	0.0169728	CASP3_MOUSE	CASP3_MOUSE	Q:39-275,H:45-261	2625%ID	E:282e-13	RecName: Full=Caspase-3;	Eukaryota; Metazoa; Chordata; Craniata; Vertebrata; Euteleostomi; Mammalia; Eutheria; Euarchontoglires; Glires; Rodentia; Sciurognathi; Muroidea; Muridae; Murinae; Mus; Mus
18	TRINITY_DN35931_c0_g2	74.6702	1.55952	2.36575e-11	1.52026e-08
294	TRINITY_DN35985_c0_g4	2121.52	1.55841	1.47263e-05	0.000579225	PGSB2_DROME	PGSB2_DROME	Q:10-160,H:3-152	28758%ID	E:11e-12	RecName: Full=Peptidoglycan-recognition protein SB2;	Eukaryota; Metazoa; Ecdysozoa; Arthropoda; Hexapoda; Insecta; Pterygota; Neoptera; Endopterygota; Diptera; Brachycera; Muscomorpha; Ephydroidea; Drosophilidae; Drosophila; Sophophora
1317	TRINITY_DN35821_c2_g2	103.367	1.55533	0.00264844	0.0232608
1260	TRINITY_DN37540_c0_g1	398.01	1.55142	0.0022799	0.0209299
250	TRINITY_DN37391_c0_g1	457.612	1.54777	8.98856e-06	0.000416038
110	TRINITY_DN34689_c1_g2	963.962	1.54476	2.88991e-07	2.98729e-05	SHAKB_DROME	SHAKB_DROME	Q:1-369,H:1-370	72776%ID	E:0	RecName: Full=Innexin shaking-B;	Eukaryota; Metazoa; Ecdysozoa; Arthropoda; Hexapoda; Insecta; Pterygota; Neoptera; Endopterygota; Diptera; Brachycera; Muscomorpha; Ephydroidea; Drosophilidae; Drosophila; Sophophora
1338	TRINITY_DN33846_c0_g1	1746.88	1.54234	0.0027841	0.0240686	CUT1_CAEEL	CUT1_CAEEL	Q:358-572,H:31-254	22907%ID	E:204e-06	RecName: Full=Cuticlin-1;	Eukaryota; Metazoa; Ecdysozoa; Nematoda; Chromadorea; Rhabditida; Rhabditoidea; Rhabditidae; Peloderinae; Caenorhabditis
1264	TRINITY_DN34818_c0_g1	302.057	1.54132	0.00231036	0.0211424	STAR_DROME	STAR_DROME	Q:142-355,H:305-540	25833%ID	E:43e-09	RecName: Full=Protein Star;	Eukaryota; Metazoa; Ecdysozoa; Arthropoda; Hexapoda; Insecta; Pterygota; Neoptera; Endopterygota; Diptera; Brachycera; Muscomorpha; Ephydroidea; Drosophilidae; Drosophila; Sophophora
288	TRINITY_DN35540_c0_g1	85.1249	1.51867	1.41523e-05	0.000566434	GABR2_HUMAN	GABR2_HUMAN	Q:31-520,H:267-753	33871%ID	E:1e-88	RecName: Full=Gamma-aminobutyric acid type B receptor subunit 2;	Eukaryota; Metazoa; Chordata; Craniata; Vertebrata; Euteleostomi; Mammalia; Eutheria; Euarchontoglires; Primates; Haplorrhini; Catarrhini; Hominidae; Homo
811	TRINITY_DN30394_c0_g1	465.096	1.51807	0.000547852	0.00780419	KRH1_DROME	KRH1_DROME	Q:17-303,H:169-467	61311%ID	E:159e-119	RecName: Full=Krueppel homolog 1;	Eukaryota; Metazoa; Ecdysozoa; Arthropoda; Hexapoda; Insecta; Pterygota; Neoptera; Endopterygota; Diptera; Brachycera; Muscomorpha; Ephydroidea; Drosophilidae; Drosophila; Sophophora
325	TRINITY_DN34626_c0_g1	50.9485	1.5172	1.90777e-05	0.000681078	LEDL2_DROME	LEDL2_DROME	Q:258-379,H:51-175	28125%ID	E:306e-07
1432	TRINITY_DN28908_c0_g1	235.388	1.51565	0.00347936	0.0280857
563	TRINITY_DN37362_c0_g1	545.354	1.50328	0.000154438	0.00317298
1420	TRINITY_DN29656_c0_g1	1275.87	1.50179	0.00341479	0.0278161
1447	TRINITY_DN32218_c0_g1	417.044	1.49953	0.00356453	0.028494	SPZ2_DROME	SPZ2_DROME	Q:350-531,H:412-597	39894%ID	E:446e-40
393	TRINITY_DN35881_c0_g5	44.9907	1.49821	4.32369e-05	0.00126411
280	TRINITY_DN32134_c0_g3	46.1928	1.49644	1.34676e-05	0.000556355
1479	TRINITY_DN36563_c0_g1	1033.41	1.49459	0.00382903	0.0299462	APOD_CAVPO	APOD_CAVPO	Q:30-203,H:26-83	34483%ID	E:355e-07	RecName: Full=Apolipoprotein D;	Eukaryota; Metazoa; Chordata; Craniata; Vertebrata; Euteleostomi; Mammalia; Eutheria; Euarchontoglires; Glires; Rodentia; Hystricognathi; Caviidae; Cavia
1306	TRINITY_DN32312_c0_g1	993.068	1.49092	0.00256031	0.02269	CLVS1_XENLA	CLVS1_XENLA	Q:10-261,H:6-258	31621%ID	E:221e-34	RecName: Full=Clavesin-1;	Eukaryota; Metazoa; Chordata; Craniata; Vertebrata; Euteleostomi; Amphibia; Batrachia; Anura; Pipoidea; Pipidae; Xenopodinae; Xenopus; Xenopus
1497	TRINITY_DN32342_c0_g1	1585.18	1.48311	0.00400631	0.0309163	APOD_CAVPO	APOD_CAVPO	Q:370-600,H:108-186	35443%ID	E:502e-08	RecName: Full=Apolipoprotein D;	Eukaryota; Metazoa; Chordata; Craniata; Vertebrata; Euteleostomi; Mammalia; Eutheria; Euarchontoglires; Glires; Rodentia; Hystricognathi; Caviidae; Cavia
1059	TRINITY_DN33879_c0_g1	526.52	1.47935	0.00133688	0.0146022	CBPB_ASTAS	CBPB_ASTAS	Q:1-113,H:133-245	47788%ID	E:512e-33	RecName: Full=Carboxypeptidase B;	Eukaryota; Metazoa; Ecdysozoa; Arthropoda; Crustacea; Malacostraca; Eumalacostraca; Eucarida; Decapoda; Pleocyemata; Astacidea; Astacoidea; Astacidae; Astacus
124	TRINITY_DN35118_c2_g1	39.1789	1.47886	4.39616e-07	4.11411e-05
108	TRINITY_DN35368_c0_g2	206.9	1.47789	2.69661e-07	2.88812e-05
1413	TRINITY_DN37233_c0_g7	75.1083	1.47786	0.00338102	0.0276579
168	TRINITY_DN30887_c1_g3	104.765	1.4769	1.89089e-06	0.00013019	HNF6_MOUSE	HNF6_MOUSE	Q:1362-1619,H:288-373	89535%ID	E:282e-69	RecName: Full=Hepatocyte nuclear factor 6;	Eukaryota; Metazoa; Chordata; Craniata; Vertebrata; Euteleostomi; Mammalia; Eutheria; Euarchontoglires; Glires; Rodentia; Sciurognathi; Muroidea; Muridae; Murinae; Mus; Mus`HNF6_MOUSE	HNF6_MOUSE	Q:1705-1962,H:369-447	65116%ID	E:282e-69	RecName: Full=Hepatocyte nuclear factor 6;	Eukaryota; Metazoa; Chordata; Craniata; Vertebrata; Euteleostomi; Mammalia; Eutheria; Euarchontoglires; Glires; Rodentia; Sciurognathi; Muroidea; Muridae; Murinae; Mus; Mus
530	TRINITY_DN28590_c0_g1	156.13	1.47541	0.000121431	0.00265078
1010	TRINITY_DN34506_c1_g4	1357.27	1.47239	0.00113445	0.0129923	Y381_RICFE	Y381_RICFE	Q:3595-4905,H:650-1071	27174%ID	E:918e-29	RecName: Full=Putative ankyrin repeat protein RF_0381;	Bacteria; Proteobacteria; Alphaproteobacteria; Rickettsiales; Rickettsiaceae; Rickettsieae; Rickettsia; spotted fever group`Y381_RICFE	Y381_RICFE	Q:3226-4896,H:656-1134	25623%ID	E:2e-24	RecName: Full=Putative ankyrin repeat protein RF_0381;	Bacteria; Proteobacteria; Alphaproteobacteria; Rickettsiales; Rickettsiaceae; Rickettsieae; Rickettsia; spotted fever group`Y381_RICFE	Y381_RICFE	Q:3793-5145,H:638-1004	25386%ID	E:792e-18	RecName: Full=Putative ankyrin repeat protein RF_0381;	Bacteria; Proteobacteria; Alphaproteobacteria; Rickettsiales; Rickettsiaceae; Rickettsieae; Rickettsia; spotted fever group`Y381_RICFE	Y381_RICFE	Q:4204-5151,H:623-940	23851%ID	E:319e-08	RecName: Full=Putative ankyrin repeat protein RF_0381;	Bacteria; Proteobacteria; Alphaproteobacteria; Rickettsiales; Rickettsiaceae; Rickettsieae; Rickettsia; spotted fever group
1556	TRINITY_DN29602_c0_g1	77.1234	1.47178	0.00454233	0.0337763	FXDC2_MACFA	FXDC2_MACFA	Q:21-258,H:91-325	44813%ID	E:12e-65	RecName: Full=Fatty acid hydroxylase domain-containing protein 2;	Eukaryota; Metazoa; Chordata; Craniata; Vertebrata; Euteleostomi; Mammalia; Eutheria; Euarchontoglires; Primates; Haplorrhini; Catarrhini; Cercopithecidae; Cercopithecinae; Macaca
876	TRINITY_DN32021_c1_g4	63.7291	1.46585	0.000710713	0.00938449	4CL5_ORYSJ	4CL5_ORYSJ	Q:62-366,H:27-327	23492%ID	E:102e-18	RecName: Full=Probable 4-coumarate--CoA ligase 5;	Eukaryota; Viridiplantae; Streptophyta; Embryophyta; Tracheophyta; Spermatophyta; Magnoliophyta; Liliopsida; Poales; Poaceae; BOP clade; Oryzoideae; Oryzeae; Oryzinae; Oryza
1527	TRINITY_DN33632_c0_g2	603.089	1.46554	0.00431967	0.0327214
1002	TRINITY_DN33397_c0_g2	303.035	1.46327	0.00109877	0.0126841
1533	TRINITY_DN33362_c0_g1	135.031	1.45964	0.00435608	0.0328681	SPR_DROME	SPR_DROME	Q:20-335,H:91-434	25978%ID	E:382e-24	RecName: Full=Sex peptide receptor {ECO:0000312|FlyBase:FBgn0029768};	Eukaryota; Metazoa; Ecdysozoa; Arthropoda; Hexapoda; Insecta; Pterygota; Neoptera; Endopterygota; Diptera; Brachycera; Muscomorpha; Ephydroidea; Drosophilidae; Drosophila; Sophophora
1561	TRINITY_DN30237_c0_g1	909.686	1.45573	0.00461858	0.0342237	MRC1_MOUSE	MRC1_MOUSE	Q:110-231,H:225-341	26016%ID	E:252e-06	RecName: Full=Macrophage mannose receptor 1;	Eukaryota; Metazoa; Chordata; Craniata; Vertebrata; Euteleostomi; Mammalia; Eutheria; Euarchontoglires; Glires; Rodentia; Sciurognathi; Muroidea; Muridae; Murinae; Mus; Mus
1616	TRINITY_DN34445_c0_g2	153.467	1.45076	0.00520806	0.0372552	DHGL_DROME	DHGL_DROME	Q:1-298,H:330-608	40728%ID	E:465e-66	RecName: Full=Glucose dehydrogenase [FAD, quinone];	Eukaryota; Metazoa; Ecdysozoa; Arthropoda; Hexapoda; Insecta; Pterygota; Neoptera; Endopterygota; Diptera; Brachycera; Muscomorpha; Ephydroidea; Drosophilidae; Drosophila; Sophophora
733	TRINITY_DN30207_c0_g1	62.4657	1.4503	0.000401311	0.00633282
538	TRINITY_DN37952_c0_g1	152.578	1.45026	0.000128474	0.00276218
302	TRINITY_DN36969_c0_g1	82.1583	1.4452	1.622e-05	0.000622031	HDC_HUMAN	HDC_HUMAN	Q:21-406,H:94-537	36526%ID	E:225e-80	RecName: Full=Headcase protein homolog;	Eukaryota; Metazoa; Chordata; Craniata; Vertebrata; Euteleostomi; Mammalia; Eutheria; Euarchontoglires; Primates; Haplorrhini; Catarrhini; Hominidae; Homo
328	TRINITY_DN35732_c0_g3	135.502	1.44416	2.00768e-05	0.000708013
1435	TRINITY_DN32013_c1_g1	412.787	1.43686	0.00349336	0.0281587	APOD_HUMAN	APOD_HUMAN	Q:15-152,H:15-143	33813%ID	E:733e-15	RecName: Full=Apolipoprotein D;	Eukaryota; Metazoa; Chordata; Craniata; Vertebrata; Euteleostomi; Mammalia; Eutheria; Euarchontoglires; Primates; Haplorrhini; Catarrhini; Hominidae; Homo
1589	TRINITY_DN31266_c0_g3	6674.67	1.4367	0.00494826	0.0359978
355	TRINITY_DN32709_c1_g1	1009.56	1.43357	2.68629e-05	0.000875277	TAU_SPECI	TAU_SPECI	Q:40-215,H:184-372	40%ID	E:137e-31	RecName: Full=Microtubule-associated protein tau;	Eukaryota; Metazoa; Chordata; Craniata; Vertebrata; Euteleostomi; Mammalia; Eutheria; Euarchontoglires; Glires; Rodentia; Sciurognathi; Sciuridae; Xerinae; Marmotini; Spermophilus`TAU_SPECI	TAU_SPECI	Q:150-245,H:245-340	50515%ID	E:801e-19	RecName: Full=Microtubule-associated protein tau;	Eukaryota; Metazoa; Chordata; Craniata; Vertebrata; Euteleostomi; Mammalia; Eutheria; Euarchontoglires; Glires; Rodentia; Sciurognathi; Sciuridae; Xerinae; Marmotini; Spermophilus
1600	TRINITY_DN34052_c0_g2	259.39	1.43347	0.00505113	0.0364937	STUB_DROME	STUB_DROME	Q:1364-1681,H:529-632	38889%ID	E:103e-12	RecName: Full=Serine proteinase stubble;	Eukaryota; Metazoa; Ecdysozoa; Arthropoda; Hexapoda; Insecta; Pterygota; Neoptera; Endopterygota; Diptera; Brachycera; Muscomorpha; Ephydroidea; Drosophilidae; Drosophila; Sophophora
461	TRINITY_DN37779_c1_g2	59.9124	1.43168	7.91146e-05	0.00198507	KLHDB_ANOGA	KLHDB_ANOGA	Q:71-279,H:36-242	25352%ID	E:16e-07	RecName: Full=Kelch-like protein diablo {ECO:0000250|UniProtKB:Q9VUU5};	Eukaryota; Metazoa; Ecdysozoa; Arthropoda; Hexapoda; Insecta; Pterygota; Neoptera; Endopterygota; Diptera; Nematocera; Culicoidea; Culicidae; Anophelinae; Anopheles
1624	TRINITY_DN31232_c0_g4	111.271	1.43091	0.00529784	0.0377341	GLIS3_MOUSE	GLIS3_MOUSE	Q:144-328,H:318-498	63784%ID	E:613e-72	RecName: Full=Zinc finger protein GLIS3;	Eukaryota; Metazoa; Chordata; Craniata; Vertebrata; Euteleostomi; Mammalia; Eutheria; Euarchontoglires; Glires; Rodentia; Sciurognathi; Muroidea; Muridae; Murinae; Mus; Mus
1585	TRINITY_DN29981_c0_g1	3296.62	1.42911	0.00483791	0.0353061	CH3L1_MOUSE	CH3L1_MOUSE	Q:14-307,H:15-308	32476%ID	E:993e-44	RecName: Full=Chitinase-3-like protein 1;	Eukaryota; Metazoa; Chordata; Craniata; Vertebrata; Euteleostomi; Mammalia; Eutheria; Euarchontoglires; Glires; Rodentia; Sciurognathi; Muroidea; Muridae; Murinae; Mus; Mus
617	TRINITY_DN34457_c0_g1	351.779	1.42702	0.000215019	0.00403099
246	TRINITY_DN30612_c0_g1	97.1096	1.42667	8.65471e-06	0.000406947	PHNW_BACC1	PHNW_BACC1	Q:9-373,H:2-358	44536%ID	E:95e-106	RecName: Full=2-aminoethylphosphonate--pyruvate transaminase {ECO:0000255|HAMAP-Rule:MF_01376};	Bacteria; Firmicutes; Bacilli; Bacillales; Bacillaceae; Bacillus; Bacillus cereus group
1654	TRINITY_DN28023_c0_g1	352.62	1.42549	0.00557954	0.0390196	TMED6_BOVIN	TMED6_BOVIN	Q:28-101,H:162-239	33333%ID	E:423e-07	RecName: Full=Transmembrane emp24 domain-containing protein 6;	Eukaryota; Metazoa; Chordata; Craniata; Vertebrata; Euteleostomi; Mammalia; Eutheria; Laurasiatheria; Cetartiodactyla; Ruminantia; Pecora; Bovidae; Bovinae; Bos
293	TRINITY_DN35701_c0_g3	53.6513	1.42431	1.4428e-05	0.000572505	GLAS_DROVI	GLAS_DROVI	Q:16-342,H:453-561	91743%ID	E:426e-61	RecName: Full=Protein glass;	Eukaryota; Metazoa; Ecdysozoa; Arthropoda; Hexapoda; Insecta; Pterygota; Neoptera; Endopterygota; Diptera; Brachycera; Muscomorpha; Ephydroidea; Drosophilidae; Drosophila
669	TRINITY_DN36088_c0_g1	127.508	1.42401	0.000296976	0.00513471	C209E_MOUSE	C209E_MOUSE	Q:21-137,H:85-199	31092%ID	E:662e-11	RecName: Full=CD209 antigen-like protein E;	Eukaryota; Metazoa; Chordata; Craniata; Vertebrata; Euteleostomi; Mammalia; Eutheria; Euarchontoglires; Glires; Rodentia; Sciurognathi; Muroidea; Muridae; Murinae; Mus; Mus
1726	TRINITY_DN25017_c0_g1	262.335	1.41166	0.0065043	0.0435894
1433	TRINITY_DN29671_c2_g1	309.035	1.40588	0.00347945	0.0280857	HEPS_PONAB	HEPS_PONAB	Q:334-474,H:159-205	53191%ID	E:19e-12	RecName: Full=Serine protease hepsin;	Eukaryota; Metazoa; Chordata; Craniata; Vertebrata; Euteleostomi; Mammalia; Eutheria; Euarchontoglires; Primates; Haplorrhini; Catarrhini; Hominidae; Pongo
502	TRINITY_DN33792_c0_g1	1892.56	1.40363	0.000105977	0.00244191	DFP_BOMMO	DFP_BOMMO	Q:20-173,H:1-161	32927%ID	E:632e-16	RecName: Full=Putative defense protein;	Eukaryota; Metazoa; Ecdysozoa; Arthropoda; Hexapoda; Insecta; Pterygota; Neoptera; Endopterygota; Lepidoptera; Glossata; Ditrysia; Bombycoidea; Bombycidae; Bombycinae; Bombyx
65	TRINITY_DN30039_c0_g1	96.4097	1.40188	5.89042e-08	1.01693e-05
1041	TRINITY_DN35064_c0_g2	205.542	1.40119	0.0012569	0.0139638	LIPH_HUMAN	LIPH_HUMAN	Q:1-133,H:140-276	35766%ID	E:476e-17	RecName: Full=Lipase member H;	Eukaryota; Metazoa; Chordata; Craniata; Vertebrata; Euteleostomi; Mammalia; Eutheria; Euarchontoglires; Primates; Haplorrhini; Catarrhini; Hominidae; Homo
1540	TRINITY_DN32032_c0_g1	281.427	1.39936	0.00443563	0.0333162	STUB_DROME	STUB_DROME	Q:1820-2530,H:541-782	39592%ID	E:114e-40	RecName: Full=Serine proteinase stubble;	Eukaryota; Metazoa; Ecdysozoa; Arthropoda; Hexapoda; Insecta; Pterygota; Neoptera; Endopterygota; Diptera; Brachycera; Muscomorpha; Ephydroidea; Drosophilidae; Drosophila; Sophophora
39	TRINITY_DN28518_c0_g1	49.4027	1.39796	5.83111e-09	1.6641e-06	BTB6A_DANRE	BTB6A_DANRE	Q:1-247,H:92-335	23904%ID	E:848e-11	RecName: Full=BTB/POZ domain-containing protein 6-A;	Eukaryota; Metazoa; Chordata; Craniata; Vertebrata; Euteleostomi; Actinopterygii; Neopterygii; Teleostei; Ostariophysi; Cypriniformes; Cyprinidae; Danio
1201	TRINITY_DN33496_c0_g2	2419.3	1.39465	0.00198073	0.0190726	FACR1_DROME	FACR1_DROME	Q:1-122,H:463-584	31967%ID	E:154e-19	RecName: Full=Putative fatty acyl-CoA reductase CG5065 {ECO:0000250|UniProtKB:Q922J9, ECO:0000312|EMBL:AAF579741};	Eukaryota; Metazoa; Ecdysozoa; Arthropoda; Hexapoda; Insecta; Pterygota; Neoptera; Endopterygota; Diptera; Brachycera; Muscomorpha; Ephydroidea; Drosophilidae; Drosophila; Sophophora
1786	TRINITY_DN37607_c0_g1	2150.04	1.39339	0.00724178	0.0469013	CHIT_MANSE	CHIT_MANSE	Q:116-286,H:19-75	68421%ID	E:163e-23	RecName: Full=Endochitinase;	Eukaryota; Metazoa; Ecdysozoa; Arthropoda; Hexapoda; Insecta; Pterygota; Neoptera; Endopterygota; Lepidoptera; Glossata; Ditrysia; Bombycoidea; Sphingidae; Sphinginae; Sphingini; Manduca
1067	TRINITY_DN33788_c0_g2	253.757	1.38855	0.00136942	0.0148378	MFSD6_HUMAN	MFSD6_HUMAN	Q:389-861,H:281-783	21388%ID	E:214e-23	RecName: Full=Major facilitator superfamily domain-containing protein 6;	Eukaryota; Metazoa; Chordata; Craniata; Vertebrata; Euteleostomi; Mammalia; Eutheria; Euarchontoglires; Primates; Haplorrhini; Catarrhini; Hominidae; Homo
411	TRINITY_DN35036_c0_g1	73.3524	1.38507	4.78674e-05	0.00134436	AZF1_YEAST	AZF1_YEAST	Q:45-278,H:588-656	28205%ID	E:417e-06	RecName: Full=Asparagine-rich zinc finger protein AZF1;	Eukaryota; Fungi; Dikarya; Ascomycota; Saccharomycotina; Saccharomycetes; Saccharomycetales; Saccharomycetaceae; Saccharomyces
1801	TRINITY_DN34468_c0_g3	69.7567	1.38207	0.0073925	0.0474786
188	TRINITY_DN37238_c3_g1	1152.41	1.37871	2.94401e-06	0.000181135
955	TRINITY_DN35916_c0_g1	73.3727	1.3772	0.00094271	0.0114181	IAP3_NPVOP	IAP3_NPVOP	Q:108-350,H:11-215	30894%ID	E:16e-34	RecName: Full=E3 ubiquitin-protein ligase IAP-3;	Viruses; dsDNA viruses, no RNA stage; Baculoviridae; Alphabaculovirus
818	TRINITY_DN34843_c0_g1	60.6667	1.37547	0.000565521	0.00799902
1389	TRINITY_DN29563_c0_g1	54.136	1.36928	0.00315651	0.0262861	TNKS_DROME	TNKS_DROME	Q:1-199,H:969-1163	34483%ID	E:829e-33	RecName: Full=Tankyrase;	Eukaryota; Metazoa; Ecdysozoa; Arthropoda; Hexapoda; Insecta; Pterygota; Neoptera; Endopterygota; Diptera; Brachycera; Muscomorpha; Ephydroidea; Drosophilidae; Drosophila; Sophophora
1670	TRINITY_DN32675_c0_g2	43286.8	1.36269	0.00575178	0.0398388	APOD_HUMAN	APOD_HUMAN	Q:20-193,H:24-185	28409%ID	E:649e-12	RecName: Full=Apolipoprotein D;	Eukaryota; Metazoa; Chordata; Craniata; Vertebrata; Euteleostomi; Mammalia; Eutheria; Euarchontoglires; Primates; Haplorrhini; Catarrhini; Hominidae; Homo
1237	TRINITY_DN36732_c0_g1	2893.03	1.36224	0.00213339	0.0199577
1804	TRINITY_DN26803_c0_g1	1577.95	1.3617	0.00746755	0.0478543
1012	TRINITY_DN30884_c0_g1	41.8589	1.34793	0.00114436	0.0130799	SO1C1_HUMAN	SO1C1_HUMAN	Q:1-236,H:233-491	29615%ID	E:336e-26	RecName: Full=Solute carrier organic anion transporter family member 1C1;	Eukaryota; Metazoa; Chordata; Craniata; Vertebrata; Euteleostomi; Mammalia; Eutheria; Euarchontoglires; Primates; Haplorrhini; Catarrhini; Hominidae; Homo
290	TRINITY_DN36578_c0_g2	49.6474	1.34608	1.42847e-05	0.000569762
444	TRINITY_DN27937_c0_g1	48.0994	1.34293	6.64482e-05	0.00172333	MTH10_DROME	MTH10_DROME	Q:184-1032,H:110-396	24579%ID	E:224e-27	RecName: Full=Probable G-protein coupled receptor Mth-like 10;	Eukaryota; Metazoa; Ecdysozoa; Arthropoda; Hexapoda; Insecta; Pterygota; Neoptera; Endopterygota; Diptera; Brachycera; Muscomorpha; Ephydroidea; Drosophilidae; Drosophila; Sophophora`MTH10_DROME	MTH10_DROME	Q:1118-1684,H:406-564	24479%ID	E:224e-27	RecName: Full=Probable G-protein coupled receptor Mth-like 10;	Eukaryota; Metazoa; Ecdysozoa; Arthropoda; Hexapoda; Insecta; Pterygota; Neoptera; Endopterygota; Diptera; Brachycera; Muscomorpha; Ephydroidea; Drosophilidae; Drosophila; Sophophora
135	TRINITY_DN36354_c0_g1	94.6086	1.3424	6.40267e-07	5.4859e-05
156	TRINITY_DN32771_c0_g1	103.145	1.34079	1.23356e-06	9.1465e-05	ANK2_HUMAN	ANK2_HUMAN	Q:28-551,H:301-781	26554%ID	E:226e-30	RecName: Full=Ankyrin-2;	Eukaryota; Metazoa; Chordata; Craniata; Vertebrata; Euteleostomi; Mammalia; Eutheria; Euarchontoglires; Primates; Haplorrhini; Catarrhini; Hominidae; Homo`ANK2_HUMAN	ANK2_HUMAN	Q:27-594,H:98-693	2457%ID	E:621e-23	RecName: Full=Ankyrin-2;	Eukaryota; Metazoa; Chordata; Craniata; Vertebrata; Euteleostomi; Mammalia; Eutheria; Euarchontoglires; Primates; Haplorrhini; Catarrhini; Hominidae; Homo`ANK2_HUMAN	ANK2_HUMAN	Q:58-595,H:264-760	27899%ID	E:209e-22	RecName: Full=Ankyrin-2;	Eukaryota; Metazoa; Chordata; Craniata; Vertebrata; Euteleostomi; Mammalia; Eutheria; Euarchontoglires; Primates; Haplorrhini; Catarrhini; Hominidae; Homo`ANK2_HUMAN	ANK2_HUMAN	Q:28-477,H:400-813	2587%ID	E:399e-17	RecName: Full=Ankyrin-2;	Eukaryota; Metazoa; Chordata; Craniata; Vertebrata; Euteleostomi; Mammalia; Eutheria; Euarchontoglires; Primates; Haplorrhini; Catarrhini; Hominidae; Homo`ANK2_HUMAN	ANK2_HUMAN	Q:421-551,H:63-183	36641%ID	E:486e-14	RecName: Full=Ankyrin-2;	Eukaryota; Metazoa; Chordata; Craniata; Vertebrata; Euteleostomi; Mammalia; Eutheria; Euarchontoglires; Primates; Haplorrhini; Catarrhini; Hominidae; Homo`ANK2_HUMAN	ANK2_HUMAN	Q:97-254,H:67-215	32075%ID	E:152e-08	RecName: Full=Ankyrin-2;	Eukaryota; Metazoa; Chordata; Craniata; Vertebrata; Euteleostomi; Mammalia; Eutheria; Euarchontoglires; Primates; Haplorrhini; Catarrhini; Hominidae; Homo
1341	TRINITY_DN32209_c0_g2	105.439	1.33812	0.00281668	0.0242636	PARG_BOVIN	PARG_BOVIN	Q:1-155,H:776-942	32544%ID	E:768e-20	RecName: Full=Poly(ADP-ribose) glycohydrolase;	Eukaryota; Metazoa; Chordata; Craniata; Vertebrata; Euteleostomi; Mammalia; Eutheria; Laurasiatheria; Cetartiodactyla; Ruminantia; Pecora; Bovidae; Bovinae; Bos
463	TRINITY_DN32819_c0_g1	52.6611	1.33581	7.98916e-05	0.00199591
597	TRINITY_DN31215_c0_g1	177.455	1.33476	0.000191995	0.00372484	TDC1_CAEEL	TDC1_CAEEL	Q:1-463,H:77-539	66523%ID	E:0	RecName: Full=Tyrosine decarboxylase {ECO:0000312|WormBase:K01C83b};	Eukaryota; Metazoa; Ecdysozoa; Nematoda; Chromadorea; Rhabditida; Rhabditoidea; Rhabditidae; Peloderinae; Caenorhabditis
1494	TRINITY_DN33210_c1_g1	60.305	1.3312	0.00398295	0.0308347	BGBP_PENMO	BGBP_PENMO	Q:1-200,H:167-360	38942%ID	E:353e-34	RecName: Full=Beta-1,3-glucan-binding protein {ECO:0000312|EMBL:AAM212131};	Eukaryota; Metazoa; Ecdysozoa; Arthropoda; Crustacea; Malacostraca; Eumalacostraca; Eucarida; Decapoda; Dendrobranchiata; Penaeoidea; Penaeidae; Penaeus
1551	TRINITY_DN35697_c0_g1	1419.72	1.32969	0.00450884	0.0336259
926	TRINITY_DN32485_c1_g1	230.366	1.32924	0.000864348	0.0107969	BTD_TAKRU	BTD_TAKRU	Q:112-445,H:109-460	30168%ID	E:799e-33	RecName: Full=Biotinidase;	Eukaryota; Metazoa; Chordata; Craniata; Vertebrata; Euteleostomi; Actinopterygii; Neopterygii; Teleostei; Neoteleostei; Acanthomorphata; Eupercaria; Tetraodontiformes; Tetradontoidea; Tetraodontidae; Takifugu
42	TRINITY_DN37440_c1_g2	206.162	1.32819	6.28631e-09	1.73128e-06
1354	TRINITY_DN30539_c0_g1	2346.46	1.32632	0.00289555	0.0247362	CTRA_BOVIN	CTRA_BOVIN	Q:8-96,H:155-239	34831%ID	E:157e-08	RecName: Full=Chymotrypsinogen A;	Eukaryota; Metazoa; Chordata; Craniata; Vertebrata; Euteleostomi; Mammalia; Eutheria; Laurasiatheria; Cetartiodactyla; Ruminantia; Pecora; Bovidae; Bovinae; Bos
1411	TRINITY_DN33308_c0_g6	138.811	1.32591	0.00335809	0.0275288	GST1_BLAGE	GST1_BLAGE	Q:19-220,H:6-202	35849%ID	E:639e-40	RecName: Full=Glutathione S-transferase;	Eukaryota; Metazoa; Ecdysozoa; Arthropoda; Hexapoda; Insecta; Pterygota; Neoptera; Orthopteroidea; Dictyoptera; Blattodea; Blaberoidea; Ectobiidae; Blattellinae; Blattella
455	TRINITY_DN34637_c2_g1	62.9304	1.32488	7.644e-05	0.00194326
1347	TRINITY_DN35149_c0_g1	103.231	1.31469	0.00285379	0.0245061
1578	TRINITY_DN32927_c0_g2	44.3967	1.31383	0.00477925	0.0350368	5HT2A_PONPY	5HT2A_PONPY	Q:7-216,H:49-262	46729%ID	E:274e-54	RecName: Full=5-hydroxytryptamine receptor 2A;	Eukaryota; Metazoa; Chordata; Craniata; Vertebrata; Euteleostomi; Mammalia; Eutheria; Euarchontoglires; Primates; Haplorrhini; Catarrhini; Hominidae; Pongo`5HT2A_PONPY	5HT2A_PONPY	Q:545-628,H:318-402	45882%ID	E:724e-20	RecName: Full=5-hydroxytryptamine receptor 2A;	Eukaryota; Metazoa; Chordata; Craniata; Vertebrata; Euteleostomi; Mammalia; Eutheria; Euarchontoglires; Primates; Haplorrhini; Catarrhini; Hominidae; Pongo
565	TRINITY_DN33521_c0_g6	608.754	1.31308	0.000155745	0.0031923	Y381_RICFE	Y381_RICFE	Q:283-749,H:626-1082	27495%ID	E:326e-29	RecName: Full=Putative ankyrin repeat protein RF_0381;	Bacteria; Proteobacteria; Alphaproteobacteria; Rickettsiales; Rickettsiaceae; Rickettsieae; Rickettsia; spotted fever group`Y381_RICFE	Y381_RICFE	Q:196-612,H:737-1133	27146%ID	E:97e-23	RecName: Full=Putative ankyrin repeat protein RF_0381;	Bacteria; Proteobacteria; Alphaproteobacteria; Rickettsiales; Rickettsiaceae; Rickettsieae; Rickettsia; spotted fever group`Y381_RICFE	Y381_RICFE	Q:402-810,H:641-1073	2694%ID	E:296e-22	RecName: Full=Putative ankyrin repeat protein RF_0381;	Bacteria; Proteobacteria; Alphaproteobacteria; Rickettsiales; Rickettsiaceae; Rickettsieae; Rickettsia; spotted fever group`Y381_RICFE	Y381_RICFE	Q:484-825,H:618-953	25069%ID	E:372e-15	RecName: Full=Putative ankyrin repeat protein RF_0381;	Bacteria; Proteobacteria; Alphaproteobacteria; Rickettsiales; Rickettsiaceae; Rickettsieae; Rickettsia; spotted fever group
1263	TRINITY_DN37982_c7_g3	6796.77	1.31086	0.0023007	0.0210706
189	TRINITY_DN30585_c4_g4	200.047	1.30956	2.96162e-06	0.000181255
756	TRINITY_DN36767_c0_g2	391.929	1.30435	0.000446898	0.00680712	CASP3_MESAU	CASP3_MESAU	Q:40-249,H:45-243	23611%ID	E:176e-06	RecName: Full=Caspase-3;	Eukaryota; Metazoa; Chordata; Craniata; Vertebrata; Euteleostomi; Mammalia; Eutheria; Euarchontoglires; Glires; Rodentia; Sciurognathi; Muroidea; Cricetidae; Cricetinae; Mesocricetus
959	TRINITY_DN34171_c0_g1	1455.01	1.30426	0.000965327	0.0116433
1246	TRINITY_DN34734_c0_g1	10128.7	1.29112	0.0021988	0.0204121	SIAE_HUMAN	SIAE_HUMAN	Q:13-375,H:26-136	40476%ID	E:137e-27	RecName: Full=Sialate O-acetylesterase;	Eukaryota; Metazoa; Chordata; Craniata; Vertebrata; Euteleostomi; Mammalia; Eutheria; Euarchontoglires; Primates; Haplorrhini; Catarrhini; Hominidae; Homo`SIAE_HUMAN	SIAE_HUMAN	Q:614-790,H:184-240	44068%ID	E:137e-27	RecName: Full=Sialate O-acetylesterase;	Eukaryota; Metazoa; Chordata; Craniata; Vertebrata; Euteleostomi; Mammalia; Eutheria; Euarchontoglires; Primates; Haplorrhini; Catarrhini; Hominidae; Homo`SIAE_HUMAN	SIAE_HUMAN	Q:423-563,H:136-181	34043%ID	E:137e-27	RecName: Full=Sialate O-acetylesterase;	Eukaryota; Metazoa; Chordata; Craniata; Vertebrata; Euteleostomi; Mammalia; Eutheria; Euarchontoglires; Primates; Haplorrhini; Catarrhini; Hominidae; Homo
310	TRINITY_DN33735_c0_g2	67.6192	1.29072	1.74385e-05	0.000646511
702	TRINITY_DN32099_c0_g5	44.135	1.28719	0.000352189	0.00580309
305	TRINITY_DN37574_c0_g1	811.083	1.28705	1.69374e-05	0.000640415	TSN11_BOVIN	TSN11_BOVIN	Q:16-226,H:17-235	30702%ID	E:434e-18	RecName: Full=Tetraspanin-11;	Eukaryota; Metazoa; Chordata; Craniata; Vertebrata; Euteleostomi; Mammalia; Eutheria; Laurasiatheria; Cetartiodactyla; Ruminantia; Pecora; Bovidae; Bovinae; Bos
1790	TRINITY_DN35589_c0_g2	155.374	1.28641	0.00726615	0.0469392
364	TRINITY_DN31456_c0_g2	210.739	1.28554	2.93819e-05	0.000933681	Y381_RICFE	Y381_RICFE	Q:11-137,H:858-971	33071%ID	E:56e-11	RecName: Full=Putative ankyrin repeat protein RF_0381;	Bacteria; Proteobacteria; Alphaproteobacteria; Rickettsiales; Rickettsiaceae; Rickettsieae; Rickettsia; spotted fever group`Y381_RICFE	Y381_RICFE	Q:11-137,H:891-1004	34646%ID	E:814e-11	RecName: Full=Putative ankyrin repeat protein RF_0381;	Bacteria; Proteobacteria; Alphaproteobacteria; Rickettsiales; Rickettsiaceae; Rickettsieae; Rickettsia; spotted fever group`Y381_RICFE	Y381_RICFE	Q:19-137,H:833-938	34454%ID	E:575e-10	RecName: Full=Putative ankyrin repeat protein RF_0381;	Bacteria; Proteobacteria; Alphaproteobacteria; Rickettsiales; Rickettsiaceae; Rickettsieae; Rickettsia; spotted fever group`Y381_RICFE	Y381_RICFE	Q:11-137,H:924-1037	32812%ID	E:203e-07	RecName: Full=Putative ankyrin repeat protein RF_0381;	Bacteria; Proteobacteria; Alphaproteobacteria; Rickettsiales; Rickettsiaceae; Rickettsieae; Rickettsia; spotted fever group`Y381_RICFE	Y381_RICFE	Q:11-137,H:664-777	32308%ID	E:242e-06	RecName: Full=Putative ankyrin repeat protein RF_0381;	Bacteria; Proteobacteria; Alphaproteobacteria; Rickettsiales; Rickettsiaceae; Rickettsieae; Rickettsia; spotted fever group
362	TRINITY_DN32961_c0_g1	1835.19	1.28365	2.86856e-05	0.000916593	BTD_RAT	BTD_RAT	Q:20-202,H:51-231	31351%ID	E:797e-16	RecName: Full=Biotinidase;	Eukaryota; Metazoa; Chordata; Craniata; Vertebrata; Euteleostomi; Mammalia; Eutheria; Euarchontoglires; Glires; Rodentia; Sciurognathi; Muroidea; Muridae; Murinae; Rattus
438	TRINITY_DN37546_c2_g1	73.2969	1.28252	6.36169e-05	0.00168004	DIAP1_DROME	DIAP1_DROME	Q:1-576,H:67-297	28448%ID	E:157e-25	RecName: Full=Death-associated inhibitor of apoptosis 1;	Eukaryota; Metazoa; Ecdysozoa; Arthropoda; Hexapoda; Insecta; Pterygota; Neoptera; Endopterygota; Diptera; Brachycera; Muscomorpha; Ephydroidea; Drosophilidae; Drosophila; Sophophora`DIAP1_DROME	DIAP1_DROME	Q:370-564,H:47-110	38462%ID	E:851e-07	RecName: Full=Death-associated inhibitor of apoptosis 1;	Eukaryota; Metazoa; Ecdysozoa; Arthropoda; Hexapoda; Insecta; Pterygota; Neoptera; Endopterygota; Diptera; Brachycera; Muscomorpha; Ephydroidea; Drosophilidae; Drosophila; Sophophora
780	TRINITY_DN35795_c0_g2	403.529	1.28107	0.000490632	0.00727582
491	TRINITY_DN31051_c0_g4	139.985	1.28082	0.000101921	0.00238974	CD63_HUMAN	CD63_HUMAN	Q:10-277,H:8-229	25%ID	E:294e-20	RecName: Full=CD63 antigen;	Eukaryota; Metazoa; Chordata; Craniata; Vertebrata; Euteleostomi; Mammalia; Eutheria; Euarchontoglires; Primates; Haplorrhini; Catarrhini; Hominidae; Homo
53	TRINITY_DN37027_c0_g3	109.137	1.28073	3.5587e-08	7.62287e-06
1241	TRINITY_DN33691_c0_g1	52.1944	1.27697	0.00216293	0.02016	MRC2_MOUSE	MRC2_MOUSE	Q:1043-1426,H:532-651	33077%ID	E:241e-07	RecName: Full=C-type mannose receptor 2;	Eukaryota; Metazoa; Chordata; Craniata; Vertebrata; Euteleostomi; Mammalia; Eutheria; Euarchontoglires; Glires; Rodentia; Sciurognathi; Muroidea; Muridae; Murinae; Mus; Mus
1604	TRINITY_DN27484_c0_g2	132.357	1.27593	0.0050716	0.0365729
180	TRINITY_DN36186_c0_g5	290.034	1.27307	2.40568e-06	0.000154169	ACH3_DROME	ACH3_DROME	Q:1-123,H:49-171	96748%ID	E:287e-82	RecName: Full=Acetylcholine receptor subunit beta-like 1;	Eukaryota; Metazoa; Ecdysozoa; Arthropoda; Hexapoda; Insecta; Pterygota; Neoptera; Endopterygota; Diptera; Brachycera; Muscomorpha; Ephydroidea; Drosophilidae; Drosophila; Sophophora
704	TRINITY_DN36559_c0_g1	73.4241	1.27263	0.000355323	0.0058381
62	TRINITY_DN32937_c0_g1	164.809	1.27103	5.28677e-08	9.59297e-06	CD209_MACNE	CD209_MACNE	Q:448-568,H:237-354	288%ID	E:562e-06	RecName: Full=CD209 antigen;	Eukaryota; Metazoa; Chordata; Craniata; Vertebrata; Euteleostomi; Mammalia; Eutheria; Euarchontoglires; Primates; Haplorrhini; Catarrhini; Cercopithecidae; Cercopithecinae; Macaca
1216	TRINITY_DN37004_c2_g4	2402.36	1.26888	0.00203855	0.0193914
822	TRINITY_DN26533_c0_g2	486.33	1.26411	0.000571869	0.00803442
1785	TRINITY_DN29247_c0_g1	121.649	1.26229	0.00723337	0.046873
183	TRINITY_DN37597_c1_g1	444.408	1.26031	2.55829e-06	0.000161704	ACHA_CHICK	ACHA_CHICK	Q:77-202,H:73-114	52381%ID	E:255e-10	RecName: Full=Acetylcholine receptor subunit alpha;	Eukaryota; Metazoa; Chordata; Craniata; Vertebrata; Euteleostomi; Archelosauria; Archosauria; Dinosauria; Saurischia; Theropoda; Coelurosauria; Aves; Neognathae; Galloanserae; Galliformes; Phasianidae; Phasianinae; Gallus
105	TRINITY_DN35228_c0_g1	49.4973	1.25993	2.48827e-07	2.74113e-05
1705	TRINITY_DN31781_c0_g3	173.835	1.25664	0.00621523	0.0421404
70	TRINITY_DN35581_c0_g1	126.985	1.25356	6.82394e-08	1.12761e-05	NGB_DISMA	NGB_DISMA	Q:37-184,H:4-150	30405%ID	E:114e-16	RecName: Full=Neuroglobin {ECO:0000303|PubMed:18814305, ECO:0000312|EMBL:CAR579111};	Eukaryota; Metazoa; Chordata; Craniata; Vertebrata; Euteleostomi; Actinopterygii; Neopterygii; Teleostei; Neoteleostei; Acanthomorphata; Eupercaria; Perciformes; Notothenioidei; Nototheniidae; Dissostichus
1122	TRINITY_DN27267_c0_g1	135.267	1.2522	0.00160535	0.01655	TSN8_BOVIN	TSN8_BOVIN	Q:17-202,H:18-222	24519%ID	E:624e-07	RecName: Full=Tetraspanin-8;	Eukaryota; Metazoa; Chordata; Craniata; Vertebrata; Euteleostomi; Mammalia; Eutheria; Laurasiatheria; Cetartiodactyla; Ruminantia; Pecora; Bovidae; Bovinae; Bos
555	TRINITY_DN36009_c0_g1	194.186	1.2518	0.000145944	0.00303076	4CLL2_ARATH	4CLL2_ARATH	Q:1-140,H:296-426	27857%ID	E:434e-12	RecName: Full=4-coumarate--CoA ligase-like 2;	Eukaryota; Viridiplantae; Streptophyta; Embryophyta; Tracheophyta; Spermatophyta; Magnoliophyta; eudicotyledons; Gunneridae; Pentapetalae; rosids; malvids; Brassicales; Brassicaceae; Camelineae; Arabidopsis
221	TRINITY_DN35030_c0_g1	199.898	1.25111	5.70597e-06	0.000298647	TRY1_HUMAN	TRY1_HUMAN	Q:75-292,H:39-243	30045%ID	E:638e-18	RecName: Full=Trypsin-1;	Eukaryota; Metazoa; Chordata; Craniata; Vertebrata; Euteleostomi; Mammalia; Eutheria; Euarchontoglires; Primates; Haplorrhini; Catarrhini; Hominidae; Homo
473	TRINITY_DN34670_c0_g1	65.4797	1.2502	8.69578e-05	0.00212651	LECA_SARPE	LECA_SARPE	Q:1260-1658,H:33-167	29371%ID	E:612e-06	RecName: Full=Lectin subunit alpha;	Eukaryota; Metazoa; Ecdysozoa; Arthropoda; Hexapoda; Insecta; Pterygota; Neoptera; Endopterygota; Diptera; Brachycera; Muscomorpha; Oestroidea; Sarcophagidae; Sarcophaga; Boettcherisca
343	TRINITY_DN37208_c0_g1	71.9687	1.24693	2.43832e-05	0.000822275	DUS22_HUMAN	DUS22_HUMAN	Q:1-166,H:1-166	50602%ID	E:489e-58	RecName: Full=Dual specificity protein phosphatase 22;	Eukaryota; Metazoa; Chordata; Craniata; Vertebrata; Euteleostomi; Mammalia; Eutheria; Euarchontoglires; Primates; Haplorrhini; Catarrhini; Hominidae; Homo
193	TRINITY_DN37464_c1_g1	312.562	1.24549	3.4178e-06	0.000204838	CAC1A_APIME	CAC1A_APIME	Q:1-485,H:612-1094	83745%ID	E:0	RecName: Full=Voltage-dependent calcium channel type A subunit alpha-1;	Eukaryota; Metazoa; Ecdysozoa; Arthropoda; Hexapoda; Insecta; Pterygota; Neoptera; Endopterygota; Hymenoptera; Apocrita; Aculeata; Apoidea; Apidae; Apis`CAC1A_APIME	CAC1A_APIME	Q:266-447,H:146-324	32973%ID	E:712e-23	RecName: Full=Voltage-dependent calcium channel type A subunit alpha-1;	Eukaryota; Metazoa; Ecdysozoa; Arthropoda; Hexapoda; Insecta; Pterygota; Neoptera; Endopterygota; Hymenoptera; Apocrita; Aculeata; Apoidea; Apidae; Apis`CAC1A_APIME	CAC1A_APIME	Q:2-445,H:943-1371	24291%ID	E:815e-23	RecName: Full=Voltage-dependent calcium channel type A subunit alpha-1;	Eukaryota; Metazoa; Ecdysozoa; Arthropoda; Hexapoda; Insecta; Pterygota; Neoptera; Endopterygota; Hymenoptera; Apocrita; Aculeata; Apoidea; Apidae; Apis`CAC1A_APIME	CAC1A_APIME	Q:2-185,H:1268-1462	27551%ID	E:199e-17	RecName: Full=Voltage-dependent calcium channel type A subunit alpha-1;	Eukaryota; Metazoa; Ecdysozoa; Arthropoda; Hexapoda; Insecta; Pterygota; Neoptera; Endopterygota; Hymenoptera; Apocrita; Aculeata; Apoidea; Apidae; Apis`CAC1A_APIME	CAC1A_APIME	Q:2-215,H:216-473	23507%ID	E:299e-07	RecName: Full=Voltage-dependent calcium channel type A subunit alpha-1;	Eukaryota; Metazoa; Ecdysozoa; Arthropoda; Hexapoda; Insecta; Pterygota; Neoptera; Endopterygota; Hymenoptera; Apocrita; Aculeata; Apoidea; Apidae; Apis
1000	TRINITY_DN26310_c0_g1	67.7734	1.24338	0.00109042	0.0126002	DNAT_DROME	DNAT_DROME	Q:40-261,H:62-265	25328%ID	E:701e-09	RecName: Full=Dopamine N-acetyltransferase {ECO:0000312|EMBL:AAF471721};	Eukaryota; Metazoa; Ecdysozoa; Arthropoda; Hexapoda; Insecta; Pterygota; Neoptera; Endopterygota; Diptera; Brachycera; Muscomorpha; Ephydroidea; Drosophilidae; Drosophila; Sophophora
730	TRINITY_DN35522_c2_g1	72.6128	1.24104	0.000395627	0.0062909
367	TRINITY_DN36602_c1_g2	122.483	1.24091	3.05292e-05	0.000960068	BRSK2_MOUSE	BRSK2_MOUSE	Q:1-701,H:1-661	58006%ID	E:0	RecName: Full=Serine/threonine-protein kinase BRSK2;	Eukaryota; Metazoa; Chordata; Craniata; Vertebrata; Euteleostomi; Mammalia; Eutheria; Euarchontoglires; Glires; Rodentia; Sciurognathi; Muroidea; Muridae; Murinae; Mus; Mus
1332	TRINITY_DN28211_c0_g1	173.656	1.24082	0.00273504	0.0237509
1538	TRINITY_DN34502_c0_g1	969.84	1.24058	0.00439841	0.0330796	UD2B9_MACFA	UD2B9_MACFA	Q:6-266,H:9-287	24735%ID	E:149e-08	RecName: Full=UDP-glucuronosyltransferase 2B9;	Eukaryota; Metazoa; Chordata; Craniata; Vertebrata; Euteleostomi; Mammalia; Eutheria; Euarchontoglires; Primates; Haplorrhini; Catarrhini; Cercopithecidae; Cercopithecinae; Macaca
162	TRINITY_DN29122_c0_g1	56.022	1.24051	1.68404e-06	0.000120243	LEDL2_DROME	LEDL2_DROME	Q:1426-1806,H:45-174	29104%ID	E:322e-06
849	TRINITY_DN32682_c0_g2	203.802	1.23773	0.000635017	0.00865163
584	TRINITY_DN34239_c0_g3	414.309	1.23565	0.000175936	0.00348467
1176	TRINITY_DN33177_c0_g1	376.49	1.23509	0.00186268	0.0183055	LECA_SARPE	LECA_SARPE	Q:131-282,H:1-158	24375%ID	E:954e-06	RecName: Full=Lectin subunit alpha;	Eukaryota; Metazoa; Ecdysozoa; Arthropoda; Hexapoda; Insecta; Pterygota; Neoptera; Endopterygota; Diptera; Brachycera; Muscomorpha; Oestroidea; Sarcophagidae; Sarcophaga; Boettcherisca
1563	TRINITY_DN30163_c1_g3	164.741	1.23476	0.00463965	0.0343502	TNKS_DROME	TNKS_DROME	Q:1000-1221,H:1067-1144	47436%ID	E:115e-22	RecName: Full=Tankyrase;	Eukaryota; Metazoa; Ecdysozoa; Arthropoda; Hexapoda; Insecta; Pterygota; Neoptera; Endopterygota; Diptera; Brachycera; Muscomorpha; Ephydroidea; Drosophilidae; Drosophila; Sophophora`TNKS_DROME	TNKS_DROME	Q:671-952,H:968-1068	30392%ID	E:115e-22	RecName: Full=Tankyrase;	Eukaryota; Metazoa; Ecdysozoa; Arthropoda; Hexapoda; Insecta; Pterygota; Neoptera; Endopterygota; Diptera; Brachycera; Muscomorpha; Ephydroidea; Drosophilidae; Drosophila; Sophophora
606	TRINITY_DN33545_c0_g4	553.903	1.23425	0.000201683	0.00384396	ASM_BOVIN	ASM_BOVIN	Q:79-255,H:387-443	50%ID	E:185e-06	RecName: Full=Sphingomyelin phosphodiesterase;	Eukaryota; Metazoa; Chordata; Craniata; Vertebrata; Euteleostomi; Mammalia; Eutheria; Laurasiatheria; Cetartiodactyla; Ruminantia; Pecora; Bovidae; Bovinae; Bos
992	TRINITY_DN37709_c2_g1	40.2299	1.23363	0.00106618	0.0124195	MRC1_HUMAN	MRC1_HUMAN	Q:300-517,H:672-914	25203%ID	E:107e-12	RecName: Full=Macrophage mannose receptor 1;	Eukaryota; Metazoa; Chordata; Craniata; Vertebrata; Euteleostomi; Mammalia; Eutheria; Euarchontoglires; Primates; Haplorrhini; Catarrhini; Hominidae; Homo`MRC1_HUMAN	MRC1_HUMAN	Q:295-498,H:234-455	25877%ID	E:803e-09	RecName: Full=Macrophage mannose receptor 1;	Eukaryota; Metazoa; Chordata; Craniata; Vertebrata; Euteleostomi; Mammalia; Eutheria; Euarchontoglires; Primates; Haplorrhini; Catarrhini; Hominidae; Homo
1661	TRINITY_DN34988_c0_g1	528.404	1.23292	0.00564591	0.0393174	PTHD3_MOUSE	PTHD3_MOUSE	Q:7-857,H:71-906	33643%ID	E:33e-161	RecName: Full=Patched domain-containing protein 3;	Eukaryota; Metazoa; Chordata; Craniata; Vertebrata; Euteleostomi; Mammalia; Eutheria; Euarchontoglires; Glires; Rodentia; Sciurognathi; Muroidea; Muridae; Murinae; Mus; Mus
450	TRINITY_DN32190_c0_g1	265.42	1.22807	6.90132e-05	0.00177394
312	TRINITY_DN35499_c2_g4	131.133	1.22641	1.72209e-05	0.000646511
426	TRINITY_DN32232_c0_g3	2020.59	1.22369	5.4235e-05	0.00147262	CCG1_PIG	CCG1_PIG	Q:47-239,H:20-208	29064%ID	E:228e-13	RecName: Full=Voltage-dependent calcium channel gamma-1 subunit;	Eukaryota; Metazoa; Chordata; Craniata; Vertebrata; Euteleostomi; Mammalia; Eutheria; Laurasiatheria; Cetartiodactyla; Suina; Suidae; Sus
148	TRINITY_DN30823_c0_g3	133.655	1.22058	1.00687e-06	7.86921e-05	SPSB3_XENTR	SPSB3_XENTR	Q:1-139,H:164-300	38298%ID	E:572e-18	RecName: Full=SPRY domain-containing SOCS box protein 3;	Eukaryota; Metazoa; Chordata; Craniata; Vertebrata; Euteleostomi; Amphibia; Batrachia; Anura; Pipoidea; Pipidae; Xenopodinae; Xenopus; Silurana
1471	TRINITY_DN34407_c0_g1	1303.37	1.21545	0.00376544	0.0296071	ANXA6_BOVIN	ANXA6_BOVIN	Q:28-95,H:350-414	51471%ID	E:568e-13	RecName: Full=Annexin A6;	Eukaryota; Metazoa; Chordata; Craniata; Vertebrata; Euteleostomi; Mammalia; Eutheria; Laurasiatheria; Cetartiodactyla; Ruminantia; Pecora; Bovidae; Bovinae; Bos`ANXA6_BOVIN	ANXA6_BOVIN	Q:30-95,H:9-71	34848%ID	E:104e-07	RecName: Full=Annexin A6;	Eukaryota; Metazoa; Chordata; Craniata; Vertebrata; Euteleostomi; Mammalia; Eutheria; Laurasiatheria; Cetartiodactyla; Ruminantia; Pecora; Bovidae; Bovinae; Bos
337	TRINITY_DN29939_c0_g1	907.112	1.21474	2.28602e-05	0.000784641	CYB5_DROME	CYB5_DROME	Q:41-117,H:5-81	53247%ID	E:888e-25	RecName: Full=Cytochrome b5;	Eukaryota; Metazoa; Ecdysozoa; Arthropoda; Hexapoda; Insecta; Pterygota; Neoptera; Endopterygota; Diptera; Brachycera; Muscomorpha; Ephydroidea; Drosophilidae; Drosophila; Sophophora
1765	TRINITY_DN33605_c0_g1	409.644	1.21092	0.00691189	0.0453362	CALM_EPIAK	CALM_EPIAK	Q:2-132,H:19-149	74809%ID	E:107e-67	RecName: Full=Calmodulin;	Eukaryota; Metazoa; Chordata; Craniata; Vertebrata; Euteleostomi; Actinopterygii; Neopterygii; Teleostei; Neoteleostei; Acanthomorphata; Eupercaria; Perciformes; Serranoidei; Serranidae; Epinephelinae; Epinephelini; Epinephelus`CALM_EPIAK	CALM_EPIAK	Q:68-132,H:12-76	43077%ID	E:11e-11	RecName: Full=Calmodulin;	Eukaryota; Metazoa; Chordata; Craniata; Vertebrata; Euteleostomi; Actinopterygii; Neopterygii; Teleostei; Neoteleostei; Acanthomorphata; Eupercaria; Perciformes; Serranoidei; Serranidae; Epinephelinae; Epinephelini; Epinephelus
995	TRINITY_DN31865_c0_g4	195.44	1.21024	0.00107771	0.0125095	4CL_PINTA	4CL_PINTA	Q:12-106,H:24-114	26316%ID	E:191e-06	RecName: Full=4-coumarate--CoA ligase;	Eukaryota; Viridiplantae; Streptophyta; Embryophyta; Tracheophyta; Spermatophyta; Pinidae; Pinales; Pinaceae; Pinus; Pinus
358	TRINITY_DN37215_c0_g1	3263.46	1.20934	2.77311e-05	0.000895992	PCBP2_MOUSE	PCBP2_MOUSE	Q:15-431,H:11-352	46523%ID	E:478e-107	RecName: Full=Poly(rC)-binding protein 2;	Eukaryota; Metazoa; Chordata; Craniata; Vertebrata; Euteleostomi; Mammalia; Eutheria; Euarchontoglires; Glires; Rodentia; Sciurognathi; Muroidea; Muridae; Murinae; Mus; Mus
986	TRINITY_DN35248_c0_g1	168.957	1.20857	0.00104853	0.0123059	ANK1_HUMAN	ANK1_HUMAN	Q:4-276,H:42-129	32967%ID	E:117e-07	RecName: Full=Ankyrin-1;	Eukaryota; Metazoa; Chordata; Craniata; Vertebrata; Euteleostomi; Mammalia; Eutheria; Euarchontoglires; Primates; Haplorrhini; Catarrhini; Hominidae; Homo
767	TRINITY_DN37067_c0_g1	3307.66	1.20496	0.000455442	0.00686844	CHIA_RAT	CHIA_RAT	Q:2492-3565,H:17-375	44293%ID	E:121e-96	RecName: Full=Acidic mammalian chitinase;	Eukaryota; Metazoa; Chordata; Craniata; Vertebrata; Euteleostomi; Mammalia; Eutheria; Euarchontoglires; Glires; Rodentia; Sciurognathi; Muroidea; Muridae; Murinae; Rattus
1251	TRINITY_DN29383_c0_g1	973.149	1.20275	0.0022217	0.0205423
1408	TRINITY_DN29043_c0_g1	52.8851	1.20243	0.00334297	0.0274632	MTH2_DROSI	MTH2_DROSI	Q:114-444,H:128-468	23343%ID	E:847e-21	RecName: Full=G-protein coupled receptor Mth2;	Eukaryota; Metazoa; Ecdysozoa; Arthropoda; Hexapoda; Insecta; Pterygota; Neoptera; Endopterygota; Diptera; Brachycera; Muscomorpha; Ephydroidea; Drosophilidae; Drosophila; Sophophora
490	TRINITY_DN33552_c0_g1	243.832	1.20104	9.97593e-05	0.00235493	CASP3_CANLF	CASP3_CANLF	Q:43-255,H:63-244	26389%ID	E:168e-07	RecName: Full=Caspase-3;	Eukaryota; Metazoa; Chordata; Craniata; Vertebrata; Euteleostomi; Mammalia; Eutheria; Laurasiatheria; Carnivora; Caniformia; Canidae; Canis
1391	TRINITY_DN34172_c0_g2	137.531	1.2005	0.00317403	0.026394	4CL4_ARATH	4CL4_ARATH	Q:9-100,H:29-123	31579%ID	E:127e-07	RecName: Full=4-coumarate--CoA ligase 4;	Eukaryota; Viridiplantae; Streptophyta; Embryophyta; Tracheophyta; Spermatophyta; Magnoliophyta; eudicotyledons; Gunneridae; Pentapetalae; rosids; malvids; Brassicales; Brassicaceae; Camelineae; Arabidopsis
145	TRINITY_DN31971_c0_g1	187.005	1.19816	9.29146e-07	7.41202e-05	NCAM1_CHICK	NCAM1_CHICK	Q:40-421,H:227-603	25436%ID	E:592e-30	RecName: Full=Neural cell adhesion molecule 1;	Eukaryota; Metazoa; Chordata; Craniata; Vertebrata; Euteleostomi; Archelosauria; Archosauria; Dinosauria; Saurischia; Theropoda; Coelurosauria; Aves; Neognathae; Galloanserae; Galliformes; Phasianidae; Phasianinae; Gallus`NCAM1_CHICK	NCAM1_CHICK	Q:40-323,H:33-320	26027%ID	E:243e-16	RecName: Full=Neural cell adhesion molecule 1;	Eukaryota; Metazoa; Chordata; Craniata; Vertebrata; Euteleostomi; Archelosauria; Archosauria; Dinosauria; Saurischia; Theropoda; Coelurosauria; Aves; Neognathae; Galloanserae; Galliformes; Phasianidae; Phasianinae; Gallus
60	TRINITY_DN37751_c1_g1	567.658	1.19604	5.30777e-08	9.59297e-06	ANK1_HUMAN	ANK1_HUMAN	Q:508-759,H:441-739	2649%ID	E:175e-19	RecName: Full=Ankyrin-1;	Eukaryota; Metazoa; Chordata; Craniata; Vertebrata; Euteleostomi; Mammalia; Eutheria; Euarchontoglires; Primates; Haplorrhini; Catarrhini; Hominidae; Homo`ANK1_HUMAN	ANK1_HUMAN	Q:501-759,H:336-607	28929%ID	E:413e-17	RecName: Full=Ankyrin-1;	Eukaryota; Metazoa; Chordata; Craniata; Vertebrata; Euteleostomi; Mammalia; Eutheria; Euarchontoglires; Primates; Haplorrhini; Catarrhini; Hominidae; Homo`ANK1_HUMAN	ANK1_HUMAN	Q:508-759,H:309-574	26471%ID	E:151e-13	RecName: Full=Ankyrin-1;	Eukaryota; Metazoa; Chordata; Craniata; Vertebrata; Euteleostomi; Mammalia; Eutheria; Euarchontoglires; Primates; Haplorrhini; Catarrhini; Hominidae; Homo`ANK1_HUMAN	ANK1_HUMAN	Q:533-759,H:6-211	28194%ID	E:154e-13	RecName: Full=Ankyrin-1;	Eukaryota; Metazoa; Chordata; Craniata; Vertebrata; Euteleostomi; Mammalia; Eutheria; Euarchontoglires; Primates; Haplorrhini; Catarrhini; Hominidae; Homo`ANK1_HUMAN	ANK1_HUMAN	Q:546-759,H:213-409	27103%ID	E:182e-13	RecName: Full=Ankyrin-1;	Eukaryota; Metazoa; Chordata; Craniata; Vertebrata; Euteleostomi; Mammalia; Eutheria; Euarchontoglires; Primates; Haplorrhini; Catarrhini; Hominidae; Homo`ANK1_HUMAN	ANK1_HUMAN	Q:546-759,H:52-277	25764%ID	E:312e-13	RecName: Full=Ankyrin-1;	Eukaryota; Metazoa; Chordata; Craniata; Vertebrata; Euteleostomi; Mammalia; Eutheria; Euarchontoglires; Primates; Haplorrhini; Catarrhini; Hominidae; Homo`ANK1_HUMAN	ANK1_HUMAN	Q:546-710,H:609-757	29697%ID	E:215e-12	RecName: Full=Ankyrin-1;	Eukaryota; Metazoa; Chordata; Craniata; Vertebrata; Euteleostomi; Mammalia; Eutheria; Euarchontoglires; Primates; Haplorrhini; Catarrhini; Hominidae; Homo`ANK1_HUMAN	ANK1_HUMAN
1403	TRINITY_DN36317_c2_g1	697.052	1.19603	0.00328866	0.0271133	XYLA_ARATH	XYLA_ARATH	Q:1-324,H:153-474	35503%ID	E:503e-65	RecName: Full=Xylose isomerase;	Eukaryota; Viridiplantae; Streptophyta; Embryophyta; Tracheophyta; Spermatophyta; Magnoliophyta; eudicotyledons; Gunneridae; Pentapetalae; rosids; malvids; Brassicales; Brassicaceae; Camelineae; Arabidopsis
1678	TRINITY_DN33308_c0_g3	178.035	1.1955	0.00584004	0.0402573	GST_ANOGA	GST_ANOGA	Q:1-96,H:1-97	38144%ID	E:143e-19	RecName: Full=Glutathione S-transferase;	Eukaryota; Metazoa; Ecdysozoa; Arthropoda; Hexapoda; Insecta; Pterygota; Neoptera; Endopterygota; Diptera; Nematocera; Culicoidea; Culicidae; Anophelinae; Anopheles
630	TRINITY_DN37669_c1_g2	589.62	1.19532	0.000231891	0.00425759	IAP3_NPVOP	IAP3_NPVOP	Q:11-189,H:12-183	27749%ID	E:504e-08	RecName: Full=E3 ubiquitin-protein ligase IAP-3;	Viruses; dsDNA viruses, no RNA stage; Baculoviridae; Alphabaculovirus
1417	TRINITY_DN32427_c0_g3	129.009	1.19175	0.00339414	0.0276869	ST1B1_CHICK	ST1B1_CHICK	Q:40-258,H:54-286	32773%ID	E:448e-36	RecName: Full=Sulfotransferase family cytosolic 1B member 1;	Eukaryota; Metazoa; Chordata; Craniata; Vertebrata; Euteleostomi; Archelosauria; Archosauria; Dinosauria; Saurischia; Theropoda; Coelurosauria; Aves; Neognathae; Galloanserae; Galliformes; Phasianidae; Phasianinae; Gallus
1346	TRINITY_DN32070_c0_g1	180.895	1.19159	0.00282862	0.0243081	TL5A_TACTR	TL5A_TACTR	Q:473-661,H:101-287	46597%ID	E:747e-49	RecName: Full=Techylectin-5A;	Eukaryota; Metazoa; Ecdysozoa; Arthropoda; Chelicerata; Merostomata; Xiphosura; Limulidae; Tachypleus
927	TRINITY_DN30585_c4_g5	228.398	1.18979	0.000865333	0.0107975
1191	TRINITY_DN37668_c0_g2	78.6253	1.18911	0.0019419	0.0188598	MA2B1_CAVPO	MA2B1_CAVPO	Q:1-434,H:155-580	48315%ID	E:105e-126	RecName: Full=Lysosomal alpha-mannosidase;	Eukaryota; Metazoa; Chordata; Craniata; Vertebrata; Euteleostomi; Mammalia; Eutheria; Euarchontoglires; Glires; Rodentia; Hystricognathi; Caviidae; Cavia
505	TRINITY_DN35019_c4_g1	175.281	1.18877	0.000107932	0.0024673	GBRA1_MACFA	GBRA1_MACFA	Q:2-278,H:11-286	4386%ID	E:358e-73	RecName: Full=Gamma-aminobutyric acid receptor subunit alpha-1;	Eukaryota; Metazoa; Chordata; Craniata; Vertebrata; Euteleostomi; Mammalia; Eutheria; Euarchontoglires; Primates; Haplorrhini; Catarrhini; Cercopithecidae; Cercopithecinae; Macaca
1225	TRINITY_DN37574_c0_g4	661.118	1.18433	0.00207203	0.019565	TSN11_BOVIN	TSN11_BOVIN	Q:62-273,H:17-235	27632%ID	E:316e-14	RecName: Full=Tetraspanin-11;	Eukaryota; Metazoa; Chordata; Craniata; Vertebrata; Euteleostomi; Mammalia; Eutheria; Laurasiatheria; Cetartiodactyla; Ruminantia; Pecora; Bovidae; Bovinae; Bos
1307	TRINITY_DN31716_c0_g1	169.219	1.18336	0.00256797	0.0227267
528	TRINITY_DN37293_c0_g2	2649.66	1.18042	0.000121459	0.00265078	GALM_HUMAN	GALM_HUMAN	Q:3-109,H:163-266	43519%ID	E:548e-18	RecName: Full=Aldose 1-epimerase;	Eukaryota; Metazoa; Chordata; Craniata; Vertebrata; Euteleostomi; Mammalia; Eutheria; Euarchontoglires; Primates; Haplorrhini; Catarrhini; Hominidae; Homo
255	TRINITY_DN36783_c0_g1	380.296	1.17985	9.74783e-06	0.000442169	SCRT1_MOUSE	SCRT1_MOUSE	Q:117-264,H:191-338	83108%ID	E:325e-87	RecName: Full=Transcriptional repressor scratch 1;	Eukaryota; Metazoa; Chordata; Craniata; Vertebrata; Euteleostomi; Mammalia; Eutheria; Euarchontoglires; Glires; Rodentia; Sciurognathi; Muroidea; Muridae; Murinae; Mus; Mus
92	TRINITY_DN33337_c0_g1	702.043	1.17857	1.64116e-07	2.0634e-05
790	TRINITY_DN37757_c0_g1	5158.75	1.17685	0.00050732	0.00743131	NAC1_CANLF	NAC1_CANLF	Q:1-151,H:820-970	66887%ID	E:482e-63	RecName: Full=Sodium/calcium exchanger 1;	Eukaryota; Metazoa; Chordata; Craniata; Vertebrata; Euteleostomi; Mammalia; Eutheria; Laurasiatheria; Carnivora; Caniformia; Canidae; Canis
503	TRINITY_DN32909_c0_g1	50.5303	1.17662	0.000106378	0.00244627
621	TRINITY_DN36859_c1_g1	1482.48	1.17347	0.000220918	0.00411492
1318	TRINITY_DN37061_c0_g1	532.218	1.17277	0.00265145	0.0232696	TNKS2_HUMAN	TNKS2_HUMAN	Q:76-230,H:994-1155	30247%ID	E:368e-15	RecName: Full=Tankyrase-2;	Eukaryota; Metazoa; Chordata; Craniata; Vertebrata; Euteleostomi; Mammalia; Eutheria; Euarchontoglires; Primates; Haplorrhini; Catarrhini; Hominidae; Homo
155	TRINITY_DN34781_c1_g2	124.294	1.17156	1.21778e-06	9.08776e-05	SCRT1_MOUSE	SCRT1_MOUSE	Q:2-133,H:290-333	86364%ID	E:225e-14	RecName: Full=Transcriptional repressor scratch 1;	Eukaryota; Metazoa; Chordata; Craniata; Vertebrata; Euteleostomi; Mammalia; Eutheria; Euarchontoglires; Glires; Rodentia; Sciurognathi; Muroidea; Muridae; Murinae; Mus; Mus
1303	TRINITY_DN32273_c1_g1	262.971	1.17138	0.0025457	0.0226131	TRY1_ANOGA	TRY1_ANOGA	Q:155-745,H:66-262	38119%ID	E:134e-22	RecName: Full=Trypsin-1;	Eukaryota; Metazoa; Ecdysozoa; Arthropoda; Hexapoda; Insecta; Pterygota; Neoptera; Endopterygota; Diptera; Nematocera; Culicoidea; Culicidae; Anophelinae; Anopheles
789	TRINITY_DN33992_c0_g2	459.545	1.16384	0.000507405	0.00743131
596	TRINITY_DN34729_c1_g2	60.0357	1.16199	0.000192248	0.00372484	SYG1_CAEEL	SYG1_CAEEL	Q:114-527,H:98-527	25053%ID	E:269e-20	RecName: Full=Synaptogenesis protein syg-1 {ECO:0000305};	Eukaryota; Metazoa; Ecdysozoa; Nematoda; Chromadorea; Rhabditida; Rhabditoidea; Rhabditidae; Peloderinae; Caenorhabditis
1707	TRINITY_DN36080_c0_g2	47.0556	1.15836	0.00622023	0.0421496	TNNC1_DROME	TNNC1_DROME	Q:2-153,H:3-154	69079%ID	E:507e-69	RecName: Full=Troponin C, isoform 1;	Eukaryota; Metazoa; Ecdysozoa; Arthropoda; Hexapoda; Insecta; Pterygota; Neoptera; Endopterygota; Diptera; Brachycera; Muscomorpha; Ephydroidea; Drosophilidae; Drosophila; Sophophora
431	TRINITY_DN33410_c2_g4	41.9956	1.15449	5.81869e-05	0.0015616	H3_STRDR	H3_STRDR	Q:1-144,H:89-136	100%ID	E:382e-26	RecName: Full=Histone H3, embryonic;	Eukaryota; Metazoa; Echinodermata; Eleutherozoa; Echinozoa; Echinoidea; Euechinoidea; Echinacea; Echinoida; Strongylocentrotidae; Strongylocentrotus
1431	TRINITY_DN37736_c0_g4	62.9484	1.1509	0.00347373	0.0280787	ANK2_HUMAN	ANK2_HUMAN	Q:5-129,H:252-372	36%ID	E:441e-13	RecName: Full=Ankyrin-2;	Eukaryota; Metazoa; Chordata; Craniata; Vertebrata; Euteleostomi; Mammalia; Eutheria; Euarchontoglires; Primates; Haplorrhini; Catarrhini; Hominidae; Homo`ANK2_HUMAN	ANK2_HUMAN	Q:9-129,H:54-170	29752%ID	E:27e-11	RecName: Full=Ankyrin-2;	Eukaryota; Metazoa; Chordata; Craniata; Vertebrata; Euteleostomi; Mammalia; Eutheria; Euarchontoglires; Primates; Haplorrhini; Catarrhini; Hominidae; Homo`ANK2_HUMAN	ANK2_HUMAN	Q:1-129,H:314-438	31008%ID	E:304e-09	RecName: Full=Ankyrin-2;	Eukaryota; Metazoa; Chordata; Craniata; Vertebrata; Euteleostomi; Mammalia; Eutheria; Euarchontoglires; Primates; Haplorrhini; Catarrhini; Hominidae; Homo`ANK2_HUMAN	ANK2_HUMAN	Q:1-129,H:644-768	31008%ID	E:286e-08	RecName: Full=Ankyrin-2;	Eukaryota; Metazoa; Chordata; Craniata; Vertebrata; Euteleostomi; Mammalia; Eutheria; Euarchontoglires; Primates; Haplorrhini; Catarrhini; Hominidae; Homo`ANK2_HUMAN	ANK2_HUMAN	Q:17-129,H:231-339	30973%ID	E:372e-08	RecName: Full=Ankyrin-2;	Eukaryota; Metazoa; Chordata; Craniata; Vertebrata; Euteleostomi; Mammalia; Eutheria; Euarchontoglires; Primates; Haplorrhini; Catarrhini; Hominidae; Homo`ANK2_HUMAN	ANK2_HUMAN	Q:5-98,H:450-541	31915%ID	E:688e-07	RecName: Full=Ankyrin-2;	Eukaryota; Metazoa; Chordata; Craniata; Vertebrata; Euteleostomi; Mammalia; Eutheria; Euarchontoglires; Primates; Haplorrhini; Catarrhini; Hominidae; Homo`ANK2_HUMAN	ANK2_HUMAN	Q:1-129,H:578-702	27132%ID	E:901e-07	RecName: Full=Ankyrin-2;	Eukaryota; Metazoa; Chordata; Craniata; Vertebrata; Euteleostomi; Mammalia; Eutheria; Euarchontoglires; Primates; Haplorrhini; Catarrhini; Hominidae; Homo`ANK2_HUMAN	ANK2_HUMAN
144	TRINITY_DN36454_c0_g2	129.347	1.14859	9.17012e-07	7.36603e-05
866	TRINITY_DN33517_c0_g1	41.0679	1.14851	0.000688187	0.00919198
1236	TRINITY_DN37408_c0_g2	1668.07	1.14392	0.00213449	0.0199577
111	TRINITY_DN37165_c1_g1	737.612	1.14382	2.8925e-07	2.98729e-05	GBRB_DROSI	GBRB_DROSI	Q:1905-1997,H:78-108	87097%ID	E:47e-08	RecName: Full=Gamma-aminobutyric acid receptor subunit beta;	Eukaryota; Metazoa; Ecdysozoa; Arthropoda; Hexapoda; Insecta; Pterygota; Neoptera; Endopterygota; Diptera; Brachycera; Muscomorpha; Ephydroidea; Drosophilidae; Drosophila; Sophophora
710	TRINITY_DN36338_c0_g1	1125.21	1.14194	0.000372153	0.00605955	KCNAS_DROME	KCNAS_DROME	Q:1-106,H:457-557	75472%ID	E:121e-42	RecName: Full=Potassium voltage-gated channel protein Shaker;	Eukaryota; Metazoa; Ecdysozoa; Arthropoda; Hexapoda; Insecta; Pterygota; Neoptera; Endopterygota; Diptera; Brachycera; Muscomorpha; Ephydroidea; Drosophilidae; Drosophila; Sophophora
1606	TRINITY_DN33378_c0_g1	1111.6	1.13857	0.00507219	0.0365729	TSSP_MOUSE	TSSP_MOUSE	Q:49-481,H:60-507	29515%ID	E:1e-49	RecName: Full=Thymus-specific serine protease;	Eukaryota; Metazoa; Chordata; Craniata; Vertebrata; Euteleostomi; Mammalia; Eutheria; Euarchontoglires; Glires; Rodentia; Sciurognathi; Muroidea; Muridae; Murinae; Mus; Mus
278	TRINITY_DN31870_c0_g1	68.7869	1.12943	1.33568e-05	0.000553772	CE104_HUMAN	CE104_HUMAN	Q:1-319,H:605-912	32615%ID	E:221e-50	RecName: Full=Centrosomal protein of 104 kDa;	Eukaryota; Metazoa; Chordata; Craniata; Vertebrata; Euteleostomi; Mammalia; Eutheria; Euarchontoglires; Primates; Haplorrhini; Catarrhini; Hominidae; Homo
1717	TRINITY_DN31137_c0_g1	2828.22	1.12937	0.00640069	0.0431198	CTRB1_LITVA	CTRB1_LITVA	Q:105-500,H:148-223	31818%ID	E:482e-09	RecName: Full=Chymotrypsin BI;	Eukaryota; Metazoa; Ecdysozoa; Arthropoda; Crustacea; Malacostraca; Eumalacostraca; Eucarida; Decapoda; Dendrobranchiata; Penaeoidea; Penaeidae; Litopenaeus
1542	TRINITY_DN29360_c0_g1	40.6666	1.12836	0.00445935	0.0334509
319	TRINITY_DN35097_c1_g1	1035.9	1.12721	1.85165e-05	0.000668142	HIL_DROME	HIL_DROME	Q:1-120,H:177-216	65%ID	E:968e-09
937	TRINITY_DN34074_c0_g8	84.2209	1.12592	0.000895669	0.0110568
63	TRINITY_DN30266_c0_g1	303.635	1.1237	5.29213e-08	9.59297e-06	SYN_DROME	SYN_DROME	Q:1-380,H:182-581	51834%ID	E:144e-132	RecName: Full=Synapsin;	Eukaryota; Metazoa; Ecdysozoa; Arthropoda; Hexapoda; Insecta; Pterygota; Neoptera; Endopterygota; Diptera; Brachycera; Muscomorpha; Ephydroidea; Drosophilidae; Drosophila; Sophophora
1106	TRINITY_DN37548_c0_g1	216.392	1.11931	0.00151653	0.0158461
523	TRINITY_DN29270_c0_g1	77.4708	1.11746	0.000117558	0.0026
885	TRINITY_DN35001_c0_g2	76.0675	1.11483	0.000735956	0.00962836
208	TRINITY_DN30663_c1_g4	269.84	1.11168	4.71892e-06	0.000263546
496	TRINITY_DN33353_c0_g6	129.175	1.10917	0.000102708	0.00239521
351	TRINITY_DN33847_c0_g1	156.803	1.10857	2.60176e-05	0.000857394	SGCE_RAT	SGCE_RAT	Q:48-328,H:78-346	26389%ID	E:118e-22	RecName: Full=Epsilon-sarcoglycan {ECO:0000312|EMBL:AAO375791};	Eukaryota; Metazoa; Chordata; Craniata; Vertebrata; Euteleostomi; Mammalia; Eutheria; Euarchontoglires; Glires; Rodentia; Sciurognathi; Muroidea; Muridae; Murinae; Rattus
1219	TRINITY_DN37531_c0_g2	746.72	1.10851	0.00205658	0.0195147	CO4A1_HUMAN	CO4A1_HUMAN	Q:19-135,H:1055-1172	45763%ID	E:105e-07	RecName: Full=Collagen alpha-1(IV) chain;	Eukaryota; Metazoa; Chordata; Craniata; Vertebrata; Euteleostomi; Mammalia; Eutheria; Euarchontoglires; Primates; Haplorrhini; Catarrhini; Hominidae; Homo`CO4A1_HUMAN	CO4A1_HUMAN	Q:23-135,H:1074-1207	42537%ID	E:13e-06	RecName: Full=Collagen alpha-1(IV) chain;	Eukaryota; Metazoa; Chordata; Craniata; Vertebrata; Euteleostomi; Mammalia; Eutheria; Euarchontoglires; Primates; Haplorrhini; Catarrhini; Hominidae; Homo`CO4A1_HUMAN	CO4A1_HUMAN	Q:40-135,H:979-1094	44828%ID	E:212e-06	RecName: Full=Collagen alpha-1(IV) chain;	Eukaryota; Metazoa; Chordata; Craniata; Vertebrata; Euteleostomi; Mammalia; Eutheria; Euarchontoglires; Primates; Haplorrhini; Catarrhini; Hominidae; Homo`CO4A1_HUMAN	CO4A1_HUMAN	Q:23-125,H:830-938	45872%ID	E:622e-06	RecName: Full=Collagen alpha-1(IV) chain;	Eukaryota; Metazoa; Chordata; Craniata; Vertebrata; Euteleostomi; Mammalia; Eutheria; Euarchontoglires; Primates; Haplorrhini; Catarrhini; Hominidae; Homo
633	TRINITY_DN32400_c2_g1	258.532	1.10769	0.000239027	0.00436781
298	TRINITY_DN36651_c0_g1	447.36	1.10765	1.51161e-05	0.000586738
87	TRINITY_DN35660_c0_g1	2721.78	1.10652	1.45324e-07	1.92317e-05	FUTSC_DROME	FUTSC_DROME	Q:119-1588,H:121-612	63984%ID	E:0	RecName: Full=Microtubule-associated protein futsch;	Eukaryota; Metazoa; Ecdysozoa; Arthropoda; Hexapoda; Insecta; Pterygota; Neoptera; Endopterygota; Diptera; Brachycera; Muscomorpha; Ephydroidea; Drosophilidae; Drosophila; Sophophora
271	TRINITY_DN37136_c1_g1	85.4148	1.10631	1.22969e-05	0.000526343	RIMS2_MOUSE	RIMS2_MOUSE	Q:3-135,H:1364-1502	36429%ID	E:531e-20	RecName: Full=Regulating synaptic membrane exocytosis protein 2;	Eukaryota; Metazoa; Chordata; Craniata; Vertebrata; Euteleostomi; Mammalia; Eutheria; Euarchontoglires; Glires; Rodentia; Sciurognathi; Muroidea; Muridae; Murinae; Mus; Mus
534	TRINITY_DN30481_c0_g1	44.3027	1.10464	0.000123757	0.0026757	LHX9_DANRE	LHX9_DANRE	Q:19-381,H:71-396	47368%ID	E:669e-105	RecName: Full=LIM/homeobox protein Lhx9;	Eukaryota; Metazoa; Chordata; Craniata; Vertebrata; Euteleostomi; Actinopterygii; Neopterygii; Teleostei; Ostariophysi; Cypriniformes; Cyprinidae; Danio
799	TRINITY_DN33805_c0_g1	483.964	1.10362	0.000532081	0.00769323
1452	TRINITY_DN35637_c1_g2	263.152	1.10356	0.00361058	0.0287887
200	TRINITY_DN31094_c0_g1	658.315	1.10057	4.30216e-06	0.000247577	PROH3_APIME	PROH3_APIME	Q:6-210,H:93-300	59809%ID	E:926e-85	RecName: Full=Prohormone-3;	Eukaryota; Metazoa; Ecdysozoa; Arthropoda; Hexapoda; Insecta; Pterygota; Neoptera; Endopterygota; Hymenoptera; Apocrita; Aculeata; Apoidea; Apidae; Apis
232	TRINITY_DN37833_c1_g1	349.303	1.10014	6.98054e-06	0.000348034	GBRB_MUSDO	GBRB_MUSDO	Q:181-822,H:40-250	23214%ID	E:424e-13	RecName: Full=Gamma-aminobutyric acid receptor subunit beta;	Eukaryota; Metazoa; Ecdysozoa; Arthropoda; Hexapoda; Insecta; Pterygota; Neoptera; Endopterygota; Diptera; Brachycera; Muscomorpha; Muscoidea; Muscidae; Musca`GBRB_MUSDO	GBRB_MUSDO	Q:878-1117,H:250-329	2875%ID	E:424e-13	RecName: Full=Gamma-aminobutyric acid receptor subunit beta;	Eukaryota; Metazoa; Ecdysozoa; Arthropoda; Hexapoda; Insecta; Pterygota; Neoptera; Endopterygota; Diptera; Brachycera; Muscomorpha; Muscoidea; Muscidae; Musca
1255	TRINITY_DN37066_c4_g1	391.524	1.09723	0.0022378	0.0206252	TNKS_DROME	TNKS_DROME	Q:12-182,H:965-1146	37158%ID	E:631e-31	RecName: Full=Tankyrase;	Eukaryota; Metazoa; Ecdysozoa; Arthropoda; Hexapoda; Insecta; Pterygota; Neoptera; Endopterygota; Diptera; Brachycera; Muscomorpha; Ephydroidea; Drosophilidae; Drosophila; Sophophora
128	TRINITY_DN31606_c0_g1	692.598	1.09645	4.85666e-07	4.37696e-05	BEST2_HUMAN	BEST2_HUMAN	Q:1-382,H:1-373	53264%ID	E:319e-136	RecName: Full=Bestrophin-2;	Eukaryota; Metazoa; Chordata; Craniata; Vertebrata; Euteleostomi; Mammalia; Eutheria; Euarchontoglires; Primates; Haplorrhini; Catarrhini; Hominidae; Homo
85	TRINITY_DN36622_c0_g1	195.388	1.09571	1.21781e-07	1.65927e-05	CTNL1_MOUSE	CTNL1_MOUSE	Q:7-757,H:25-707	40314%ID	E:454e-166	RecName: Full=Alpha-catulin;	Eukaryota; Metazoa; Chordata; Craniata; Vertebrata; Euteleostomi; Mammalia; Eutheria; Euarchontoglires; Glires; Rodentia; Sciurognathi; Muroidea; Muridae; Murinae; Mus; Mus
782	TRINITY_DN35869_c0_g1	99.4797	1.09525	0.000494299	0.00731145	AGRG4_HUMAN	AGRG4_HUMAN	Q:375-780,H:2602-3003	27752%ID	E:465e-28	RecName: Full=Adhesion G-protein coupled receptor G4 {ECO:0000303|PubMed:25713288};	Eukaryota; Metazoa; Chordata; Craniata; Vertebrata; Euteleostomi; Mammalia; Eutheria; Euarchontoglires; Primates; Haplorrhini; Catarrhini; Hominidae; Homo
1384	TRINITY_DN36582_c0_g1	1392.94	1.09399	0.00310753	0.0259717	MP1_DROME	MP1_DROME	Q:3230-3084,H:351-400	52%ID	E:309e-09		`MP1_DROME	MP1_DROME	Q:3415-3284,H:305-353	38776%ID	E:309e-09
304	TRINITY_DN34576_c0_g3	67.7865	1.09111	1.63917e-05	0.000625239	CIDEC_BOVIN	CIDEC_BOVIN	Q:14-108,H:13-103	34737%ID	E:421e-09	RecName: Full=Cell death activator CIDE-3;	Eukaryota; Metazoa; Chordata; Craniata; Vertebrata; Euteleostomi; Mammalia; Eutheria; Laurasiatheria; Cetartiodactyla; Ruminantia; Pecora; Bovidae; Bovinae; Bos
102	TRINITY_DN37510_c1_g1	141.961	1.08176	2.28232e-07	2.58819e-05	LAR_DROME	LAR_DROME	Q:20-1407,H:32-1407	61864%ID	E:0	RecName: Full=Tyrosine-protein phosphatase Lar;	Eukaryota; Metazoa; Ecdysozoa; Arthropoda; Hexapoda; Insecta; Pterygota; Neoptera; Endopterygota; Diptera; Brachycera; Muscomorpha; Ephydroidea; Drosophilidae; Drosophila; Sophophora
661	TRINITY_DN37954_c0_g1	153.1	1.07915	0.000284903	0.00498558	UN13B_DROME	UN13B_DROME	Q:106-1101,H:125-1101	26853%ID	E:163e-110
1335	TRINITY_DN36967_c1_g1	326.097	1.07737	0.00276161	0.0239277	DCR1C_CHICK	DCR1C_CHICK	Q:109-418,H:2-304	30581%ID	E:575e-23	RecName: Full=Protein artemis;	Eukaryota; Metazoa; Chordata; Craniata; Vertebrata; Euteleostomi; Archelosauria; Archosauria; Dinosauria; Saurischia; Theropoda; Coelurosauria; Aves; Neognathae; Galloanserae; Galliformes; Phasianidae; Phasianinae; Gallus
673	TRINITY_DN29586_c0_g1	2518.72	1.07642	0.000309038	0.00529576	PPP6_HUMAN	PPP6_HUMAN	Q:4-304,H:5-305	84053%ID	E:0	RecName: Full=Serine/threonine-protein phosphatase 6 catalytic subunit;	Eukaryota; Metazoa; Chordata; Craniata; Vertebrata; Euteleostomi; Mammalia; Eutheria; Euarchontoglires; Primates; Haplorrhini; Catarrhini; Hominidae; Homo
457	TRINITY_DN36385_c1_g1	543.268	1.07584	7.80068e-05	0.0019701
580	TRINITY_DN31393_c0_g1	79.9824	1.07487	0.000167508	0.00334063	TULP4_MOUSE	TULP4_MOUSE	Q:14-370,H:14-387	46174%ID	E:124e-106	RecName: Full=Tubby-related protein 4;	Eukaryota; Metazoa; Chordata; Craniata; Vertebrata; Euteleostomi; Mammalia; Eutheria; Euarchontoglires; Glires; Rodentia; Sciurognathi; Muroidea; Muridae; Murinae; Mus; Mus
123	TRINITY_DN32773_c1_g1	216.451	1.07433	4.41038e-07	4.11411e-05	STNA_DROME	STNA_DROME	Q:18-768,H:18-770	30806%ID	E:14e-45	RecName: Full=Protein stoned-A;	Eukaryota; Metazoa; Ecdysozoa; Arthropoda; Hexapoda; Insecta; Pterygota; Neoptera; Endopterygota; Diptera; Brachycera; Muscomorpha; Ephydroidea; Drosophilidae; Drosophila; Sophophora`STNA_DROME	STNA_DROME	Q:404-778,H:463-848	28009%ID	E:167e-13	RecName: Full=Protein stoned-A;	Eukaryota; Metazoa; Ecdysozoa; Arthropoda; Hexapoda; Insecta; Pterygota; Neoptera; Endopterygota; Diptera; Brachycera; Muscomorpha; Ephydroidea; Drosophilidae; Drosophila; Sophophora`STNA_DROME	STNA_DROME	Q:402-603,H:666-847	31308%ID	E:66e-11	RecName: Full=Protein stoned-A;	Eukaryota; Metazoa; Ecdysozoa; Arthropoda; Hexapoda; Insecta; Pterygota; Neoptera; Endopterygota; Diptera; Brachycera; Muscomorpha; Ephydroidea; Drosophilidae; Drosophila; Sophophora
1235	TRINITY_DN29704_c0_g2	252.71	1.0724	0.00213605	0.0199577	CDKL2_RABIT	CDKL2_RABIT	Q:148-2,H:122-170	85714%ID	E:212e-25	RecName: Full=Cyclin-dependent kinase-like 2;	Eukaryota; Metazoa; Chordata; Craniata; Vertebrata; Euteleostomi; Mammalia; Eutheria; Euarchontoglires; Glires; Lagomorpha; Leporidae; Oryctolagus`CDKL2_RABIT	CDKL2_RABIT	Q:279-202,H:97-122	46154%ID	E:212e-25	RecName: Full=Cyclin-dependent kinase-like 2;	Eukaryota; Metazoa; Chordata; Craniata; Vertebrata; Euteleostomi; Mammalia; Eutheria; Euarchontoglires; Glires; Lagomorpha; Leporidae; Oryctolagus
715	TRINITY_DN37181_c0_g2	66.297	1.06985	0.000379208	0.00612611
273	TRINITY_DN35505_c1_g1	97.9098	1.06921	1.29148e-05	0.000547198
556	TRINITY_DN33865_c1_g1	99.5322	1.06758	0.000145872	0.00303076	VIAAT_HUMAN	VIAAT_HUMAN	Q:267-514,H:180-429	53386%ID	E:234e-88	RecName: Full=Vesicular inhibitory amino acid transporter;	Eukaryota; Metazoa; Chordata; Craniata; Vertebrata; Euteleostomi; Mammalia; Eutheria; Euarchontoglires; Primates; Haplorrhini; Catarrhini; Hominidae; Homo`VIAAT_HUMAN	VIAAT_HUMAN	Q:92-173,H:111-199	48352%ID	E:387e-17	RecName: Full=Vesicular inhibitory amino acid transporter;	Eukaryota; Metazoa; Chordata; Craniata; Vertebrata; Euteleostomi; Mammalia; Eutheria; Euarchontoglires; Primates; Haplorrhini; Catarrhini; Hominidae; Homo
1689	TRINITY_DN32025_c0_g2	50.881	1.066	0.00598916	0.0410258	LEDL2_DROME	LEDL2_DROME	Q:1164-1532,H:47-174	30%ID	E:536e-11
526	TRINITY_DN30910_c0_g3	227.142	1.06498	0.000119038	0.0026177	DIRA2_MACFA	DIRA2_MACFA	Q:175-771,H:1-199	75%ID	E:433e-101	RecName: Full=GTP-binding protein Di-Ras2;	Eukaryota; Metazoa; Chordata; Craniata; Vertebrata; Euteleostomi; Mammalia; Eutheria; Euarchontoglires; Primates; Haplorrhini; Catarrhini; Cercopithecidae; Cercopithecinae; Macaca
459	TRINITY_DN33264_c1_g2	83.9108	1.06469	7.85144e-05	0.0019786	ACH1_DROME	ACH1_DROME	Q:1-396,H:143-565	67136%ID	E:0	RecName: Full=Acetylcholine receptor subunit alpha-like 1;	Eukaryota; Metazoa; Ecdysozoa; Arthropoda; Hexapoda; Insecta; Pterygota; Neoptera; Endopterygota; Diptera; Brachycera; Muscomorpha; Ephydroidea; Drosophilidae; Drosophila; Sophophora
260	TRINITY_DN36984_c0_g2	241.643	1.06442	1.07457e-05	0.000478058	NR1AA_DANRE	NR1AA_DANRE	Q:1-659,H:324-1005	38752%ID	E:168e-170	RecName: Full=Neurexin-1a;	Eukaryota; Metazoa; Chordata; Craniata; Vertebrata; Euteleostomi; Actinopterygii; Neopterygii; Teleostei; Ostariophysi; Cypriniformes; Cyprinidae; Danio`NR1AA_DANRE	NR1AA_DANRE	Q:19-524,H:793-1304	26776%ID	E:267e-45	RecName: Full=Neurexin-1a;	Eukaryota; Metazoa; Chordata; Craniata; Vertebrata; Euteleostomi; Actinopterygii; Neopterygii; Teleostei; Ostariophysi; Cypriniformes; Cyprinidae; Danio`NR1AA_DANRE	NR1AA_DANRE	Q:128-638,H:17-571	24696%ID	E:328e-41	RecName: Full=Neurexin-1a;	Eukaryota; Metazoa; Chordata; Craniata; Vertebrata; Euteleostomi; Actinopterygii; Neopterygii; Teleostei; Ostariophysi; Cypriniformes; Cyprinidae; Danio
508	TRINITY_DN30732_c0_g2	154.717	1.06124	0.000108671	0.0024744	CD97_HUMAN	CD97_HUMAN	Q:229-432,H:582-783	277%ID	E:946e-17	RecName: Full=CD97 antigen;	Eukaryota; Metazoa; Chordata; Craniata; Vertebrata; Euteleostomi; Mammalia; Eutheria; Euarchontoglires; Primates; Haplorrhini; Catarrhini; Hominidae; Homo
915	TRINITY_DN34826_c0_g1	519.1	1.06047	0.00082579	0.0104471	NRF6_CAEEL	NRF6_CAEEL	Q:12-288,H:517-817	27815%ID	E:531e-24	RecName: Full=Nose resistant to fluoxetine protein 6;	Eukaryota; Metazoa; Ecdysozoa; Nematoda; Chromadorea; Rhabditida; Rhabditoidea; Rhabditidae; Peloderinae; Caenorhabditis
1178	TRINITY_DN32459_c0_g1	1661.47	1.05917	0.00187614	0.0183909
488	TRINITY_DN37353_c0_g1	39.4974	1.05709	9.76775e-05	0.00231524
740	TRINITY_DN34684_c1_g4	106.555	1.05671	0.000421189	0.00657475	ITN1_ARATH	ITN1_ARATH	Q:144-242,H:213-307	29293%ID	E:859e-06
773	TRINITY_DN37522_c3_g3	233.149	1.05566	0.000473865	0.00709081
348	TRINITY_DN30714_c0_g2	107.859	1.05417	2.55288e-05	0.000848541
1638	TRINITY_DN35882_c0_g1	39.7007	1.05231	0.0054208	0.0382565
776	TRINITY_DN34393_c1_g5	98.6773	1.05064	0.000478339	0.00713008
146	TRINITY_DN30873_c0_g1	195.38	1.05055	9.58595e-07	7.59457e-05	KCNAW_DROME	KCNAW_DROME	Q:1-435,H:1-435	89195%ID	E:0	RecName: Full=Potassium voltage-gated channel protein Shaw;	Eukaryota; Metazoa; Ecdysozoa; Arthropoda; Hexapoda; Insecta; Pterygota; Neoptera; Endopterygota; Diptera; Brachycera; Muscomorpha; Ephydroidea; Drosophilidae; Drosophila; Sophophora
1642	TRINITY_DN31535_c0_g1	56.8	1.04701	0.00544125	0.0383398	TNKS1_HUMAN	TNKS1_HUMAN	Q:4-172,H:1108-1306	275%ID	E:121e-06	RecName: Full=Tankyrase-1;	Eukaryota; Metazoa; Chordata; Craniata; Vertebrata; Euteleostomi; Mammalia; Eutheria; Euarchontoglires; Primates; Haplorrhini; Catarrhini; Hominidae; Homo
1073	TRINITY_DN31728_c0_g4	6108.14	1.0438	0.00141536	0.0152577
1234	TRINITY_DN35090_c0_g3	123.587	1.04296	0.00212311	0.0199049	BTD_HUMAN	BTD_HUMAN	Q:809-1900,H:154-525	27114%ID	E:445e-27	RecName: Full=Biotinidase;	Eukaryota; Metazoa; Chordata; Craniata; Vertebrata; Euteleostomi; Mammalia; Eutheria; Euarchontoglires; Primates; Haplorrhini; Catarrhini; Hominidae; Homo
627	TRINITY_DN31350_c0_g1	72.5282	1.04106	0.000228005	0.00420201	CAH10_PONAB	CAH10_PONAB	Q:237-1058,H:32-312	41197%ID	E:116e-69	RecName: Full=Carbonic anhydrase-related protein 10;	Eukaryota; Metazoa; Chordata; Craniata; Vertebrata; Euteleostomi; Mammalia; Eutheria; Euarchontoglires; Primates; Haplorrhini; Catarrhini; Hominidae; Pongo
1709	TRINITY_DN35354_c0_g1	1074.52	1.0393	0.00624769	0.0422614	NRF6_CAEEL	NRF6_CAEEL	Q:103-921,H:251-545	29139%ID	E:176e-26	RecName: Full=Nose resistant to fluoxetine protein 6;	Eukaryota; Metazoa; Ecdysozoa; Nematoda; Chromadorea; Rhabditida; Rhabditoidea; Rhabditidae; Peloderinae; Caenorhabditis
1286	TRINITY_DN34484_c0_g2	322.646	1.03929	0.00244407	0.0219854	FLVC1_FELCA	FLVC1_FELCA	Q:4-777,H:93-349	33077%ID	E:405e-51	RecName: Full=Feline leukemia virus subgroup C receptor-related protein 1;	Eukaryota; Metazoa; Chordata; Craniata; Vertebrata; Euteleostomi; Mammalia; Eutheria; Laurasiatheria; Carnivora; Feliformia; Felidae; Felinae; Felis`FLVC1_FELCA	FLVC1_FELCA	Q:875-1186,H:366-466	32692%ID	E:405e-51	RecName: Full=Feline leukemia virus subgroup C receptor-related protein 1;	Eukaryota; Metazoa; Chordata; Craniata; Vertebrata; Euteleostomi; Mammalia; Eutheria; Laurasiatheria; Carnivora; Feliformia; Felidae; Felinae; Felis
346	TRINITY_DN34470_c0_g1	170.899	1.03888	2.48577e-05	0.000831009
1088	TRINITY_DN37736_c0_g3	59.5262	1.03786	0.00146857	0.015613
1580	TRINITY_DN32705_c0_g2	49.8827	1.03698	0.00479494	0.0351032	HSDL1_CHICK	HSDL1_CHICK	Q:1-209,H:92-301	39524%ID	E:339e-49	RecName: Full=Hydroxysteroid dehydrogenase-like protein 1;	Eukaryota; Metazoa; Chordata; Craniata; Vertebrata; Euteleostomi; Archelosauria; Archosauria; Dinosauria; Saurischia; Theropoda; Coelurosauria; Aves; Neognathae; Galloanserae; Galliformes; Phasianidae; Phasianinae; Gallus
318	TRINITY_DN36158_c0_g1	253.593	1.03697	1.82913e-05	0.000665333	FCSD2_HUMAN	FCSD2_HUMAN	Q:1-581,H:1-615	3212%ID	E:61e-84	RecName: Full=F-BAR and double SH3 domains protein 2;	Eukaryota; Metazoa; Chordata; Craniata; Vertebrata; Euteleostomi; Mammalia; Eutheria; Euarchontoglires; Primates; Haplorrhini; Catarrhini; Hominidae; Homo`FCSD2_HUMAN	FCSD2_HUMAN	Q:525-769,H:461-655	31707%ID	E:153e-21	RecName: Full=F-BAR and double SH3 domains protein 2;	Eukaryota; Metazoa; Chordata; Craniata; Vertebrata; Euteleostomi; Mammalia; Eutheria; Euarchontoglires; Primates; Haplorrhini; Catarrhini; Hominidae; Homo
258	TRINITY_DN37285_c0_g2	324.168	1.03694	1.01793e-05	0.000456373	KCD16_HUMAN	KCD16_HUMAN	Q:12-247,H:22-279	46415%ID	E:114e-64	RecName: Full=BTB/POZ domain-containing protein KCTD16;	Eukaryota; Metazoa; Chordata; Craniata; Vertebrata; Euteleostomi; Mammalia; Eutheria; Euarchontoglires; Primates; Haplorrhini; Catarrhini; Hominidae; Homo
400	TRINITY_DN35592_c0_g1	275.739	1.0365	4.44681e-05	0.00128591	ADA22_HUMAN	ADA22_HUMAN	Q:114-773,H:85-731	3348%ID	E:166e-106	RecName: Full=Disintegrin and metalloproteinase domain-containing protein 22;	Eukaryota; Metazoa; Chordata; Craniata; Vertebrata; Euteleostomi; Mammalia; Eutheria; Euarchontoglires; Primates; Haplorrhini; Catarrhini; Hominidae; Homo
68	TRINITY_DN35464_c0_g1	1908.57	1.0361	6.05141e-08	1.02936e-05	CPLX_DROME	CPLX_DROME	Q:1-116,H:1-118	73729%ID	E:204e-36	RecName: Full=Complexin;	Eukaryota; Metazoa; Ecdysozoa; Arthropoda; Hexapoda; Insecta; Pterygota; Neoptera; Endopterygota; Diptera; Brachycera; Muscomorpha; Ephydroidea; Drosophilidae; Drosophila; Sophophora
380	TRINITY_DN34992_c0_g2	162.386	1.03484	3.4857e-05	0.00106103
1807	TRINITY_DN31937_c0_g1	261.349	1.03468	0.00747602	0.0478557	DIAP1_DROME	DIAP1_DROME	Q:179-436,H:53-331	3193%ID	E:12e-32	RecName: Full=Death-associated inhibitor of apoptosis 1;	Eukaryota; Metazoa; Ecdysozoa; Arthropoda; Hexapoda; Insecta; Pterygota; Neoptera; Endopterygota; Diptera; Brachycera; Muscomorpha; Ephydroidea; Drosophilidae; Drosophila; Sophophora`DIAP1_DROME	DIAP1_DROME	Q:335-399,H:47-110	40%ID	E:445e-08	RecName: Full=Death-associated inhibitor of apoptosis 1;	Eukaryota; Metazoa; Ecdysozoa; Arthropoda; Hexapoda; Insecta; Pterygota; Neoptera; Endopterygota; Diptera; Brachycera; Muscomorpha; Ephydroidea; Drosophilidae; Drosophila; Sophophora
622	TRINITY_DN36634_c0_g4	50.6042	1.03459	0.000221522	0.00411953	GLO3_ORYSJ	GLO3_ORYSJ	Q:1-183,H:176-356	53552%ID	E:783e-64	RecName: Full=Peroxisomal (S)-2-hydroxy-acid oxidase GLO3;	Eukaryota; Viridiplantae; Streptophyta; Embryophyta; Tracheophyta; Spermatophyta; Magnoliophyta; Liliopsida; Poales; Poaceae; BOP clade; Oryzoideae; Oryzeae; Oryzinae; Oryza
892	TRINITY_DN29597_c3_g1	447.134	1.03342	0.00075852	0.0098361	PARG_BOVIN	PARG_BOVIN	Q:18-481,H:500-934	28421%ID	E:39e-49	RecName: Full=Poly(ADP-ribose) glycohydrolase;	Eukaryota; Metazoa; Chordata; Craniata; Vertebrata; Euteleostomi; Mammalia; Eutheria; Laurasiatheria; Cetartiodactyla; Ruminantia; Pecora; Bovidae; Bovinae; Bos
222	TRINITY_DN34474_c0_g1	158.033	1.03301	6.07065e-06	0.000312138	DIUX_CAMFO	DIUX_CAMFO	Q:5-101,H:3-101	46465%ID	E:374e-25	RecName: Full=Diuretic hormone class 2 {ECO:0000312|EMBL:EFN611871};	Eukaryota; Metazoa; Ecdysozoa; Arthropoda; Hexapoda; Insecta; Pterygota; Neoptera; Endopterygota; Hymenoptera; Apocrita; Aculeata; Vespoidea; Formicidae; Formicinae; Camponotus
384	TRINITY_DN35839_c1_g6	209.502	1.03071	3.60713e-05	0.00108655	GST1C_ANOGA	GST1C_ANOGA	Q:3-171,H:1-168	49704%ID	E:437e-55	RecName: Full=Glutathione S-transferase 1, isoform C;	Eukaryota; Metazoa; Ecdysozoa; Arthropoda; Hexapoda; Insecta; Pterygota; Neoptera; Endopterygota; Diptera; Nematocera; Culicoidea; Culicidae; Anophelinae; Anopheles
371	TRINITY_DN31412_c1_g1	78.7202	1.03061	3.2229e-05	0.00100483	ORCO_ANOGA	ORCO_ANOGA	Q:1083-1520,H:333-477	24%ID	E:155e-10	RecName: Full=Odorant receptor coreceptor;	Eukaryota; Metazoa; Ecdysozoa; Arthropoda; Hexapoda; Insecta; Pterygota; Neoptera; Endopterygota; Diptera; Nematocera; Culicoidea; Culicidae; Anophelinae; Anopheles
345	TRINITY_DN35924_c0_g1	140.466	1.02892	2.46181e-05	0.000825385	SYDE_DROME	SYDE_DROME	Q:1-1102,H:22-1144	47035%ID	E:0	RecName: Full=Rho GTPase-activating protein 100F;	Eukaryota; Metazoa; Ecdysozoa; Arthropoda; Hexapoda; Insecta; Pterygota; Neoptera; Endopterygota; Diptera; Brachycera; Muscomorpha; Ephydroidea; Drosophilidae; Drosophila; Sophophora
587	TRINITY_DN34424_c1_g2	245.601	1.02828	0.000179491	0.00353693
453	TRINITY_DN36830_c0_g1	56.9688	1.02588	7.15958e-05	0.00182814	TMTC2_MOUSE	TMTC2_MOUSE	Q:6-815,H:5-811	46691%ID	E:0	RecName: Full=Transmembrane and TPR repeat-containing protein 2;	Eukaryota; Metazoa; Chordata; Craniata; Vertebrata; Euteleostomi; Mammalia; Eutheria; Euarchontoglires; Glires; Rodentia; Sciurognathi; Muroidea; Muridae; Murinae; Mus; Mus`TMTC2_MOUSE	TMTC2_MOUSE	Q:614-816,H:498-710	26267%ID	E:297e-11	RecName: Full=Transmembrane and TPR repeat-containing protein 2;	Eukaryota; Metazoa; Chordata; Craniata; Vertebrata; Euteleostomi; Mammalia; Eutheria; Euarchontoglires; Glires; Rodentia; Sciurognathi; Muroidea; Muridae; Murinae; Mus; Mus
370	TRINITY_DN37709_c2_g2	90.1866	1.02318	3.16776e-05	0.000990309	MRC1_MOUSE	MRC1_MOUSE	Q:1-552,H:388-1024	21733%ID	E:393e-19	RecName: Full=Macrophage mannose receptor 1;	Eukaryota; Metazoa; Chordata; Craniata; Vertebrata; Euteleostomi; Mammalia; Eutheria; Euarchontoglires; Glires; Rodentia; Sciurognathi; Muroidea; Muridae; Murinae; Mus; Mus`MRC1_MOUSE	MRC1_MOUSE	Q:4-478,H:828-1361	21558%ID	E:139e-18	RecName: Full=Macrophage mannose receptor 1;	Eukaryota; Metazoa; Chordata; Craniata; Vertebrata; Euteleostomi; Mammalia; Eutheria; Euarchontoglires; Glires; Rodentia; Sciurognathi; Muroidea; Muridae; Murinae; Mus; Mus`MRC1_MOUSE	MRC1_MOUSE	Q:119-473,H:671-1080	21154%ID	E:337e-13	RecName: Full=Macrophage mannose receptor 1;	Eukaryota; Metazoa; Chordata; Craniata; Vertebrata; Euteleostomi; Mammalia; Eutheria; Euarchontoglires; Glires; Rodentia; Sciurognathi; Muroidea; Muridae; Murinae; Mus; Mus`MRC1_MOUSE	MRC1_MOUSE	Q:4-553,H:247-878	18536%ID	E:904e-13	RecName: Full=Macrophage mannose receptor 1;	Eukaryota; Metazoa; Chordata; Craniata; Vertebrata; Euteleostomi; Mammalia; Eutheria; Euarchontoglires; Glires; Rodentia; Sciurognathi; Muroidea; Muridae; Murinae; Mus; Mus`MRC1_MOUSE	MRC1_MOUSE	Q:237-520,H:230-551	24159%ID	E:549e-12	RecName: Full=Macrophage mannose receptor 1;	Eukaryota; Metazoa; Chordata; Craniata; Vertebrata; Euteleostomi; Mammalia; Eutheria; Euarchontoglires; Glires; Rodentia; Sciurognathi; Muroidea; Muridae; Murinae; Mus; Mus`MRC1_MOUSE	MRC1_MOUSE	Q:11-551,H:687-1310	20846%ID	E:254e-09	RecName: Full=Macrophage mannose receptor 1;	Eukaryota; Metazoa; Chordata; Craniata; Vertebrata; Euteleostomi; Mammalia; Eutheria; Euarchontoglires; Glires; Rodentia; Sciurognathi; Muroidea; Muridae; Murinae; Mus; Mus
689	TRINITY_DN32325_c1_g3	43.5647	1.02156	0.000329116	0.00552523
532	TRINITY_DN37479_c1_g1	723.975	1.02088	0.000122997	0.00267426	SCNA_DROME	SCNA_DROME	Q:1-1239,H:835-2131	76373%ID	E:0	RecName: Full=Sodium channel protein para;	Eukaryota; Metazoa; Ecdysozoa; Arthropoda; Hexapoda; Insecta; Pterygota; Neoptera; Endopterygota; Diptera; Brachycera; Muscomorpha; Ephydroidea; Drosophilidae; Drosophila; Sophophora`SCNA_DROME	SCNA_DROME	Q:463-738,H:142-434	21429%ID	E:384e-13	RecName: Full=Sodium channel protein para;	Eukaryota; Metazoa; Ecdysozoa; Arthropoda; Hexapoda; Insecta; Pterygota; Neoptera; Endopterygota; Diptera; Brachycera; Muscomorpha; Ephydroidea; Drosophilidae; Drosophila; Sophophora`SCNA_DROME	SCNA_DROME	Q:782-982,H:808-1007	30288%ID	E:17e-12	RecName: Full=Sodium channel protein para;	Eukaryota; Metazoa; Ecdysozoa; Arthropoda; Hexapoda; Insecta; Pterygota; Neoptera; Endopterygota; Diptera; Brachycera; Muscomorpha; Ephydroidea; Drosophilidae; Drosophila; Sophophora`SCNA_DROME	SCNA_DROME	Q:15-151,H:177-316	30612%ID	E:112e-09	RecName: Full=Sodium channel protein para;	Eukaryota; Metazoa; Ecdysozoa; Arthropoda; Hexapoda; Insecta; Pterygota; Neoptera; Endopterygota; Diptera; Brachycera; Muscomorpha; Ephydroidea; Drosophilidae; Drosophila; Sophophora
61	TRINITY_DN37889_c3_g1	808.916	1.01996	5.07207e-08	9.59297e-06	CADN_DROME	CADN_DROME	Q:17-1315,H:33-1348	71366%ID	E:0	RecName: Full=Neural-cadherin;	Eukaryota; Metazoa; Ecdysozoa; Arthropoda; Hexapoda; Insecta; Pterygota; Neoptera; Endopterygota; Diptera; Brachycera; Muscomorpha; Ephydroidea; Drosophilidae; Drosophila; Sophophora`CADN_DROME	CADN_DROME	Q:220-1261,H:1030-2078	25936%ID	E:235e-55	RecName: Full=Neural-cadherin;	Eukaryota; Metazoa; Ecdysozoa; Arthropoda; Hexapoda; Insecta; Pterygota; Neoptera; Endopterygota; Diptera; Brachycera; Muscomorpha; Ephydroidea; Drosophilidae; Drosophila; Sophophora`CADN_DROME	CADN_DROME	Q:88-1293,H:800-1992	23282%ID	E:15e-24	RecName: Full=Neural-cadherin;	Eukaryota; Metazoa; Ecdysozoa; Arthropoda; Hexapoda; Insecta; Pterygota; Neoptera; Endopterygota; Diptera; Brachycera; Muscomorpha; Ephydroidea; Drosophilidae; Drosophila; Sophophora
913	TRINITY_DN35481_c1_g1	1438.21	1.01719	0.000822873	0.0104322
872	TRINITY_DN34662_c0_g4	198.856	1.01705	0.000704268	0.00934205
279	TRINITY_DN34839_c0_g1	543.899	1.01637	1.33572e-05	0.000553772	PLC_HALLA	PLC_HALLA	Q:281-401,H:14-131	32258%ID	E:163e-09	RecName: Full=Perlucin;	Eukaryota; Metazoa; Lophotrochozoa; Mollusca; Gastropoda; Vetigastropoda; Haliotoidea; Haliotidae; Haliotis
1090	TRINITY_DN32455_c0_g9	44.9931	1.01633	0.00147753	0.0156795	MLRP2_ACRMI	MLRP2_ACRMI	Q:57-774,H:540-1235	30949%ID	E:152e-78	RecName: Full=MAM and LDL-receptor class A domain-containing protein 2;	Eukaryota; Metazoa; Cnidaria; Anthozoa; Hexacorallia; Scleractinia; Astrocoeniina; Acroporidae; Acropora`MLRP2_ACRMI	MLRP2_ACRMI	Q:58-757,H:899-1555	31543%ID	E:401e-78	RecName: Full=MAM and LDL-receptor class A domain-containing protein 2;	Eukaryota; Metazoa; Cnidaria; Anthozoa; Hexacorallia; Scleractinia; Astrocoeniina; Acroporidae; Acropora`MLRP2_ACRMI	MLRP2_ACRMI	Q:47-769,H:6-705	30519%ID	E:218e-76	RecName: Full=MAM and LDL-receptor class A domain-containing protein 2;	Eukaryota; Metazoa; Cnidaria; Anthozoa; Hexacorallia; Scleractinia; Astrocoeniina; Acroporidae; Acropora`MLRP2_ACRMI	MLRP2_ACRMI	Q:58-762,H:208-890	29694%ID	E:124e-74	RecName: Full=MAM and LDL-receptor class A domain-containing protein 2;	Eukaryota; Metazoa; Cnidaria; Anthozoa; Hexacorallia; Scleractinia; Astrocoeniina; Acroporidae; Acropora`MLRP2_ACRMI	MLRP2_ACRMI	Q:28-757,H:346-1048	30999%ID	E:241e-74	RecName: Full=MAM and LDL-receptor class A domain-containing protein 2;	Eukaryota; Metazoa; Cnidaria; Anthozoa; Hexacorallia; Scleractinia; Astrocoeniina; Acroporidae; Acropora`MLRP2_ACRMI	MLRP2_ACRMI	Q:47-768,H:2091-2780	29566%ID	E:155e-73	RecName: Full=MAM and LDL-receptor class A domain-containing protein 2;	Eukaryota; Metazoa; Cnidaria; Anthozoa; Hexacorallia; Scleractinia; Astrocoeniina; Acroporidae; Acropora`MLRP2_ACRMI	MLRP2_ACRMI	Q:57-757,H:1934-2599	30%ID	E:125e-69	RecName: Full=MAM and LDL-receptor class A domain-containing protein 2;	Eukaryota; Metazoa; Cnidaria; Anthozoa; Hexacorallia; Scleractinia; Astrocoeniina; Acroporidae; Acropora`MLRP2_ACRMI	MLRP2_ACRMI
36	TRINITY_DN37409_c1_g1	1402.42	1.0158	4.28717e-09	1.37749e-06	ELAV4_MOUSE	ELAV4_MOUSE	Q:1-283,H:1-328	57402%ID	E:538e-124	RecName: Full=ELAV-like protein 4;	Eukaryota; Metazoa; Chordata; Craniata; Vertebrata; Euteleostomi; Mammalia; Eutheria; Euarchontoglires; Glires; Rodentia; Sciurognathi; Muroidea; Muridae; Murinae; Mus; Mus
837	TRINITY_DN35054_c1_g3	695.873	1.01577	0.000611315	0.00844813
1238	TRINITY_DN36628_c0_g5	103.569	1.01512	0.00213338	0.0199577	OIG4_CAEEL	OIG4_CAEEL	Q:45-146,H:53-154	41176%ID	E:824e-25
631	TRINITY_DN32242_c0_g1	152.628	1.01385	0.00023393	0.00428822	PLCA_BOVIN	PLCA_BOVIN	Q:18-264,H:23-268	39759%ID	E:416e-62	RecName: Full=1-acyl-sn-glycerol-3-phosphate acyltransferase alpha;	Eukaryota; Metazoa; Chordata; Craniata; Vertebrata; Euteleostomi; Mammalia; Eutheria; Laurasiatheria; Cetartiodactyla; Ruminantia; Pecora; Bovidae; Bovinae; Bos
1154	TRINITY_DN37025_c0_g1	76.467	1.01323	0.00176704	0.0177117	PGFRA_XENLA	PGFRA_XENLA	Q:28-405,H:41-379	2203%ID	E:686e-09	RecName: Full=Platelet-derived growth factor receptor alpha;	Eukaryota; Metazoa; Chordata; Craniata; Vertebrata; Euteleostomi; Amphibia; Batrachia; Anura; Pipoidea; Pipidae; Xenopodinae; Xenopus; Xenopus
550	TRINITY_DN33747_c0_g1	1384.32	1.0124	0.00014003	0.00293961	MEGF6_MOUSE	MEGF6_MOUSE	Q:294-538,H:1063-1293	27092%ID	E:433e-09	RecName: Full=Multiple epidermal growth factor-like domains protein 6;	Eukaryota; Metazoa; Chordata; Craniata; Vertebrata; Euteleostomi; Mammalia; Eutheria; Euarchontoglires; Glires; Rodentia; Sciurognathi; Muroidea; Muridae; Murinae; Mus; Mus
1644	TRINITY_DN31153_c1_g5	345.774	1.01099	0.00547094	0.0384695	MGST1_PIG	MGST1_PIG	Q:3-140,H:5-147	375%ID	E:777e-20	RecName: Full=Microsomal glutathione S-transferase 1;	Eukaryota; Metazoa; Chordata; Craniata; Vertebrata; Euteleostomi; Mammalia; Eutheria; Laurasiatheria; Cetartiodactyla; Suina; Suidae; Sus
1430	TRINITY_DN32264_c1_g1	328.698	1.00825	0.00346684	0.0280426	CO4A1_HUMAN	CO4A1_HUMAN	Q:2-167,H:966-1136	47429%ID	E:417e-19	RecName: Full=Collagen alpha-1(IV) chain;	Eukaryota; Metazoa; Chordata; Craniata; Vertebrata; Euteleostomi; Mammalia; Eutheria; Euarchontoglires; Primates; Haplorrhini; Catarrhini; Hominidae; Homo`CO4A1_HUMAN	CO4A1_HUMAN	Q:1-167,H:1028-1192	45714%ID	E:349e-15	RecName: Full=Collagen alpha-1(IV) chain;	Eukaryota; Metazoa; Chordata; Craniata; Vertebrata; Euteleostomi; Mammalia; Eutheria; Euarchontoglires; Primates; Haplorrhini; Catarrhini; Hominidae; Homo`CO4A1_HUMAN	CO4A1_HUMAN	Q:2-167,H:882-1053	44186%ID	E:194e-13	RecName: Full=Collagen alpha-1(IV) chain;	Eukaryota; Metazoa; Chordata; Craniata; Vertebrata; Euteleostomi; Mammalia; Eutheria; Euarchontoglires; Primates; Haplorrhini; Catarrhini; Hominidae; Homo`CO4A1_HUMAN	CO4A1_HUMAN	Q:2-169,H:867-1052	43011%ID	E:145e-12	RecName: Full=Collagen alpha-1(IV) chain;	Eukaryota; Metazoa; Chordata; Craniata; Vertebrata; Euteleostomi; Mammalia; Eutheria; Euarchontoglires; Primates; Haplorrhini; Catarrhini; Hominidae; Homo`CO4A1_HUMAN	CO4A1_HUMAN	Q:1-169,H:890-1072	42935%ID	E:243e-12	RecName: Full=Collagen alpha-1(IV) chain;	Eukaryota; Metazoa; Chordata; Craniata; Vertebrata; Euteleostomi; Mammalia; Eutheria; Euarchontoglires; Primates; Haplorrhini; Catarrhini; Hominidae; Homo`CO4A1_HUMAN	CO4A1_HUMAN	Q:1-164,H:851-1026	43182%ID	E:468e-11	RecName: Full=Collagen alpha-1(IV) chain;	Eukaryota; Metazoa; Chordata; Craniata; Vertebrata; Euteleostomi; Mammalia; Eutheria; Euarchontoglires; Primates; Haplorrhini; Catarrhini; Hominidae; Homo`CO4A1_HUMAN	CO4A1_HUMAN	Q:2-171,H:924-1119	40306%ID	E:678e-10	RecName: Full=Collagen alpha-1(IV) chain;	Eukaryota; Metazoa; Chordata; Craniata; Vertebrata; Euteleostomi; Mammalia; Eutheria; Euarchontoglires; Primates; Haplorrhini; Catarrhini; Hominidae; Homo`CO4A1_HUMAN	CO4A1_HUMAN
1628	TRINITY_DN34405_c0_g1	7374.73	1.00749	0.005322	0.037813	CEL2A_MOUSE	CEL2A_MOUSE	Q:1-149,H:1-139	35099%ID	E:249e-14	RecName: Full=Chymotrypsin-like elastase family member 2A;	Eukaryota; Metazoa; Chordata; Craniata; Vertebrata; Euteleostomi; Mammalia; Eutheria; Euarchontoglires; Glires; Rodentia; Sciurognathi; Muroidea; Muridae; Murinae; Mus; Mus
1545	TRINITY_DN33267_c0_g5	73.2317	1.00711	0.00449665	0.0335861	HAOX1_HUMAN	HAOX1_HUMAN	Q:4-183,H:2-181	48889%ID	E:305e-59	RecName: Full=Hydroxyacid oxidase 1;	Eukaryota; Metazoa; Chordata; Craniata; Vertebrata; Euteleostomi; Mammalia; Eutheria; Euarchontoglires; Primates; Haplorrhini; Catarrhini; Hominidae; Homo
344	TRINITY_DN32703_c0_g1	394.278	1.0068	2.44861e-05	0.000823346	VGL2A_DANRE	VGL2A_DANRE	Q:72-603,H:36-555	48066%ID	E:763e-177	RecName: Full=Vesicular glutamate transporter 21;	Eukaryota; Metazoa; Chordata; Craniata; Vertebrata; Euteleostomi; Actinopterygii; Neopterygii; Teleostei; Ostariophysi; Cypriniformes; Cyprinidae; Danio
570	TRINITY_DN31642_c0_g1	310.398	1.00618	0.000158543	0.00321732	UN13B_MOUSE	UN13B_MOUSE	Q:1-132,H:1468-1599	67424%ID	E:685e-61	RecName: Full=Protein unc-13 homolog B;	Eukaryota; Metazoa; Chordata; Craniata; Vertebrata; Euteleostomi; Mammalia; Eutheria; Euarchontoglires; Glires; Rodentia; Sciurognathi; Muroidea; Muridae; Murinae; Mus; Mus
1132	TRINITY_DN31531_c2_g1	48.9655	1.00556	0.00165194	0.0168798
369	TRINITY_DN34202_c0_g1	79.8343	1.00524	3.15619e-05	0.000989366
1180	TRINITY_DN30201_c0_g1	63.6129	1.00114	0.00187507	0.0183909	CTRB1_LITVA	CTRB1_LITVA	Q:48-303,H:23-269	35135%ID	E:14e-42	RecName: Full=Chymotrypsin BI;	Eukaryota; Metazoa; Ecdysozoa; Arthropoda; Crustacea; Malacostraca; Eumalacostraca; Eucarida; Decapoda; Dendrobranchiata; Penaeoidea; Penaeidae; Litopenaeus
515	TRINITY_DN31638_c0_g1	243.97	1.00095	0.000113345	0.00254575
335	TRINITY_DN31810_c0_g1	278.377	1.00028	2.24615e-05	0.000775559	ROST_DROME	ROST_DROME	Q:2890-3666,H:6-261	27106%ID	E:458e-19	RecName: Full=Protein rolling stone;	Eukaryota; Metazoa; Ecdysozoa; Arthropoda; Hexapoda; Insecta; Pterygota; Neoptera; Endopterygota; Diptera; Brachycera; Muscomorpha; Ephydroidea; Drosophilidae; Drosophila; Sophophora
788	TRINITY_DN32924_c0_g3	13281.7	-1.01365	0.00050651	0.00743131	ODO2_BOVIN	ODO2_BOVIN	Q:27-447,H:43-453	64387%ID	E:462e-174	RecName: Full=Dihydrolipoyllysine-residue succinyltransferase component of 2-oxoglutarate dehydrogenase complex, mitochondrial;	Eukaryota; Metazoa; Chordata; Craniata; Vertebrata; Euteleostomi; Mammalia; Eutheria; Laurasiatheria; Cetartiodactyla; Ruminantia; Pecora; Bovidae; Bovinae; Bos
647	TRINITY_DN33547_c0_g2	14268.2	-1.01727	0.000266127	0.00475778	PGRP2_HOLDI	PGRP2_HOLDI	Q:12-179,H:20-187	41667%ID	E:214e-49	RecName: Full=Peptidoglycan-recognition protein 2;	Eukaryota; Metazoa; Ecdysozoa; Arthropoda; Hexapoda; Insecta; Pterygota; Neoptera; Endopterygota; Coleoptera; Polyphaga; Scarabaeiformia; Scarabaeidae; Melolonthinae; Holotrichia
989	TRINITY_DN36074_c0_g2	427.478	-1.01834	0.00105446	0.0123326	MEG10_XENTR	MEG10_XENTR	Q:54-206,H:429-566	42484%ID	E:889e-27	RecName: Full=Multiple epidermal growth factor-like domains protein 10;	Eukaryota; Metazoa; Chordata; Craniata; Vertebrata; Euteleostomi; Amphibia; Batrachia; Anura; Pipoidea; Pipidae; Xenopodinae; Xenopus; Silurana`MEG10_XENTR	MEG10_XENTR	Q:41-204,H:677-824	39634%ID	E:296e-26	RecName: Full=Multiple epidermal growth factor-like domains protein 10;	Eukaryota; Metazoa; Chordata; Craniata; Vertebrata; Euteleostomi; Amphibia; Batrachia; Anura; Pipoidea; Pipidae; Xenopodinae; Xenopus; Silurana`MEG10_XENTR	MEG10_XENTR	Q:53-205,H:210-347	39869%ID	E:923e-25	RecName: Full=Multiple epidermal growth factor-like domains protein 10;	Eukaryota; Metazoa; Chordata; Craniata; Vertebrata; Euteleostomi; Amphibia; Batrachia; Anura; Pipoidea; Pipidae; Xenopodinae; Xenopus; Silurana`MEG10_XENTR	MEG10_XENTR	Q:44-205,H:159-304	39506%ID	E:266e-22	RecName: Full=Multiple epidermal growth factor-like domains protein 10;	Eukaryota; Metazoa; Chordata; Craniata; Vertebrata; Euteleostomi; Amphibia; Batrachia; Anura; Pipoidea; Pipidae; Xenopodinae; Xenopus; Silurana`MEG10_XENTR	MEG10_XENTR	Q:43-206,H:548-697	36364%ID	E:217e-20	RecName: Full=Multiple epidermal growth factor-like domains protein 10;	Eukaryota; Metazoa; Chordata; Craniata; Vertebrata; Euteleostomi; Amphibia; Batrachia; Anura; Pipoidea; Pipidae; Xenopodinae; Xenopus; Silurana`MEG10_XENTR	MEG10_XENTR	Q:54-204,H:297-435	37255%ID	E:117e-15	RecName: Full=Multiple epidermal growth factor-like domains protein 10;	Eukaryota; Metazoa; Chordata; Craniata; Vertebrata; Euteleostomi; Amphibia; Batrachia; Anura; Pipoidea; Pipidae; Xenopodinae; Xenopus; Silurana`MEG10_XENTR	MEG10_XENTR	Q:48-163,H:726-827	31897%ID	E:114e-09	RecName: Full=Multiple epidermal growth factor-like domains protein 10;	Eukaryota; Metazoa; Chordata; Craniata; Vertebrata; Euteleostomi; Amphibia; Batrachia; Anura; Pipoidea; Pipidae; Xenopodinae; Xenopus; Silurana
198	TRINITY_DN30206_c0_g2	4869.85	-1.02557	4.13045e-06	0.00024043	QCR7_BOVIN	QCR7_BOVIN	Q:113-238,H:14-54	57143%ID	E:475e-09	RecName: Full=Cytochrome b-c1 complex subunit 7;	Eukaryota; Metazoa; Chordata; Craniata; Vertebrata; Euteleostomi; Mammalia; Eutheria; Laurasiatheria; Cetartiodactyla; Ruminantia; Pecora; Bovidae; Bovinae; Bos
494	TRINITY_DN31308_c0_g1	85.7882	-1.02734	0.00010206	0.00238974
262	TRINITY_DN37212_c1_g1	37883.7	-1.03173	1.12554e-05	0.000495765
377	TRINITY_DN35770_c0_g1	5795.99	-1.0415	3.43018e-05	0.00105244	LDLR_PIG	LDLR_PIG	Q:1-742,H:62-803	42951%ID	E:0	RecName: Full=Low-density lipoprotein receptor;	Eukaryota; Metazoa; Chordata; Craniata; Vertebrata; Euteleostomi; Mammalia; Eutheria; Laurasiatheria; Cetartiodactyla; Suina; Suidae; Sus`LDLR_PIG	LDLR_PIG	Q:108-230,H:1-118	375%ID	E:742e-11	RecName: Full=Low-density lipoprotein receptor;	Eukaryota; Metazoa; Chordata; Craniata; Vertebrata; Euteleostomi; Mammalia; Eutheria; Laurasiatheria; Cetartiodactyla; Suina; Suidae; Sus
951	TRINITY_DN35643_c0_g4	505.761	-1.04682	0.000942055	0.0114181	CDD_DICDI	CDD_DICDI	Q:13-134,H:2-124	504%ID	E:109e-37	RecName: Full=Probable cytidine deaminase;	Eukaryota; Amoebozoa; Mycetozoa; Dictyosteliida; Dictyostelium
1847	TRINITY_DN32997_c1_g1	2098.17	-1.06452	0.00794231	0.0497177	C15A1_DIPPU	C15A1_DIPPU	Q:1-371,H:127-493	31565%ID	E:354e-61	RecName: Full=Methyl farnesoate epoxidase {ECO:0000305};	Eukaryota; Metazoa; Ecdysozoa; Arthropoda; Hexapoda; Insecta; Pterygota; Neoptera; Orthopteroidea; Dictyoptera; Blattodea; Blaberoidea; Blaberidae; Diplopterinae; Diploptera
9	TRINITY_DN32227_c0_g2	3984.49	-1.0712	2.50824e-13	3.22365e-10	COX7A_DROME	COX7A_DROME	Q:162-281,H:34-73	475%ID	E:572e-06	RecName: Full=Cytochrome c oxidase subunit 7A, mitochondrial;	Eukaryota; Metazoa; Ecdysozoa; Arthropoda; Hexapoda; Insecta; Pterygota; Neoptera; Endopterygota; Diptera; Brachycera; Muscomorpha; Ephydroidea; Drosophilidae; Drosophila; Sophophora
774	TRINITY_DN36569_c1_g2	38809.1	-1.07431	0.000477653	0.00713008	ACON_CAEEL	ACON_CAEEL	Q:3-209,H:706-757	50704%ID	E:292e-11	RecName: Full=Probable aconitate hydratase, mitochondrial;	Eukaryota; Metazoa; Ecdysozoa; Nematoda; Chromadorea; Rhabditida; Rhabditoidea; Rhabditidae; Peloderinae; Caenorhabditis
1560	TRINITY_DN35493_c1_g1	776.09	-1.08576	0.00460032	0.0341102	MAFA_DANRE	MAFA_DANRE	Q:282-375,H:196-289	54255%ID	E:726e-27	RecName: Full=Transcription factor MafA;	Eukaryota; Metazoa; Chordata; Craniata; Vertebrata; Euteleostomi; Actinopterygii; Neopterygii; Teleostei; Ostariophysi; Cypriniformes; Cyprinidae; Danio
852	TRINITY_DN34811_c2_g3	129.166	-1.08724	0.000645454	0.00876288	SRC64_DROME	SRC64_DROME	Q:21-104,H:294-390	43299%ID	E:966e-13	RecName: Full=Tyrosine-protein kinase Src64B;	Eukaryota; Metazoa; Ecdysozoa; Arthropoda; Hexapoda; Insecta; Pterygota; Neoptera; Endopterygota; Diptera; Brachycera; Muscomorpha; Ephydroidea; Drosophilidae; Drosophila; Sophophora
1622	TRINITY_DN33284_c1_g1	101.967	-1.09696	0.00528324	0.0376765
1276	TRINITY_DN31408_c0_g3	64.682	-1.09797	0.00239782	0.0217363	GNAF_DROME	GNAF_DROME	Q:356-222,H:234-278	62222%ID	E:352e-16	RecName: Full=Guanine nucleotide-binding protein G(f) subunit alpha;	Eukaryota; Metazoa; Ecdysozoa; Arthropoda; Hexapoda; Insecta; Pterygota; Neoptera; Endopterygota; Diptera; Brachycera; Muscomorpha; Ephydroidea; Drosophilidae; Drosophila; Sophophora`GNAF_DROME	GNAF_DROME	Q:160-47,H:278-315	42105%ID	E:352e-16	RecName: Full=Guanine nucleotide-binding protein G(f) subunit alpha;	Eukaryota; Metazoa; Ecdysozoa; Arthropoda; Hexapoda; Insecta; Pterygota; Neoptera; Endopterygota; Diptera; Brachycera; Muscomorpha; Ephydroidea; Drosophilidae; Drosophila; Sophophora
821	TRINITY_DN37884_c6_g3	45.3346	-1.10066	0.000570671	0.00803442
824	TRINITY_DN36762_c1_g2	303.823	-1.10995	0.000572349	0.00803442	DYH12_HUMAN	DYH12_HUMAN	Q:1-102,H:888-989	45098%ID	E:359e-22	RecName: Full=Dynein heavy chain 12, axonemal;	Eukaryota; Metazoa; Chordata; Craniata; Vertebrata; Euteleostomi; Mammalia; Eutheria; Euarchontoglires; Primates; Haplorrhini; Catarrhini; Hominidae; Homo
1252	TRINITY_DN31932_c0_g1	70.4804	-1.11	0.00222419	0.0205488
1200	TRINITY_DN31182_c0_g3	61.417	-1.12067	0.00197362	0.0190294
749	TRINITY_DN34487_c0_g2	334.981	-1.12345	0.000431683	0.00665148	ELOV7_BOVIN	ELOV7_BOVIN	Q:14-171,H:11-162	4557%ID	E:791e-44	RecName: Full=Elongation of very long chain fatty acids protein 7 {ECO:0000255|HAMAP-Rule:MF_03207, ECO:0000305};	Eukaryota; Metazoa; Chordata; Craniata; Vertebrata; Euteleostomi; Mammalia; Eutheria; Laurasiatheria; Cetartiodactyla; Ruminantia; Pecora; Bovidae; Bovinae; Bos
172	TRINITY_DN32049_c0_g3	32635.6	-1.1307	2.05048e-06	0.000137895	NLRC3_MOUSE	NLRC3_MOUSE	Q:534-602,H:7-29	86957%ID	E:382e-06	RecName: Full=Protein NLRC3;	Eukaryota; Metazoa; Chordata; Craniata; Vertebrata; Euteleostomi; Mammalia; Eutheria; Euarchontoglires; Glires; Rodentia; Sciurognathi; Muroidea; Muridae; Murinae; Mus; Mus
170	TRINITY_DN35551_c0_g2	95.8416	-1.13258	1.952e-06	0.000132816
157	TRINITY_DN37396_c3_g1	1807.44	-1.13318	1.40439e-06	0.000103468
1032	TRINITY_DN36501_c0_g3	144.676	-1.14376	0.00121884	0.0136611	NAS13_CAEEL	NAS13_CAEEL	Q:10-252,H:220-302	45783%ID	E:746e-10	RecName: Full=Zinc metalloproteinase nas-13;	Eukaryota; Metazoa; Ecdysozoa; Nematoda; Chromadorea; Rhabditida; Rhabditoidea; Rhabditidae; Peloderinae; Caenorhabditis
614	TRINITY_DN32993_c0_g2	327.719	-1.14719	0.000209745	0.00395133	4CLL7_ORYSJ	4CLL7_ORYSJ	Q:1-112,H:410-522	48673%ID	E:444e-30	RecName: Full=4-coumarate--CoA ligase-like 7;	Eukaryota; Viridiplantae; Streptophyta; Embryophyta; Tracheophyta; Spermatophyta; Magnoliophyta; Liliopsida; Poales; Poaceae; BOP clade; Oryzoideae; Oryzeae; Oryzinae; Oryza
984	TRINITY_DN35404_c0_g3	9775.97	-1.1479	0.0010463	0.0122994	THIM_HUMAN	THIM_HUMAN	Q:135-299,H:252-306	67273%ID	E:18e-19	RecName: Full=3-ketoacyl-CoA thiolase, mitochondrial;	Eukaryota; Metazoa; Chordata; Craniata; Vertebrata; Euteleostomi; Mammalia; Eutheria; Euarchontoglires; Primates; Haplorrhini; Catarrhini; Hominidae; Homo`THIM_HUMAN	THIM_HUMAN	Q:1-81,H:225-251	66667%ID	E:18e-19	RecName: Full=3-ketoacyl-CoA thiolase, mitochondrial;	Eukaryota; Metazoa; Chordata; Craniata; Vertebrata; Euteleostomi; Mammalia; Eutheria; Euarchontoglires; Primates; Haplorrhini; Catarrhini; Hominidae; Homo
432	TRINITY_DN34698_c0_g2	2207.43	-1.14928	5.8688e-05	0.00156777	CBPA2_HUMAN	CBPA2_HUMAN	Q:1-186,H:3-184	3262%ID	E:763e-21	RecName: Full=Carboxypeptidase A2;	Eukaryota; Metazoa; Chordata; Craniata; Vertebrata; Euteleostomi; Mammalia; Eutheria; Euarchontoglires; Primates; Haplorrhini; Catarrhini; Hominidae; Homo
313	TRINITY_DN36001_c0_g1	555.929	-1.17753	1.75368e-05	0.000648079	GDF15_HUMAN	GDF15_HUMAN	Q:4-107,H:211-307	33028%ID	E:108e-06	RecName: Full=Growth/differentiation factor 15;	Eukaryota; Metazoa; Chordata; Craniata; Vertebrata; Euteleostomi; Mammalia; Eutheria; Euarchontoglires; Primates; Haplorrhini; Catarrhini; Hominidae; Homo
498	TRINITY_DN37297_c0_g2	439.342	-1.19038	0.000103875	0.00241269	CBPB_ASTAS	CBPB_ASTAS	Q:139-387,H:213-296	42857%ID	E:315e-14	RecName: Full=Carboxypeptidase B;	Eukaryota; Metazoa; Ecdysozoa; Arthropoda; Crustacea; Malacostraca; Eumalacostraca; Eucarida; Decapoda; Pleocyemata; Astacidea; Astacoidea; Astacidae; Astacus`CBPB_ASTAS	CBPB_ASTAS	Q:9-77,H:189-211	43478%ID	E:315e-14	RecName: Full=Carboxypeptidase B;	Eukaryota; Metazoa; Ecdysozoa; Arthropoda; Crustacea; Malacostraca; Eumalacostraca; Eucarida; Decapoda; Pleocyemata; Astacidea; Astacoidea; Astacidae; Astacus
374	TRINITY_DN27338_c0_g1	138.434	-1.19288	3.33151e-05	0.00103036
238	TRINITY_DN28501_c0_g1	97.521	-1.21226	7.53071e-06	0.000365992	CLC3A_BOVIN	CLC3A_BOVIN	Q:114-554,H:55-192	28758%ID	E:208e-07	RecName: Full=C-type lectin domain family 3 member A;	Eukaryota; Metazoa; Chordata; Craniata; Vertebrata; Euteleostomi; Mammalia; Eutheria; Laurasiatheria; Cetartiodactyla; Ruminantia; Pecora; Bovidae; Bovinae; Bos
736	TRINITY_DN35765_c0_g1	156.302	-1.21242	0.000408827	0.00642514
1619	TRINITY_DN36129_c0_g2	56.4852	-1.2268	0.00523965	0.0374348	CCD40_DANRE	CCD40_DANRE	Q:83-550,H:74-541	23222%ID	E:277e-16	RecName: Full=Coiled-coil domain-containing protein 40 {ECO:0000305};	Eukaryota; Metazoa; Chordata; Craniata; Vertebrata; Euteleostomi; Actinopterygii; Neopterygii; Teleostei; Ostariophysi; Cypriniformes; Cyprinidae; Danio
67	TRINITY_DN34164_c0_g1	699.906	-1.23722	5.81531e-08	1.01693e-05	HEXA_HUMAN	HEXA_HUMAN	Q:1-235,H:290-526	5272%ID	E:423e-81	RecName: Full=Beta-hexosaminidase subunit alpha;	Eukaryota; Metazoa; Chordata; Craniata; Vertebrata; Euteleostomi; Mammalia; Eutheria; Euarchontoglires; Primates; Haplorrhini; Catarrhini; Hominidae; Homo
27	TRINITY_DN34333_c0_g4	863.8	-1.24475	3.75644e-10	1.60929e-07	CP18A_DROME	CP18A_DROME	Q:1-382,H:139-520	60209%ID	E:826e-178	RecName: Full=Cytochrome P450 18a1;	Eukaryota; Metazoa; Ecdysozoa; Arthropoda; Hexapoda; Insecta; Pterygota; Neoptera; Endopterygota; Diptera; Brachycera; Muscomorpha; Ephydroidea; Drosophilidae; Drosophila; Sophophora
1409	TRINITY_DN37981_c2_g1	371.021	-1.24938	0.00334913	0.0274936	LRP_CAEEL	LRP_CAEEL	Q:2-193,H:1173-1235	51562%ID	E:361e-15	RecName: Full=Low-density lipoprotein receptor-related protein;	Eukaryota; Metazoa; Ecdysozoa; Nematoda; Chromadorea; Rhabditida; Rhabditoidea; Rhabditidae; Peloderinae; Caenorhabditis`LRP_CAEEL	LRP_CAEEL	Q:2-193,H:1129-1194	45455%ID	E:855e-12	RecName: Full=Low-density lipoprotein receptor-related protein;	Eukaryota; Metazoa; Ecdysozoa; Nematoda; Chromadorea; Rhabditida; Rhabditoidea; Rhabditidae; Peloderinae; Caenorhabditis`LRP_CAEEL	LRP_CAEEL	Q:2-193,H:1298-1366	46377%ID	E:176e-11	RecName: Full=Low-density lipoprotein receptor-related protein;	Eukaryota; Metazoa; Ecdysozoa; Nematoda; Chromadorea; Rhabditida; Rhabditoidea; Rhabditidae; Peloderinae; Caenorhabditis`LRP_CAEEL	LRP_CAEEL	Q:2-199,H:1214-1279	46269%ID	E:354e-10	RecName: Full=Low-density lipoprotein receptor-related protein;	Eukaryota; Metazoa; Ecdysozoa; Nematoda; Chromadorea; Rhabditida; Rhabditoidea; Rhabditidae; Peloderinae; Caenorhabditis`LRP_CAEEL	LRP_CAEEL	Q:50-199,H:1057-1110	50%ID	E:115e-08	RecName: Full=Low-density lipoprotein receptor-related protein;	Eukaryota; Metazoa; Ecdysozoa; Nematoda; Chromadorea; Rhabditida; Rhabditoidea; Rhabditidae; Peloderinae; Caenorhabditis`LRP_CAEEL	LRP_CAEEL	Q:2-193,H:3821-3885	48529%ID	E:196e-08	RecName: Full=Low-density lipoprotein receptor-related protein;	Eukaryota; Metazoa; Ecdysozoa; Nematoda; Chromadorea; Rhabditida; Rhabditoidea; Rhabditidae; Peloderinae; Caenorhabditis`LRP_CAEEL	LRP_CAEEL	Q:5-193,H:3085-3147	46875%ID	E:866e-08	RecName: Full=Low-density lipoprotein receptor-related protein;	Eukaryota; Metazoa; Ecdysozoa; Nematoda; Chromadorea; Rhabditida; Rhabditoidea; Rhabditidae; Peloderinae; Caenorhabditis`LRP_CAEEL	LRP_CAEEL
289	TRINITY_DN34920_c3_g1	1072.85	-1.25175	1.41376e-05	0.000566434
1854	TRINITY_DN30689_c0_g2	253.256	-1.25356	0.00798561	0.0497681	PEB3_DROME	PEB3_DROME	Q:11-118,H:19-126	5463%ID	E:283e-41	RecName: Full=Ejaculatory bulb-specific protein 3;	Eukaryota; Metazoa; Ecdysozoa; Arthropoda; Hexapoda; Insecta; Pterygota; Neoptera; Endopterygota; Diptera; Brachycera; Muscomorpha; Ephydroidea; Drosophilidae; Drosophila; Sophophora
1648	TRINITY_DN31480_c0_g2	232.216	-1.25947	0.0055462	0.0389041	OVCH2_HUMAN	OVCH2_HUMAN	Q:25-203,H:50-237	35979%ID	E:506e-28	RecName: Full=Ovochymase-2;	Eukaryota; Metazoa; Chordata; Craniata; Vertebrata; Euteleostomi; Mammalia; Eutheria; Euarchontoglires; Primates; Haplorrhini; Catarrhini; Hominidae; Homo
8	TRINITY_DN36831_c1_g2	580.474	-1.26516	1.08613e-13	1.57041e-10
726	TRINITY_DN37951_c1_g1	122.803	-1.27835	0.00039354	0.00627009
544	TRINITY_DN36215_c0_g2	4814.1	-1.27991	0.00013397	0.00284858	LIP1_DROME	LIP1_DROME	Q:1-281,H:140-419	38732%ID	E:747e-63	RecName: Full=Lipase 1;	Eukaryota; Metazoa; Ecdysozoa; Arthropoda; Hexapoda; Insecta; Pterygota; Neoptera; Endopterygota; Diptera; Brachycera; Muscomorpha; Ephydroidea; Drosophilidae; Drosophila; Sophophora
762	TRINITY_DN36971_c4_g1	161.655	-1.28323	0.000450559	0.0068394	RTXE_DROME	RTXE_DROME	Q:303-578,H:433-698	3045%ID	E:149e-25	RecName: Full=Probable RNA-directed DNA polymerase from transposon X-element;	Eukaryota; Metazoa; Ecdysozoa; Arthropoda; Hexapoda; Insecta; Pterygota; Neoptera; Endopterygota; Diptera; Brachycera; Muscomorpha; Ephydroidea; Drosophilidae; Drosophila; Sophophora
231	TRINITY_DN34352_c0_g2	4240.45	-1.30806	6.55652e-06	0.000328308	LIP1_DROME	LIP1_DROME	Q:21-173,H:264-416	39869%ID	E:201e-37	RecName: Full=Lipase 1;	Eukaryota; Metazoa; Ecdysozoa; Arthropoda; Hexapoda; Insecta; Pterygota; Neoptera; Endopterygota; Diptera; Brachycera; Muscomorpha; Ephydroidea; Drosophilidae; Drosophila; Sophophora
107	TRINITY_DN32241_c0_g2	60.656	-1.32817	2.64713e-07	2.86163e-05	WDR78_HUMAN	WDR78_HUMAN	Q:10-98,H:701-784	35955%ID	E:163e-10	RecName: Full=WD repeat-containing protein 78;	Eukaryota; Metazoa; Chordata; Craniata; Vertebrata; Euteleostomi; Mammalia; Eutheria; Euarchontoglires; Primates; Haplorrhini; Catarrhini; Hominidae; Homo
1593	TRINITY_DN29997_c0_g1	3599.83	-1.35275	0.00498917	0.0362271	KCP_MOUSE	KCP_MOUSE	Q:136-336,H:666-732	37681%ID	E:433e-06	RecName: Full=Kielin/chordin-like protein;	Eukaryota; Metazoa; Chordata; Craniata; Vertebrata; Euteleostomi; Mammalia; Eutheria; Euarchontoglires; Glires; Rodentia; Sciurognathi; Muroidea; Muridae; Murinae; Mus; Mus
1774	TRINITY_DN28442_c0_g1	69.3671	-1.35859	0.00705415	0.0460005	HS3S4_HUMAN	HS3S4_HUMAN	Q:1-204,H:248-452	42029%ID	E:45e-54	RecName: Full=Heparan sulfate glucosamine 3-O-sulfotransferase 4;	Eukaryota; Metazoa; Chordata; Craniata; Vertebrata; Euteleostomi; Mammalia; Eutheria; Euarchontoglires; Primates; Haplorrhini; Catarrhini; Hominidae; Homo
1031	TRINITY_DN32904_c0_g1	1603.46	-1.36905	0.00121209	0.013606	RPB2_DROME	RPB2_DROME	Q:2375-2301,H:1151-1175	100%ID	E:6e-06	RecName: Full=DNA-directed RNA polymerase II subunit RPB2;	Eukaryota; Metazoa; Ecdysozoa; Arthropoda; Hexapoda; Insecta; Pterygota; Neoptera; Endopterygota; Diptera; Brachycera; Muscomorpha; Ephydroidea; Drosophilidae; Drosophila; Sophophora
388	TRINITY_DN31600_c0_g1	954.381	-1.38532	4.14911e-05	0.00123693	MA2B1_BOVIN	MA2B1_BOVIN	Q:1-205,H:726-922	40976%ID	E:607e-42	RecName: Full=Lysosomal alpha-mannosidase;	Eukaryota; Metazoa; Chordata; Craniata; Vertebrata; Euteleostomi; Mammalia; Eutheria; Laurasiatheria; Cetartiodactyla; Ruminantia; Pecora; Bovidae; Bovinae; Bos
173	TRINITY_DN35115_c0_g1	51.484	-1.38588	2.09348e-06	0.000139973	PIGO_HUMAN	PIGO_HUMAN	Q:2-100,H:887-984	34%ID	E:209e-13	RecName: Full=GPI ethanolamine phosphate transferase 3;	Eukaryota; Metazoa; Chordata; Craniata; Vertebrata; Euteleostomi; Mammalia; Eutheria; Euarchontoglires; Primates; Haplorrhini; Catarrhini; Hominidae; Homo
274	TRINITY_DN34827_c0_g1	1129.25	-1.39015	1.29645e-05	0.000547302	BODG_MOUSE	BODG_MOUSE	Q:1-257,H:131-382	37743%ID	E:56e-58	RecName: Full=Gamma-butyrobetaine dioxygenase;	Eukaryota; Metazoa; Chordata; Craniata; Vertebrata; Euteleostomi; Mammalia; Eutheria; Euarchontoglires; Glires; Rodentia; Sciurognathi; Muroidea; Muridae; Murinae; Mus; Mus
479	TRINITY_DN37967_c3_g1	124.878	-1.4166	9.38989e-05	0.00226749	POLN_CRPVC	POLN_CRPVC	Q:1519-1902,H:1331-1730	26521%ID	E:595e-30	RecName: Full=Replicase polyprotein;	Viruses; ssRNA viruses; ssRNA positive-strand viruses, no DNA stage; Picornavirales; Dicistroviridae; Cripavirus
91	TRINITY_DN37570_c1_g8	43.971	-1.42525	1.62245e-07	2.06229e-05
1140	TRINITY_DN30249_c0_g1	1659.37	-1.42791	0.001677	0.0170157	CAH2_MOUSE	CAH2_MOUSE	Q:447-548,H:78-111	55882%ID	E:248e-13	RecName: Full=Carbonic anhydrase 2;	Eukaryota; Metazoa; Chordata; Craniata; Vertebrata; Euteleostomi; Mammalia; Eutheria; Euarchontoglires; Glires; Rodentia; Sciurognathi; Muroidea; Muridae; Murinae; Mus; Mus`CAH2_MOUSE	CAH2_MOUSE	Q:601-723,H:108-148	43902%ID	E:248e-13	RecName: Full=Carbonic anhydrase 2;	Eukaryota; Metazoa; Chordata; Craniata; Vertebrata; Euteleostomi; Mammalia; Eutheria; Euarchontoglires; Glires; Rodentia; Sciurognathi; Muroidea; Muridae; Murinae; Mus; Mus
243	TRINITY_DN29558_c0_g1	227.054	-1.4295	8.20091e-06	0.00039037	GLS2_CAEEL	GLS2_CAEEL	Q:38-165,H:151-277	28682%ID	E:235e-09	RecName: Full=Putative glutaminase 2;	Eukaryota; Metazoa; Ecdysozoa; Nematoda; Chromadorea; Rhabditida; Rhabditoidea; Rhabditidae; Peloderinae; Caenorhabditis
253	TRINITY_DN36590_c0_g1	1388.53	-1.43715	9.40837e-06	0.000430145	APH4_DROME	APH4_DROME	Q:23-144,H:133-249	57377%ID	E:251e-40	RecName: Full=Alkaline phosphatase 4;	Eukaryota; Metazoa; Ecdysozoa; Arthropoda; Hexapoda; Insecta; Pterygota; Neoptera; Endopterygota; Diptera; Brachycera; Muscomorpha; Ephydroidea; Drosophilidae; Drosophila; Sophophora
22	TRINITY_DN36864_c1_g1	9964.08	-1.45533	8.69003e-11	4.56898e-08
739	TRINITY_DN30180_c0_g5	48.0809	-1.45545	0.000417784	0.00654034
1490	TRINITY_DN30719_c0_g1	749.562	-1.48144	0.00394352	0.0306108	CBPA2_RAT	CBPA2_RAT	Q:51-325,H:19-287	33569%ID	E:139e-52	RecName: Full=Carboxypeptidase A2;	Eukaryota; Metazoa; Chordata; Craniata; Vertebrata; Euteleostomi; Mammalia; Eutheria; Euarchontoglires; Glires; Rodentia; Sciurognathi; Muroidea; Muridae; Murinae; Rattus
50	TRINITY_DN37948_c1_g2	39094.5	-1.48857	2.96635e-08	6.7278e-06	ART2_YEAST	ART2_YEAST	Q:1438-1292,H:13-61	59184%ID	E:504e-10	RecName: Full=Putative uncharacterized protein ART2;	Eukaryota; Fungi; Dikarya; Ascomycota; Saccharomycotina; Saccharomycetes; Saccharomycetales; Saccharomycetaceae; Saccharomyces
51	TRINITY_DN31608_c0_g2	66.2428	-1.49662	2.93396e-08	6.7278e-06	BTBD3_CALJA	BTBD3_CALJA	Q:43-279,H:121-349	28163%ID	E:295e-09	RecName: Full=BTB/POZ domain-containing protein 3;	Eukaryota; Metazoa; Chordata; Craniata; Vertebrata; Euteleostomi; Mammalia; Eutheria; Euarchontoglires; Primates; Haplorrhini; Platyrrhini; Cebidae; Callitrichinae; Callithrix
15	TRINITY_DN37396_c4_g1	1141.95	-1.51516	1.21217e-11	9.34745e-09
942	TRINITY_DN29562_c0_g1	148.295	-1.56529	0.000915176	0.0112376	GLIS2_DROME	GLIS2_DROME	Q:454-930,H:128-280	5283%ID	E:122e-48	RecName: Full=Zinc finger protein GLIS2 homolog;	Eukaryota; Metazoa; Ecdysozoa; Arthropoda; Hexapoda; Insecta; Pterygota; Neoptera; Endopterygota; Diptera; Brachycera; Muscomorpha; Ephydroidea; Drosophilidae; Drosophila; Sophophora
28	TRINITY_DN37948_c1_g1	4264.98	-1.56888	6.65597e-10	2.74963e-07	ART2_YEAST	ART2_YEAST	Q:193-38,H:4-55	51923%ID	E:11e-08	RecName: Full=Putative uncharacterized protein ART2;	Eukaryota; Fungi; Dikarya; Ascomycota; Saccharomycotina; Saccharomycetes; Saccharomycetales; Saccharomycetaceae; Saccharomyces
1092	TRINITY_DN31825_c1_g1	51.3261	-1.63528	0.00149412	0.01574
3	TRINITY_DN32070_c0_g2	239.5	-1.70905	4.37534e-16	1.68699e-12
595	TRINITY_DN36799_c0_g1	1389.52	-1.76053	0.000192234	0.00372484	EST1E_MOUSE	EST1E_MOUSE	Q:1-348,H:5-354	36066%ID	E:167e-59	RecName: Full=Carboxylesterase 1E;	Eukaryota; Metazoa; Chordata; Craniata; Vertebrata; Euteleostomi; Mammalia; Eutheria; Euarchontoglires; Glires; Rodentia; Sciurognathi; Muroidea; Muridae; Murinae; Mus; Mus
731	TRINITY_DN32628_c1_g3	47.0387	-1.77868	0.000397627	0.00629186	INHBA_SHEEP	INHBA_SHEEP	Q:18-370,H:8-424	26512%ID	E:101e-29	RecName: Full=Inhibin beta A chain;	Eukaryota; Metazoa; Chordata; Craniata; Vertebrata; Euteleostomi; Mammalia; Eutheria; Laurasiatheria; Cetartiodactyla; Ruminantia; Pecora; Bovidae; Caprinae; Ovis
795	TRINITY_DN31825_c1_g3	83.1755	-1.78872	0.000520081	0.00756701	POL3_DROME	POL3_DROME	Q:2885-4222,H:189-623	36996%ID	E:409e-85	RecName: Full=Retrovirus-related Pol polyprotein from transposon 176;	Eukaryota; Metazoa; Ecdysozoa; Arthropoda; Hexapoda; Insecta; Pterygota; Neoptera; Endopterygota; Diptera; Brachycera; Muscomorpha; Ephydroidea; Drosophilidae; Drosophila; Sophophora
12	TRINITY_DN32008_c1_g1	18210.3	-1.79043	1.95887e-12	1.88819e-09	ART2_YEAST	ART2_YEAST	Q:184-11,H:4-61	55172%ID	E:72e-15	RecName: Full=Putative uncharacterized protein ART2;	Eukaryota; Fungi; Dikarya; Ascomycota; Saccharomycotina; Saccharomycetes; Saccharomycetales; Saccharomycetaceae; Saccharomyces
625	TRINITY_DN37146_c0_g1	385.782	-1.79484	0.000225254	0.00416216	NYNRI_MOUSE	NYNRI_MOUSE	Q:275-105,H:1479-1535	33333%ID	E:408e-06	RecName: Full=Protein NYNRIN;	Eukaryota; Metazoa; Chordata; Craniata; Vertebrata; Euteleostomi; Mammalia; Eutheria; Euarchontoglires; Glires; Rodentia; Sciurognathi; Muroidea; Muridae; Murinae; Mus; Mus
590	TRINITY_DN32241_c0_g3	81.7106	-1.81157	0.000181852	0.0035592
225	TRINITY_DN33918_c0_g2	3627.35	-1.82429	6.03766e-06	0.000312138
11	TRINITY_DN34177_c0_g1	2161.73	-1.82657	8.77563e-13	9.22798e-10	TAR1_YEAST	TAR1_YEAST	Q:323-189,H:54-99	6087%ID	E:562e-07	RecName: Full=Protein TAR1;	Eukaryota; Fungi; Dikarya; Ascomycota; Saccharomycotina; Saccharomycetes; Saccharomycetales; Saccharomycetaceae; Saccharomyces
6	TRINITY_DN37948_c0_g2	12452.1	-1.99713	2.4276e-14	4.68001e-11
5	TRINITY_DN34050_c1_g1	13962	-2.12168	7.77769e-16	2.1983e-12	TAR1_KLULA	TAR1_KLULA	Q:341-147,H:28-93	40909%ID	E:252e-07	RecName: Full=Protein TAR1;	Eukaryota; Fungi; Dikarya; Ascomycota; Saccharomycotina; Saccharomycetes; Saccharomycetales; Saccharomycetaceae; Kluyveromyces
153	TRINITY_DN30858_c0_g3	39.847	-2.24671	1.12571e-06	8.51051e-05	B3GN7_MOUSE	B3GN7_MOUSE	Q:1-164,H:218-387	26901%ID	E:724e-14	RecName: Full=UDP-GlcNAc:betaGal beta-1,3-N-acetylglucosaminyltransferase 7;	Eukaryota; Metazoa; Chordata; Craniata; Vertebrata; Euteleostomi; Mammalia; Eutheria; Euarchontoglires; Glires; Rodentia; Sciurognathi; Muroidea; Muridae; Murinae; Mus; Mus
2	TRINITY_DN35465_c0_g2	68.7433	-2.48987	4.38047e-21	2.53344e-17
[truncated: 131 more columns]
