# Supplementary material for: Transcriptomic and life history responses of the mayfly Neocloeon triangulifer to chronic diel thermal challenge
Source: Sci Rep. 2020 Nov 5;10:19119. doi: 10.1038/s41598-020-75064-y (PMC7644658; doi:10.1038/s41598-020-75064-y)
Supplement: Supplementary file 5 — Supplementary Table S5. [file 41598_2020_75064_MOESM5_ESM.xlsx]

## Sheet: Sheet1
	gene	baseMean	log2FoldChange	pvalue	padj	ANNOT
3	TRINITY_DN35901_c0_g3	636.533	6.34376	7.51863e-40	2.89893e-36
5	TRINITY_DN35512_c0_g2	587.526	6.33238	3.49867e-36	8.09382e-33
1	TRINITY_DN34079_c0_g2	544.247	6.00421	2.82119e-43	3.26327e-39	CHI10_DROME	CHI10_DROME	Q:74-268,H:602-792	26442%ID	E:101e-06
7	TRINITY_DN32213_c0_g2	2492.9	5.95786	1.03518e-31	1.71056e-28
6	TRINITY_DN35512_c0_g1	155.633	5.7761	3.92198e-32	7.56092e-29	CU01_ANOGA	CU01_ANOGA	Q:57-102,H:48-96	7551%ID	E:527e-17	RecName: Full=Cuticle protein;	Eukaryota; Metazoa; Ecdysozoa; Arthropoda; Hexapoda; Insecta; Pterygota; Neoptera; Endopterygota; Diptera; Nematocera; Culicoidea; Culicidae; Anophelinae; Anopheles
4	TRINITY_DN32160_c0_g1	1076.73	5.60925	7.65082e-37	2.21242e-33
11	TRINITY_DN36326_c0_g2	558.147	5.56487	1.78549e-27	1.87752e-24
8	TRINITY_DN29671_c2_g1	309.035	5.56383	3.05267e-30	4.41378e-27	HEPS_PONAB	HEPS_PONAB	Q:334-474,H:159-205	53191%ID	E:19e-12	RecName: Full=Serine protease hepsin;	Eukaryota; Metazoa; Chordata; Craniata; Vertebrata; Euteleostomi; Mammalia; Eutheria; Euarchontoglires; Primates; Haplorrhini; Catarrhini; Hominidae; Pongo
10	TRINITY_DN35586_c0_g1	3459.85	5.39417	3.16637e-28	3.66254e-25
17	TRINITY_DN35072_c0_g1	1400.54	5.34487	8.14728e-26	5.54351e-23
18	TRINITY_DN35684_c0_g3	119.825	5.32994	1.22426e-25	7.86726e-23	RESIL_DROME	RESIL_DROME	Q:111-297,H:198-402	41827%ID	E:201e-21	RecName: Full=Pro-resilin;	Eukaryota; Metazoa; Ecdysozoa; Arthropoda; Hexapoda; Insecta; Pterygota; Neoptera; Endopterygota; Diptera; Brachycera; Muscomorpha; Ephydroidea; Drosophilidae; Drosophila; Sophophora
9	TRINITY_DN31499_c0_g1	2273.23	5.21315	1.31633e-28	1.69177e-25
25	TRINITY_DN34355_c1_g1	9001.88	5.01265	1.05577e-22	4.88482e-20	CUC1B_TENMO	CUC1B_TENMO	Q:21-76,H:22-79	60345%ID	E:295e-15	RecName: Full=Pupal cuticle protein C1B;	Eukaryota; Metazoa; Ecdysozoa; Arthropoda; Hexapoda; Insecta; Pterygota; Neoptera; Endopterygota; Coleoptera; Polyphaga; Cucujiformia; Tenebrionidae; Tenebrio
12	TRINITY_DN29851_c0_g2	245.402	4.95596	9.2519e-27	8.91806e-24	LIPR1_HUMAN	LIPR1_HUMAN	Q:1-204,H:150-375	3114%ID	E:158e-16	RecName: Full=Inactive pancreatic lipase-related protein 1;	Eukaryota; Metazoa; Chordata; Craniata; Vertebrata; Euteleostomi; Mammalia; Eutheria; Euarchontoglires; Primates; Haplorrhini; Catarrhini; Hominidae; Homo
14	TRINITY_DN34668_c0_g2	775.384	4.82267	2.2475e-26	1.85692e-23
2	TRINITY_DN36606_c0_g1	1865.14	4.71074	4.17253e-42	2.41318e-38	CHIT_MANSE	CHIT_MANSE	Q:1413-2141,H:257-543	24916%ID	E:18e-15	RecName: Full=Endochitinase;	Eukaryota; Metazoa; Ecdysozoa; Arthropoda; Hexapoda; Insecta; Pterygota; Neoptera; Endopterygota; Lepidoptera; Glossata; Ditrysia; Bombycoidea; Sphingidae; Sphinginae; Sphingini; Manduca
20	TRINITY_DN31491_c0_g1	134.715	4.70212	3.61265e-25	2.08938e-22
16	TRINITY_DN29819_c0_g1	287.407	4.68026	6.9772e-26	5.04408e-23	HGNAT_HUMAN	HGNAT_HUMAN	Q:1-215,H:282-505	42035%ID	E:265e-45	RecName: Full=Heparan-alpha-glucosaminide N-acetyltransferase;	Eukaryota; Metazoa; Chordata; Craniata; Vertebrata; Euteleostomi; Mammalia; Eutheria; Euarchontoglires; Primates; Haplorrhini; Catarrhini; Hominidae; Homo
26	TRINITY_DN32348_c0_g1	221.909	4.67608	1.145e-21	5.09393e-19	CP303_DROME	CP303_DROME	Q:6-500,H:5-501	40%ID	E:385e-134	RecName: Full=Probable cytochrome P450 303a1;	Eukaryota; Metazoa; Ecdysozoa; Arthropoda; Hexapoda; Insecta; Pterygota; Neoptera; Endopterygota; Diptera; Brachycera; Muscomorpha; Ephydroidea; Drosophilidae; Drosophila; Sophophora
29	TRINITY_DN34454_c1_g5	491.526	4.62302	3.68677e-20	1.47051e-17	CU21_LOCMI	CU21_LOCMI	Q:3-203,H:65-131	85075%ID	E:301e-35	RecName: Full=Cuticle protein 21;	Eukaryota; Metazoa; Ecdysozoa; Arthropoda; Hexapoda; Insecta; Pterygota; Neoptera; Orthopteroidea; Orthoptera; Caelifera; Acridomorpha; Acridoidea; Acrididae; Oedipodinae; Locusta
15	TRINITY_DN37109_c0_g3	543.955	4.54595	6.75086e-26	5.04408e-23	YELL_DROER	YELL_DROER	Q:20-409,H:21-409	42893%ID	E:809e-111	RecName: Full=Protein yellow;	Eukaryota; Metazoa; Ecdysozoa; Arthropoda; Hexapoda; Insecta; Pterygota; Neoptera; Endopterygota; Diptera; Brachycera; Muscomorpha; Ephydroidea; Drosophilidae; Drosophila; Sophophora
22	TRINITY_DN34977_c1_g2	6113.56	4.53498	3.05376e-24	1.60558e-21	Z512B_HUMAN	Z512B_HUMAN	Q:362-550,H:163-318	37436%ID	E:245e-08	RecName: Full=Zinc finger protein 512B;	Eukaryota; Metazoa; Chordata; Craniata; Vertebrata; Euteleostomi; Mammalia; Eutheria; Euarchontoglires; Primates; Haplorrhini; Catarrhini; Hominidae; Homo`Z512B_HUMAN	Z512B_HUMAN	Q:403-544,H:158-294	375%ID	E:879e-06	RecName: Full=Zinc finger protein 512B;	Eukaryota; Metazoa; Chordata; Craniata; Vertebrata; Euteleostomi; Mammalia; Eutheria; Euarchontoglires; Primates; Haplorrhini; Catarrhini; Hominidae; Homo
27	TRINITY_DN34271_c0_g2	4250.8	4.5166	5.8747e-21	2.51677e-18
28	TRINITY_DN31889_c0_g1	414.959	4.47112	9.92132e-21	4.09857e-18
21	TRINITY_DN35512_c0_g5	6640.13	4.4229	1.83959e-24	1.01326e-21	CUA2B_TENMO	CUA2B_TENMO	Q:18-107,H:1-92	76087%ID	E:343e-44	RecName: Full=Larval cuticle protein A2B;	Eukaryota; Metazoa; Ecdysozoa; Arthropoda; Hexapoda; Insecta; Pterygota; Neoptera; Endopterygota; Coleoptera; Polyphaga; Cucujiformia; Tenebrionidae; Tenebrio
30	TRINITY_DN31781_c0_g3	173.835	4.2738	9.88679e-20	3.81201e-17
31	TRINITY_DN31781_c0_g1	632.176	4.26939	6.13694e-19	2.28987e-16	OBP70_ANOGA	OBP70_ANOGA	Q:10-106,H:14-111	34314%ID	E:993e-11	RecName: Full=General odorant-binding protein 70;	Eukaryota; Metazoa; Ecdysozoa; Arthropoda; Hexapoda; Insecta; Pterygota; Neoptera; Endopterygota; Diptera; Nematocera; Culicoidea; Culicidae; Anophelinae; Anopheles
38	TRINITY_DN35326_c0_g2	19020.7	4.26634	1.26775e-16	3.85896e-14	CU20_TENMO	CU20_TENMO	Q:84-167,H:60-141	5119%ID	E:433e-17	RecName: Full=Adult-specific cuticular protein ACP-20;	Eukaryota; Metazoa; Ecdysozoa; Arthropoda; Hexapoda; Insecta; Pterygota; Neoptera; Endopterygota; Coleoptera; Polyphaga; Cucujiformia; Tenebrionidae; Tenebrio
36	TRINITY_DN32415_c0_g1	587.655	4.20652	2.56573e-17	8.24382e-15	PRP2_SOYBN	PRP2_SOYBN	Q:1024-812,H:42-112	47887%ID	E:646e-08	RecName: Full=Repetitive proline-rich cell wall protein 2;	Eukaryota; Viridiplantae; Streptophyta; Embryophyta; Tracheophyta; Spermatophyta; Magnoliophyta; eudicotyledons; Gunneridae; Pentapetalae; rosids; fabids; Fabales; Fabaceae; Papilionoideae; Phaseoleae; Glycine; Soja`PRP2_SOYBN	PRP2_SOYBN	Q:1024-812,H:132-202	47887%ID	E:102e-07	RecName: Full=Repetitive proline-rich cell wall protein 2;	Eukaryota; Viridiplantae; Streptophyta; Embryophyta; Tracheophyta; Spermatophyta; Magnoliophyta; eudicotyledons; Gunneridae; Pentapetalae; rosids; fabids; Fabales; Fabaceae; Papilionoideae; Phaseoleae; Glycine; Soja`PRP2_SOYBN	PRP2_SOYBN	Q:1024-812,H:102-172	47887%ID	E:141e-07	RecName: Full=Repetitive proline-rich cell wall protein 2;	Eukaryota; Viridiplantae; Streptophyta; Embryophyta; Tracheophyta; Spermatophyta; Magnoliophyta; eudicotyledons; Gunneridae; Pentapetalae; rosids; fabids; Fabales; Fabaceae; Papilionoideae; Phaseoleae; Glycine; Soja`PRP2_SOYBN	PRP2_SOYBN	Q:1024-827,H:142-207	50%ID	E:174e-07	RecName: Full=Repetitive proline-rich cell wall protein 2;	Eukaryota; Viridiplantae; Streptophyta; Embryophyta; Tracheophyta; Spermatophyta; Magnoliophyta; eudicotyledons; Gunneridae; Pentapetalae; rosids; fabids; Fabales; Fabaceae; Papilionoideae; Phaseoleae; Glycine; Soja`PRP2_SOYBN	PRP2_SOYBN	Q:1024-812,H:32-102	46479%ID	E:197e-07	RecName: Full=Repetitive proline-rich cell wall protein 2;	Eukaryota; Viridiplantae; Streptophyta; Embryophyta; Tracheophyta; Spermatophyta; Magnoliophyta; eudicotyledons; Gunneridae; Pentapetalae; rosids; fabids; Fabales; Fabaceae; Papilionoideae; Phaseoleae; Glycine; Soja`PRP2_SOYBN	PRP2_SOYBN	Q:1018-812,H:24-92	43478%ID	E:244e-06	RecName: Full=Repetitive proline-rich cell wall protein 2;	Eukaryota; Viridiplantae; Streptophyta; Embryophyta; Tracheophyta; Spermatophyta; Magnoliophyta; eudicotyledons; Gunneridae; Pentapetalae; rosids; fabids; Fabales; Fabaceae; Papilionoideae; Phaseoleae; Glycine; Soja
19	TRINITY_DN31677_c2_g1	182.685	4.11905	1.40595e-25	8.55925e-23	SC5A6_RABIT	SC5A6_RABIT	Q:38-583,H:27-558	3723%ID	E:386e-108	RecName: Full=Sodium-dependent multivitamin transporter;	Eukaryota; Metazoa; Chordata; Craniata; Vertebrata; Euteleostomi; Mammalia; Eutheria; Euarchontoglires; Glires; Lagomorpha; Leporidae; Oryctolagus
48	TRINITY_DN29642_c0_g1	116.543	4.0967	1.01839e-15	2.45412e-13
39	TRINITY_DN34454_c1_g9	70.6229	4.0878	2.00481e-16	5.94607e-14	CU19_LOCMI	CU19_LOCMI	Q:1-64,H:56-119	71875%ID	E:16e-24	RecName: Full=Cuticle protein 19;	Eukaryota; Metazoa; Ecdysozoa; Arthropoda; Hexapoda; Insecta; Pterygota; Neoptera; Orthopteroidea; Orthoptera; Caelifera; Acridomorpha; Acridoidea; Acrididae; Oedipodinae; Locusta
45	TRINITY_DN33630_c0_g1	1262.62	4.02787	6.47948e-16	1.66552e-13
54	TRINITY_DN29590_c0_g1	30.7266	3.99374	8.09261e-15	1.73347e-12
58	TRINITY_DN30165_c0_g1	754.091	3.92798	2.33761e-14	4.66191e-12
24	TRINITY_DN34231_c0_g1	312.572	3.92748	6.73915e-23	3.24799e-20	NRF6_CAEEL	NRF6_CAEEL	Q:1002-2306,H:350-809	26882%ID	E:139e-32	RecName: Full=Nose resistant to fluoxetine protein 6;	Eukaryota; Metazoa; Ecdysozoa; Nematoda; Chromadorea; Rhabditida; Rhabditoidea; Rhabditidae; Peloderinae; Caenorhabditis
60	TRINITY_DN35901_c1_g1	4054.44	3.91356	3.28461e-14	6.33218e-12	CU01_ANOGA	CU01_ANOGA	Q:29-117,H:44-135	69565%ID	E:265e-37	RecName: Full=Cuticle protein;	Eukaryota; Metazoa; Ecdysozoa; Arthropoda; Hexapoda; Insecta; Pterygota; Neoptera; Endopterygota; Diptera; Nematocera; Culicoidea; Culicidae; Anophelinae; Anopheles
61	TRINITY_DN35512_c0_g4	496.183	3.90982	3.82277e-14	7.24842e-12
32	TRINITY_DN30350_c0_g1	732.481	3.88377	6.82866e-19	2.46835e-16	CCCP_DROME	CCCP_DROME	Q:20-174,H:33-192	2454%ID	E:391e-10	RecName: Full=Circadian clock-controlled protein;	Eukaryota; Metazoa; Ecdysozoa; Arthropoda; Hexapoda; Insecta; Pterygota; Neoptera; Endopterygota; Diptera; Brachycera; Muscomorpha; Ephydroidea; Drosophilidae; Drosophila; Sophophora
63	TRINITY_DN35512_c0_g7	300.702	3.88317	5.8557e-14	1.07513e-11
66	TRINITY_DN31385_c1_g2	7072.31	3.79704	1.13463e-13	1.98853e-11	CU08_LOCMI	CU08_LOCMI	Q:1662-1799,H:57-102	76087%ID	E:358e-16	RecName: Full=Cuticle protein 8;	Eukaryota; Metazoa; Ecdysozoa; Arthropoda; Hexapoda; Insecta; Pterygota; Neoptera; Orthopteroidea; Orthoptera; Caelifera; Acridomorpha; Acridoidea; Acrididae; Oedipodinae; Locusta
42	TRINITY_DN33496_c0_g2	2419.3	3.78774	4.78729e-16	1.31844e-13	FACR1_DROME	FACR1_DROME	Q:1-122,H:463-584	31967%ID	E:154e-19	RecName: Full=Putative fatty acyl-CoA reductase CG5065 {ECO:0000250|UniProtKB:Q922J9, ECO:0000312|EMBL:AAF579741};	Eukaryota; Metazoa; Ecdysozoa; Arthropoda; Hexapoda; Insecta; Pterygota; Neoptera; Endopterygota; Diptera; Brachycera; Muscomorpha; Ephydroidea; Drosophilidae; Drosophila; Sophophora
64	TRINITY_DN37504_c2_g2	631.704	3.77524	8.78793e-14	1.58828e-11	MEGF6_RAT	MEGF6_RAT	Q:13-728,H:588-1333	23492%ID	E:478e-11	RecName: Full=Multiple epidermal growth factor-like domains protein 6;	Eukaryota; Metazoa; Chordata; Craniata; Vertebrata; Euteleostomi; Mammalia; Eutheria; Euarchontoglires; Glires; Rodentia; Sciurognathi; Muroidea; Muridae; Murinae; Rattus
68	TRINITY_DN31051_c0_g1	31.0469	3.7731	1.33637e-13	2.2732e-11
56	TRINITY_DN28717_c0_g1	89.162	3.73646	1.47676e-14	3.05029e-12
13	TRINITY_DN34901_c0_g1	60.3853	3.72326	1.49022e-26	1.32595e-23
37	TRINITY_DN30272_c0_g1	122.457	3.70014	3.73905e-17	1.16891e-14	COGS_UCAPU	COGS_UCAPU	Q:402-634,H:1-224	38559%ID	E:745e-40	RecName: Full=Brachyurin;	Eukaryota; Metazoa; Ecdysozoa; Arthropoda; Crustacea; Malacostraca; Eumalacostraca; Eucarida; Decapoda; Pleocyemata; Brachyura; Eubrachyura; Ocypodoidea; Ocypodidae; Ucinae; Uca; Leptuca`COGS_UCAPU	COGS_UCAPU	Q:75-294,H:1-210	36937%ID	E:305e-34	RecName: Full=Brachyurin;	Eukaryota; Metazoa; Ecdysozoa; Arthropoda; Crustacea; Malacostraca; Eumalacostraca; Eucarida; Decapoda; Pleocyemata; Brachyura; Eubrachyura; Ocypodoidea; Ocypodidae; Ucinae; Uca; Leptuca
71	TRINITY_DN30676_c0_g1	347.174	3.68993	7.90477e-13	1.28781e-10
44	TRINITY_DN32100_c0_g2	170.153	3.68469	6.26396e-16	1.64671e-13	ST1C1_MOUSE	ST1C1_MOUSE	Q:33-157,H:24-136	312%ID	E:118e-15	RecName: Full=Sulfotransferase 1C1;	Eukaryota; Metazoa; Chordata; Craniata; Vertebrata; Euteleostomi; Mammalia; Eutheria; Euarchontoglires; Glires; Rodentia; Sciurognathi; Muroidea; Muridae; Murinae; Mus; Mus
23	TRINITY_DN36835_c1_g1	349.319	3.64538	3.47991e-23	1.75009e-20
69	TRINITY_DN36526_c0_g1	686.675	3.63403	1.91251e-13	3.20609e-11
59	TRINITY_DN36449_c0_g1	481.117	3.61056	2.73164e-14	5.3554e-12
40	TRINITY_DN36255_c0_g1	697.669	3.5915	2.05962e-16	5.95591e-14
72	TRINITY_DN30146_c0_g4	818.475	3.58766	8.39581e-13	1.34881e-10	CUD2_SCHGR	CUD2_SCHGR	Q:26-123,H:20-116	57143%ID	E:675e-33	RecName: Full=Endocuticle structural glycoprotein SgAbd-2;	Eukaryota; Metazoa; Ecdysozoa; Arthropoda; Hexapoda; Insecta; Pterygota; Neoptera; Orthopteroidea; Orthoptera; Caelifera; Acridomorpha; Acridoidea; Acrididae; Cyrtacanthacridinae; Schistocerca
80	TRINITY_DN31592_c0_g1	92.7842	3.58205	4.761e-12	6.88381e-10
73	TRINITY_DN33823_c2_g2	3468.7	3.57333	8.63015e-13	1.36747e-10	PERC_AEDAE	PERC_AEDAE	Q:276-449,H:341-398	43103%ID	E:14e-07	RecName: Full=Chorion peroxidase;	Eukaryota; Metazoa; Ecdysozoa; Arthropoda; Hexapoda; Insecta; Pterygota; Neoptera; Endopterygota; Diptera; Nematocera; Culicoidea; Culicidae; Culicinae; Aedini; Aedes; Stegomyia
35	TRINITY_DN31361_c0_g1	1253.89	3.57104	2.24692e-17	7.42575e-15	TL5B_TACTR	TL5B_TACTR	Q:1-134,H:176-305	45926%ID	E:113e-34	RecName: Full=Techylectin-5B;	Eukaryota; Metazoa; Ecdysozoa; Arthropoda; Chelicerata; Merostomata; Xiphosura; Limulidae; Tachypleus
75	TRINITY_DN27709_c0_g1	155.621	3.56178	2.11514e-12	3.26211e-10	LIPP_RABIT	LIPP_RABIT	Q:76-338,H:53-329	36491%ID	E:107e-40	RecName: Full=Pancreatic triacylglycerol lipase;	Eukaryota; Metazoa; Chordata; Craniata; Vertebrata; Euteleostomi; Mammalia; Eutheria; Euarchontoglires; Glires; Lagomorpha; Leporidae; Oryctolagus
65	TRINITY_DN34445_c0_g7	189.24	3.54453	9.99453e-14	1.77857e-11	DHGL_DROME	DHGL_DROME	Q:1-1197,H:241-623	39558%ID	E:243e-85	RecName: Full=Glucose dehydrogenase [FAD, quinone];	Eukaryota; Metazoa; Ecdysozoa; Arthropoda; Hexapoda; Insecta; Pterygota; Neoptera; Endopterygota; Diptera; Brachycera; Muscomorpha; Ephydroidea; Drosophilidae; Drosophila; Sophophora
84	TRINITY_DN29656_c0_g1	1275.87	3.53557	7.87594e-12	1.08454e-09
74	TRINITY_DN34211_c0_g2	243.555	3.52709	2.03383e-12	3.1791e-10	CUT1_CAEEL	CUT1_CAEEL	Q:1-235,H:38-256	24473%ID	E:521e-08	RecName: Full=Cuticlin-1;	Eukaryota; Metazoa; Ecdysozoa; Nematoda; Chromadorea; Rhabditida; Rhabditoidea; Rhabditidae; Peloderinae; Caenorhabditis
82	TRINITY_DN32140_c0_g4	2603.65	3.51689	6.25527e-12	8.82374e-10	YELL_DROYA	YELL_DROYA	Q:47-408,H:21-398	28238%ID	E:888e-46	RecName: Full=Protein yellow;	Eukaryota; Metazoa; Ecdysozoa; Arthropoda; Hexapoda; Insecta; Pterygota; Neoptera; Endopterygota; Diptera; Brachycera; Muscomorpha; Ephydroidea; Drosophilidae; Drosophila; Sophophora
62	TRINITY_DN35293_c1_g5	267.102	3.51377	3.88521e-14	7.24842e-12
86	TRINITY_DN30590_c0_g2	199.093	3.50591	1.12634e-11	1.51493e-09
91	TRINITY_DN36976_c0_g2	60.4751	3.50001	1.39108e-11	1.76821e-09
93	TRINITY_DN33432_c1_g3	5706.5	3.44622	1.68613e-11	2.09715e-09	CUH1C_TENMO	CUH1C_TENMO	Q:153-281,H:73-115	67442%ID	E:714e-12	RecName: Full=Larval/pupal cuticle protein H1C;	Eukaryota; Metazoa; Ecdysozoa; Arthropoda; Hexapoda; Insecta; Pterygota; Neoptera; Endopterygota; Coleoptera; Polyphaga; Cucujiformia; Tenebrionidae; Tenebrio
96	TRINITY_DN28192_c0_g1	1638.42	3.44377	3.03278e-11	3.65418e-09
89	TRINITY_DN33778_c0_g1	843.752	3.42453	1.34033e-11	1.73221e-09	BGH3_MOUSE	BGH3_MOUSE	Q:4-284,H:394-632	27402%ID	E:595e-14	RecName: Full=Transforming growth factor-beta-induced protein ig-h3;	Eukaryota; Metazoa; Chordata; Craniata; Vertebrata; Euteleostomi; Mammalia; Eutheria; Euarchontoglires; Glires; Rodentia; Sciurognathi; Muroidea; Muridae; Murinae; Mus; Mus`BGH3_MOUSE	BGH3_MOUSE	Q:20-284,H:138-371	25746%ID	E:221e-06	RecName: Full=Transforming growth factor-beta-induced protein ig-h3;	Eukaryota; Metazoa; Chordata; Craniata; Vertebrata; Euteleostomi; Mammalia; Eutheria; Euarchontoglires; Glires; Rodentia; Sciurognathi; Muroidea; Muridae; Murinae; Mus; Mus`BGH3_MOUSE	BGH3_MOUSE	Q:9-284,H:264-498	23188%ID	E:396e-06	RecName: Full=Transforming growth factor-beta-induced protein ig-h3;	Eukaryota; Metazoa; Chordata; Craniata; Vertebrata; Euteleostomi; Mammalia; Eutheria; Euarchontoglires; Glires; Rodentia; Sciurognathi; Muroidea; Muridae; Murinae; Mus; Mus
95	TRINITY_DN12941_c0_g1	160.101	3.42315	2.71745e-11	3.30871e-09
70	TRINITY_DN36364_c0_g1	52.0974	3.40795	7.26389e-13	1.20031e-10	CP4C1_BLADI	CP4C1_BLADI	Q:13-142,H:203-322	40152%ID	E:378e-18	RecName: Full=Cytochrome P450 4C1;	Eukaryota; Metazoa; Ecdysozoa; Arthropoda; Hexapoda; Insecta; Pterygota; Neoptera; Orthopteroidea; Dictyoptera; Blattodea; Blaberoidea; Blaberidae; Blaberinae; Blaberus
49	TRINITY_DN34964_c0_g1	166.488	3.38654	2.12777e-15	5.02283e-13
85	TRINITY_DN34010_c0_g1	294.128	3.37577	9.36848e-12	1.27488e-09	RESIL_DROME	RESIL_DROME	Q:19-232,H:198-403	3913%ID	E:187e-20	RecName: Full=Pro-resilin;	Eukaryota; Metazoa; Ecdysozoa; Arthropoda; Hexapoda; Insecta; Pterygota; Neoptera; Endopterygota; Diptera; Brachycera; Muscomorpha; Ephydroidea; Drosophilidae; Drosophila; Sophophora
55	TRINITY_DN31993_c1_g1	532.255	3.37311	1.26651e-14	2.66358e-12	ACO11_SPOLI	ACO11_SPOLI	Q:1-219,H:102-320	50228%ID	E:499e-76	RecName: Full=Acyl-CoA Delta(11) desaturase;	Eukaryota; Metazoa; Ecdysozoa; Arthropoda; Hexapoda; Insecta; Pterygota; Neoptera; Endopterygota; Lepidoptera; Glossata; Ditrysia; Noctuoidea; Noctuidae; Amphipyrinae; Spodoptera
107	TRINITY_DN28638_c0_g1	91.2127	3.33108	1.05946e-10	1.14531e-08
112	TRINITY_DN30496_c0_g1	614.954	3.32417	1.4236e-10	1.47025e-08
33	TRINITY_DN32527_c0_g1	979.289	3.28954	2.5798e-18	9.04258e-16
67	TRINITY_DN29965_c0_g1	928.712	3.27612	1.19834e-13	2.06884e-11
108	TRINITY_DN32213_c0_g1	10417.2	3.26558	1.12771e-10	1.2078e-08	CU01_ANOGA	CU01_ANOGA	Q:14-156,H:1-138	54483%ID	E:359e-32	RecName: Full=Cuticle protein;	Eukaryota; Metazoa; Ecdysozoa; Arthropoda; Hexapoda; Insecta; Pterygota; Neoptera; Endopterygota; Diptera; Nematocera; Culicoidea; Culicidae; Anophelinae; Anopheles
34	TRINITY_DN31962_c0_g1	149.209	3.25271	2.16745e-17	7.37379e-15	C49A1_DROME	C49A1_DROME	Q:1-299,H:260-559	49508%ID	E:27e-103	RecName: Full=Probable cytochrome P450 49a1;	Eukaryota; Metazoa; Ecdysozoa; Arthropoda; Hexapoda; Insecta; Pterygota; Neoptera; Endopterygota; Diptera; Brachycera; Muscomorpha; Ephydroidea; Drosophilidae; Drosophila; Sophophora
118	TRINITY_DN26803_c0_g1	1577.95	3.24848	2.7201e-10	2.66639e-08
119	TRINITY_DN28514_c0_g1	56.2642	3.24587	3.06716e-10	2.98133e-08	HS2ST_XENLA	HS2ST_XENLA	Q:48-328,H:33-325	33115%ID	E:215e-37	RecName: Full=Heparan sulfate 2-O-sulfotransferase 1;	Eukaryota; Metazoa; Chordata; Craniata; Vertebrata; Euteleostomi; Amphibia; Batrachia; Anura; Pipoidea; Pipidae; Xenopodinae; Xenopus; Xenopus
43	TRINITY_DN37668_c0_g2	78.6253	3.22442	5.81177e-16	1.56337e-13	MA2B1_CAVPO	MA2B1_CAVPO	Q:1-434,H:155-580	48315%ID	E:105e-126	RecName: Full=Lysosomal alpha-mannosidase;	Eukaryota; Metazoa; Chordata; Craniata; Vertebrata; Euteleostomi; Mammalia; Eutheria; Euarchontoglires; Glires; Rodentia; Hystricognathi; Caviidae; Cavia
102	TRINITY_DN31792_c0_g1	461.001	3.21945	7.08935e-11	8.03946e-09
113	TRINITY_DN34443_c1_g1	139.777	3.1896	1.76203e-10	1.80274e-08	DHGL_DROME	DHGL_DROME	Q:409-1278,H:64-354	52921%ID	E:272e-91	RecName: Full=Glucose dehydrogenase [FAD, quinone];	Eukaryota; Metazoa; Ecdysozoa; Arthropoda; Hexapoda; Insecta; Pterygota; Neoptera; Endopterygota; Diptera; Brachycera; Muscomorpha; Ephydroidea; Drosophilidae; Drosophila; Sophophora
90	TRINITY_DN37277_c0_g1	1127.9	3.16059	1.34779e-11	1.73221e-09	OBSTE_DROME	OBSTE_DROME	Q:6604-7077,H:38-216	27624%ID	E:102e-12
130	TRINITY_DN36070_c1_g1	415.366	3.14944	1.06359e-09	9.46353e-08
132	TRINITY_DN29475_c0_g1	295.844	3.12867	1.20896e-09	1.0594e-07
135	TRINITY_DN34810_c0_g1	79.2166	3.11618	1.45651e-09	1.25181e-07
41	TRINITY_DN30199_c0_g1	418.476	3.11488	2.33762e-16	6.59493e-14
52	TRINITY_DN34839_c0_g3	365.807	3.11481	3.67751e-15	8.18033e-13	GLCM_BOVIN	GLCM_BOVIN	Q:1-214,H:224-441	46575%ID	E:944e-63	RecName: Full=Glucosylceramidase;	Eukaryota; Metazoa; Chordata; Craniata; Vertebrata; Euteleostomi; Mammalia; Eutheria; Laurasiatheria; Cetartiodactyla; Ruminantia; Pecora; Bovidae; Bovinae; Bos
138	TRINITY_DN26657_c0_g1	34.457	3.10847	1.8818e-09	1.5773e-07
141	TRINITY_DN35901_c0_g2	51.2033	3.08806	2.4244e-09	1.98887e-07	CUA2B_TENMO	CUA2B_TENMO	Q:1-88,H:5-92	71591%ID	E:311e-38	RecName: Full=Larval cuticle protein A2B;	Eukaryota; Metazoa; Ecdysozoa; Arthropoda; Hexapoda; Insecta; Pterygota; Neoptera; Endopterygota; Coleoptera; Polyphaga; Cucujiformia; Tenebrionidae; Tenebrio
129	TRINITY_DN32841_c0_g2	2396.07	3.06768	1.05026e-09	9.41737e-08
139	TRINITY_DN35901_c1_g3	680.462	3.06683	2.2491e-09	1.87161e-07
57	TRINITY_DN30311_c0_g1	309.834	3.05834	1.64106e-14	3.33021e-12
104	TRINITY_DN31334_c0_g1	24.3842	3.03902	9.51615e-11	1.0584e-08
76	TRINITY_DN35177_c0_g4	89.8721	3.03671	2.59539e-12	3.95012e-10	ST1B1_CHICK	ST1B1_CHICK	Q:1-97,H:197-292	28866%ID	E:675e-09	RecName: Full=Sulfotransferase family cytosolic 1B member 1;	Eukaryota; Metazoa; Chordata; Craniata; Vertebrata; Euteleostomi; Archelosauria; Archosauria; Dinosauria; Saurischia; Theropoda; Coelurosauria; Aves; Neognathae; Galloanserae; Galliformes; Phasianidae; Phasianinae; Gallus
142	TRINITY_DN31999_c0_g2	7940.7	3.0317	2.54511e-09	2.07319e-07
151	TRINITY_DN32401_c0_g4	278.316	3.01163	5.08844e-09	3.89788e-07
160	TRINITY_DN30146_c0_g5	82.9758	2.98475	7.3278e-09	5.29754e-07
148	TRINITY_DN32312_c0_g1	993.068	2.95871	4.28103e-09	3.36753e-07	CLVS1_XENLA	CLVS1_XENLA	Q:10-261,H:6-258	31621%ID	E:221e-34	RecName: Full=Clavesin-1;	Eukaryota; Metazoa; Chordata; Craniata; Vertebrata; Euteleostomi; Amphibia; Batrachia; Anura; Pipoidea; Pipidae; Xenopodinae; Xenopus; Xenopus
166	TRINITY_DN31035_c0_g1	10326.3	2.95461	1.22333e-08	8.52422e-07
50	TRINITY_DN33245_c0_g1	179.079	2.94127	3.18858e-15	7.23669e-13
83	TRINITY_DN32427_c0_g3	129.009	2.93404	7.09457e-12	9.88709e-10	ST1B1_CHICK	ST1B1_CHICK	Q:40-258,H:54-286	32773%ID	E:448e-36	RecName: Full=Sulfotransferase family cytosolic 1B member 1;	Eukaryota; Metazoa; Chordata; Craniata; Vertebrata; Euteleostomi; Archelosauria; Archosauria; Dinosauria; Saurischia; Theropoda; Coelurosauria; Aves; Neognathae; Galloanserae; Galliformes; Phasianidae; Phasianinae; Gallus
147	TRINITY_DN35512_c0_g8	796	2.91054	4.33787e-09	3.36753e-07	CU01_ANOGA	CU01_ANOGA	Q:160-228,H:59-81	82609%ID	E:321e-06	RecName: Full=Cuticle protein;	Eukaryota; Metazoa; Ecdysozoa; Arthropoda; Hexapoda; Insecta; Pterygota; Neoptera; Endopterygota; Diptera; Nematocera; Culicoidea; Culicidae; Anophelinae; Anopheles
145	TRINITY_DN34977_c1_g1	31.0474	2.87345	3.70742e-09	2.9575e-07
125	TRINITY_DN32125_c0_g1	42.8583	2.86417	7.88445e-10	7.29595e-08	MEP1B_HUMAN	MEP1B_HUMAN	Q:1-331,H:92-427	30141%ID	E:469e-39	RecName: Full=Meprin A subunit beta;	Eukaryota; Metazoa; Chordata; Craniata; Vertebrata; Euteleostomi; Mammalia; Eutheria; Euarchontoglires; Primates; Haplorrhini; Catarrhini; Hominidae; Homo
144	TRINITY_DN29247_c0_g1	121.649	2.84055	3.38305e-09	2.71748e-07
194	TRINITY_DN33632_c0_g2	603.089	2.8173	5.09826e-08	3.03977e-06
187	TRINITY_DN35083_c0_g2	2067.7	2.79628	3.46557e-08	2.14365e-06
165	TRINITY_DN32803_c0_g1	109.412	2.78471	1.11828e-08	7.83945e-07
149	TRINITY_DN29738_c1_g3	274.091	2.77747	4.33786e-09	3.36753e-07	OB10_DROME	OB10_DROME	Q:23-111,H:33-134	2451%ID	E:431e-08	RecName: Full=Putative odorant-binding protein A10;	Eukaryota; Metazoa; Ecdysozoa; Arthropoda; Hexapoda; Insecta; Pterygota; Neoptera; Endopterygota; Diptera; Brachycera; Muscomorpha; Ephydroidea; Drosophilidae; Drosophila; Sophophora
170	TRINITY_DN33740_c0_g1	611.346	2.76898	1.65269e-08	1.12451e-06	RBP2A_PLAF7	RBP2A_PLAF7	Q:157-278,H:2741-2859	34677%ID	E:207e-06	RecName: Full=Reticulocyte-binding protein 2 homolog a {ECO:0000312|EMBL:CAD524921};	Eukaryota; Alveolata; Apicomplexa; Aconoidasida; Haemosporida; Plasmodiidae; Plasmodium; Plasmodium (Laverania)
201	TRINITY_DN34004_c2_g1	2499.64	2.75975	7.19847e-08	4.14252e-06
202	TRINITY_DN35684_c0_g1	889.094	2.74485	8.26608e-08	4.73336e-06	RESIL_DROME	RESIL_DROME	Q:1111-1290,H:341-400	70%ID	E:463e-17	RecName: Full=Pro-resilin;	Eukaryota; Metazoa; Ecdysozoa; Arthropoda; Hexapoda; Insecta; Pterygota; Neoptera; Endopterygota; Diptera; Brachycera; Muscomorpha; Ephydroidea; Drosophilidae; Drosophila; Sophophora
97	TRINITY_DN31716_c0_g1	169.219	2.73929	3.75101e-11	4.42734e-09
213	TRINITY_DN31389_c0_g2	19.0811	2.72249	1.31561e-07	7.1597e-06
218	TRINITY_DN33554_c0_g2	166.825	2.71974	1.48039e-07	7.85487e-06
99	TRINITY_DN34870_c0_g1	70.8101	2.714	5.2293e-11	6.10983e-09
188	TRINITY_DN32212_c0_g2	3529.45	2.6934	4.00702e-08	2.46538e-06
193	TRINITY_DN35311_c0_g1	832.566	2.69257	4.97179e-08	2.97973e-06
221	TRINITY_DN31199_c0_g1	910.104	2.6844	1.6499e-07	8.63549e-06
100	TRINITY_DN37772_c1_g1	1565.66	2.68411	5.70229e-11	6.59584e-09	HEXDC_HUMAN	HEXDC_HUMAN	Q:612-2132,H:6-478	38086%ID	E:135e-87	RecName: Full=Hexosaminidase D;	Eukaryota; Metazoa; Chordata; Craniata; Vertebrata; Euteleostomi; Mammalia; Eutheria; Euarchontoglires; Primates; Haplorrhini; Catarrhini; Hominidae; Homo
208	TRINITY_DN32110_c1_g1	336.421	2.6791	1.15012e-07	6.39588e-06	DOXA1_CAEEL	DOXA1_CAEEL	Q:1-124,H:146-273	34351%ID	E:668e-17	RecName: Full=Dual oxidase maturation factor 1 {ECO:0000312|WormBase:C06E13};	Eukaryota; Metazoa; Ecdysozoa; Nematoda; Chromadorea; Rhabditida; Rhabditoidea; Rhabditidae; Peloderinae; Caenorhabditis
136	TRINITY_DN26182_c0_g1	1631.71	2.66871	1.7273e-09	1.4691e-07	LARP6_MOUSE	LARP6_MOUSE	Q:111-477,H:55-482	32251%ID	E:585e-48	RecName: Full=La-related protein 6;	Eukaryota; Metazoa; Chordata; Craniata; Vertebrata; Euteleostomi; Mammalia; Eutheria; Euarchontoglires; Glires; Rodentia; Sciurognathi; Muroidea; Muridae; Murinae; Mus; Mus
197	TRINITY_DN35901_c0_g4	524.229	2.64673	6.32696e-08	3.71492e-06	CU21_LOCMI	CU21_LOCMI	Q:92-226,H:61-105	77778%ID	E:141e-17	RecName: Full=Cuticle protein 21;	Eukaryota; Metazoa; Ecdysozoa; Arthropoda; Hexapoda; Insecta; Pterygota; Neoptera; Orthopteroidea; Orthoptera; Caelifera; Acridomorpha; Acridoidea; Acrididae; Oedipodinae; Locusta
150	TRINITY_DN30927_c0_g1	68.6615	2.64547	4.82387e-09	3.71985e-07
155	TRINITY_DN35665_c1_g1	170.96	2.63778	6.06266e-09	4.52431e-07
153	TRINITY_DN30618_c0_g1	58.8611	2.63594	5.81502e-09	4.39623e-07
137	TRINITY_DN34440_c0_g1	101.246	2.62609	1.83868e-09	1.55241e-07	MA2B1_CAVPO	MA2B1_CAVPO	Q:24-493,H:552-1002	41152%ID	E:137e-95	RecName: Full=Lysosomal alpha-mannosidase;	Eukaryota; Metazoa; Chordata; Craniata; Vertebrata; Euteleostomi; Mammalia; Eutheria; Euarchontoglires; Glires; Rodentia; Hystricognathi; Caviidae; Cavia
176	TRINITY_DN36389_c0_g1	50.7934	2.62358	2.22666e-08	1.46339e-06	HGNAT_HUMAN	HGNAT_HUMAN	Q:17-132,H:542-659	36441%ID	E:152e-15	RecName: Full=Heparan-alpha-glucosaminide N-acetyltransferase;	Eukaryota; Metazoa; Chordata; Craniata; Vertebrata; Euteleostomi; Mammalia; Eutheria; Euarchontoglires; Primates; Haplorrhini; Catarrhini; Hominidae; Homo
242	TRINITY_DN29934_c0_g1	172.304	2.59095	3.74203e-07	1.7886e-05
267	TRINITY_DN35418_c1_g1	50.9359	2.57405	6.8001e-07	2.94595e-05	BIRC7_HUMAN	BIRC7_HUMAN	Q:32-235,H:99-293	25463%ID	E:198e-09	RecName: Full=Baculoviral IAP repeat-containing protein 7;	Eukaryota; Metazoa; Chordata; Craniata; Vertebrata; Euteleostomi; Mammalia; Eutheria; Euarchontoglires; Primates; Haplorrhini; Catarrhini; Hominidae; Homo
177	TRINITY_DN32696_c0_g1	70.9174	2.57382	2.31543e-08	1.50464e-06	EMAL_DROME	EMAL_DROME	Q:103-1025,H:163-1076	62128%ID	E:0	RecName: Full=Echinoderm microtubule-associated protein-like CG42247;	Eukaryota; Metazoa; Ecdysozoa; Arthropoda; Hexapoda; Insecta; Pterygota; Neoptera; Endopterygota; Diptera; Brachycera; Muscomorpha; Ephydroidea; Drosophilidae; Drosophila; Sophophora
98	TRINITY_DN31432_c3_g5	186.502	2.5692	3.74749e-11	4.42734e-09
51	TRINITY_DN33826_c0_g1	3649.66	2.56305	3.19073e-15	7.23669e-13
122	TRINITY_DN34962_c0_g1	456.516	2.56028	4.67125e-10	4.42888e-08	DAT_DROME	DAT_DROME	Q:19-411,H:24-422	74631%ID	E:0	RecName: Full=Sodium-dependent dopamine transporter {ECO:0000303|PubMed:11125028};	Eukaryota; Metazoa; Ecdysozoa; Arthropoda; Hexapoda; Insecta; Pterygota; Neoptera; Endopterygota; Diptera; Brachycera; Muscomorpha; Ephydroidea; Drosophilidae; Drosophila; Sophophora
92	TRINITY_DN33348_c5_g1	212.277	2.56004	1.51816e-11	1.90876e-09	ELOV7_BOVIN	ELOV7_BOVIN	Q:13-123,H:22-132	47748%ID	E:577e-32	RecName: Full=Elongation of very long chain fatty acids protein 7 {ECO:0000255|HAMAP-Rule:MF_03207, ECO:0000305};	Eukaryota; Metazoa; Chordata; Craniata; Vertebrata; Euteleostomi; Mammalia; Eutheria; Laurasiatheria; Cetartiodactyla; Ruminantia; Pecora; Bovidae; Bovinae; Bos
235	TRINITY_DN35180_c0_g1	804.569	2.55037	3.26191e-07	1.60555e-05
274	TRINITY_DN36895_c0_g1	4199.24	2.53893	7.65677e-07	3.23233e-05
206	TRINITY_DN33637_c0_g3	417.459	2.51063	9.99556e-08	5.61255e-06
196	TRINITY_DN34988_c0_g1	528.404	2.4989	6.23818e-08	3.68148e-06	PTHD3_MOUSE	PTHD3_MOUSE	Q:7-857,H:71-906	33643%ID	E:33e-161	RecName: Full=Patched domain-containing protein 3;	Eukaryota; Metazoa; Chordata; Craniata; Vertebrata; Euteleostomi; Mammalia; Eutheria; Euarchontoglires; Glires; Rodentia; Sciurognathi; Muroidea; Muridae; Murinae; Mus; Mus
259	TRINITY_DN35901_c1_g2	747.831	2.49657	5.77554e-07	2.57937e-05	CU01_ANOGA	CU01_ANOGA	Q:1-117,H:72-230	44025%ID	E:198e-30	RecName: Full=Cuticle protein;	Eukaryota; Metazoa; Ecdysozoa; Arthropoda; Hexapoda; Insecta; Pterygota; Neoptera; Endopterygota; Diptera; Nematocera; Culicoidea; Culicidae; Anophelinae; Anopheles
243	TRINITY_DN31203_c1_g1	9926.11	2.4884	3.88042e-07	1.84711e-05
291	TRINITY_DN35296_c0_g2	909.11	2.48483	1.2274e-06	4.86211e-05	CUD2_SCHGR	CUD2_SCHGR	Q:1313-1564,H:10-95	54651%ID	E:251e-20	RecName: Full=Endocuticle structural glycoprotein SgAbd-2;	Eukaryota; Metazoa; Ecdysozoa; Arthropoda; Hexapoda; Insecta; Pterygota; Neoptera; Orthopteroidea; Orthoptera; Caelifera; Acridomorpha; Acridoidea; Acrididae; Cyrtacanthacridinae; Schistocerca
262	TRINITY_DN28912_c0_g1	5083.76	2.48326	6.12203e-07	2.7028e-05	CU08_LOCMI	CU08_LOCMI	Q:297-455,H:57-108	54717%ID	E:144e-09	RecName: Full=Cuticle protein 8;	Eukaryota; Metazoa; Ecdysozoa; Arthropoda; Hexapoda; Insecta; Pterygota; Neoptera; Orthopteroidea; Orthoptera; Caelifera; Acridomorpha; Acridoidea; Acrididae; Oedipodinae; Locusta
186	TRINITY_DN29986_c0_g2	2048.56	2.48162	3.21756e-08	2.00094e-06	DFP_BOMMO	DFP_BOMMO	Q:1-103,H:1-112	36607%ID	E:177e-16	RecName: Full=Putative defense protein;	Eukaryota; Metazoa; Ecdysozoa; Arthropoda; Hexapoda; Insecta; Pterygota; Neoptera; Endopterygota; Lepidoptera; Glossata; Ditrysia; Bombycoidea; Bombycidae; Bombycinae; Bombyx
205	TRINITY_DN32320_c0_g1	5458.32	2.48032	9.09851e-08	5.13378e-06	OBSTE_DROME	OBSTE_DROME	Q:167-358,H:85-150	39394%ID	E:182e-06
246	TRINITY_DN29140_c0_g2	701.176	2.47996	4.47526e-07	2.10428e-05	CU19_LOCMI	CU19_LOCMI	Q:48-115,H:52-119	58824%ID	E:125e-19	RecName: Full=Cuticle protein 19;	Eukaryota; Metazoa; Ecdysozoa; Arthropoda; Hexapoda; Insecta; Pterygota; Neoptera; Orthopteroidea; Orthoptera; Caelifera; Acridomorpha; Acridoidea; Acrididae; Oedipodinae; Locusta
164	TRINITY_DN36232_c2_g1	72.0816	2.46822	1.03929e-08	7.33019e-07	ADAS_DROME	ADAS_DROME	Q:8-497,H:125-612	57551%ID	E:0	RecName: Full=Alkyldihydroxyacetonephosphate synthase;	Eukaryota; Metazoa; Ecdysozoa; Arthropoda; Hexapoda; Insecta; Pterygota; Neoptera; Endopterygota; Diptera; Brachycera; Muscomorpha; Ephydroidea; Drosophilidae; Drosophila; Sophophora
133	TRINITY_DN30758_c0_g3	81.6086	2.43544	1.28152e-09	1.11454e-07	CTRB1_HUMAN	CTRB1_HUMAN	Q:159-298,H:19-163	40411%ID	E:497e-24	RecName: Full=Chymotrypsinogen B;	Eukaryota; Metazoa; Chordata; Craniata; Vertebrata; Euteleostomi; Mammalia; Eutheria; Euarchontoglires; Primates; Haplorrhini; Catarrhini; Hominidae; Homo
320	TRINITY_DN37540_c0_g1	398.01	2.41783	2.56319e-06	9.26514e-05
325	TRINITY_DN34271_c0_g1	2751.19	2.41672	2.80857e-06	9.99592e-05	RESIL_DROME	RESIL_DROME	Q:104-177,H:336-407	51351%ID	E:121e-14	RecName: Full=Pro-resilin;	Eukaryota; Metazoa; Ecdysozoa; Arthropoda; Hexapoda; Insecta; Pterygota; Neoptera; Endopterygota; Diptera; Brachycera; Muscomorpha; Ephydroidea; Drosophilidae; Drosophila; Sophophora
330	TRINITY_DN35245_c4_g2	138.66	2.41587	3.15425e-06	0.000110561	CLC4G_MOUSE	CLC4G_MOUSE	Q:122-263,H:158-293	27891%ID	E:319e-06	RecName: Full=C-type lectin domain family 4 member G;	Eukaryota; Metazoa; Chordata; Craniata; Vertebrata; Euteleostomi; Mammalia; Eutheria; Euarchontoglires; Glires; Rodentia; Sciurognathi; Muroidea; Muridae; Murinae; Mus; Mus
333	TRINITY_DN32101_c3_g6	47.6017	2.41403	3.20487e-06	0.000111324	RESIL_DROME	RESIL_DROME	Q:176-234,H:345-403	49153%ID	E:269e-07	RecName: Full=Pro-resilin;	Eukaryota; Metazoa; Ecdysozoa; Arthropoda; Hexapoda; Insecta; Pterygota; Neoptera; Endopterygota; Diptera; Brachycera; Muscomorpha; Ephydroidea; Drosophilidae; Drosophila; Sophophora
285	TRINITY_DN31814_c0_g1	1346.47	2.40854	1.01917e-06	4.13639e-05	KLKB1_HUMAN	KLKB1_HUMAN	Q:11-129,H:515-626	48333%ID	E:451e-31	RecName: Full=Plasma kallikrein;	Eukaryota; Metazoa; Chordata; Craniata; Vertebrata; Euteleostomi; Mammalia; Eutheria; Euarchontoglires; Primates; Haplorrhini; Catarrhini; Hominidae; Homo
178	TRINITY_DN33804_c0_g1	792.191	2.4041	2.31033e-08	1.50464e-06	AMPN_BOVIN	AMPN_BOVIN	Q:77-255,H:72-249	41758%ID	E:66e-37	RecName: Full=Aminopeptidase N;	Eukaryota; Metazoa; Chordata; Craniata; Vertebrata; Euteleostomi; Mammalia; Eutheria; Laurasiatheria; Cetartiodactyla; Ruminantia; Pecora; Bovidae; Bovinae; Bos
245	TRINITY_DN33879_c0_g1	526.52	2.39988	4.32611e-07	2.04245e-05	CBPB_ASTAS	CBPB_ASTAS	Q:1-113,H:133-245	47788%ID	E:512e-33	RecName: Full=Carboxypeptidase B;	Eukaryota; Metazoa; Ecdysozoa; Arthropoda; Crustacea; Malacostraca; Eumalacostraca; Eucarida; Decapoda; Pleocyemata; Astacidea; Astacoidea; Astacidae; Astacus
127	TRINITY_DN36376_c0_g1	1893.81	2.39842	9.72192e-10	8.8546e-08
88	TRINITY_DN32202_c0_g2	672.706	2.39101	1.28694e-11	1.69693e-09	IYD1_PONAB	IYD1_PONAB	Q:72-232,H:69-229	63354%ID	E:584e-73	RecName: Full=Iodotyrosine deiodinase 1;	Eukaryota; Metazoa; Chordata; Craniata; Vertebrata; Euteleostomi; Mammalia; Eutheria; Euarchontoglires; Primates; Haplorrhini; Catarrhini; Hominidae; Pongo
338	TRINITY_DN25139_c0_g1	365.147	2.38795	3.54474e-06	0.000121564	CUO7_BLACR	CUO7_BLACR	Q:44-116,H:60-141	45122%ID	E:527e-11	RecName: Full=Cuticle protein 7;	Eukaryota; Metazoa; Ecdysozoa; Arthropoda; Hexapoda; Insecta; Pterygota; Neoptera; Orthopteroidea; Dictyoptera; Blattodea; Blaberoidea; Blaberidae; Blaberinae; Blaberus
350	TRINITY_DN29966_c0_g1	124.003	2.38006	4.1759e-06	0.000138008	RESIL_DROME	RESIL_DROME	Q:1176-1361,H:341-402	58065%ID	E:274e-13	RecName: Full=Pro-resilin;	Eukaryota; Metazoa; Ecdysozoa; Arthropoda; Hexapoda; Insecta; Pterygota; Neoptera; Endopterygota; Diptera; Brachycera; Muscomorpha; Ephydroidea; Drosophilidae; Drosophila; Sophophora
234	TRINITY_DN34788_c0_g2	282.583	2.37677	3.07966e-07	1.52233e-05
360	TRINITY_DN34228_c0_g1	33.1678	2.37023	4.7856e-06	0.000153764	RESIL_DROME	RESIL_DROME	Q:280-354,H:343-407	48%ID	E:558e-10	RecName: Full=Pro-resilin;	Eukaryota; Metazoa; Ecdysozoa; Arthropoda; Hexapoda; Insecta; Pterygota; Neoptera; Endopterygota; Diptera; Brachycera; Muscomorpha; Ephydroidea; Drosophilidae; Drosophila; Sophophora
77	TRINITY_DN32225_c0_g2	440.261	2.35322	3.60749e-12	5.4192e-10	ELVL1_AEDAE	ELVL1_AEDAE	Q:3-104,H:161-262	55882%ID	E:195e-35	RecName: Full=Elongation of very long chain fatty acids protein AAEL008004;	Eukaryota; Metazoa; Ecdysozoa; Arthropoda; Hexapoda; Insecta; Pterygota; Neoptera; Endopterygota; Diptera; Nematocera; Culicoidea; Culicidae; Culicinae; Aedini; Aedes; Stegomyia
224	TRINITY_DN37552_c3_g1	59.493	2.34975	2.14759e-07	1.10655e-05	CAD86_DROME	CAD86_DROME	Q:2-163,H:522-681	60494%ID	E:486e-57	RecName: Full=Cadherin-86C;	Eukaryota; Metazoa; Ecdysozoa; Arthropoda; Hexapoda; Insecta; Pterygota; Neoptera; Endopterygota; Diptera; Brachycera; Muscomorpha; Ephydroidea; Drosophilidae; Drosophila; Sophophora`CAD86_DROME	CAD86_DROME	Q:37-119,H:319-403	38824%ID	E:104e-07	RecName: Full=Cadherin-86C;	Eukaryota; Metazoa; Ecdysozoa; Arthropoda; Hexapoda; Insecta; Pterygota; Neoptera; Endopterygota; Diptera; Brachycera; Muscomorpha; Ephydroidea; Drosophilidae; Drosophila; Sophophora
167	TRINITY_DN35272_c0_g1	4456.25	2.34646	1.327e-08	9.19126e-07	RIDA_HUMAN	RIDA_HUMAN	Q:1-129,H:1-130	59231%ID	E:436e-50
377	TRINITY_DN32926_c0_g3	3476.13	2.32861	5.81105e-06	0.000177846	ASO_CUCMA	ASO_CUCMA	Q:188-718,H:48-554	29768%ID	E:799e-57	RecName: Full=L-ascorbate oxidase;	Eukaryota; Viridiplantae; Streptophyta; Embryophyta; Tracheophyta; Spermatophyta; Magnoliophyta; eudicotyledons; Gunneridae; Pentapetalae; rosids; fabids; Cucurbitales; Cucurbitaceae; Cucurbiteae; Cucurbita
106	TRINITY_DN37282_c0_g1	689.802	2.31267	1.02716e-10	1.12087e-08	PA2_HADGE	PA2_HADGE	Q:1-243,H:72-161	37363%ID	E:507e-12	RecName: Full=Phospholipase A2;	Eukaryota; Metazoa; Ecdysozoa; Arthropoda; Chelicerata; Arachnida; Scorpiones; Iurida; Iuroidea; Hadrurus
134	TRINITY_DN33037_c0_g3	493.082	2.30674	1.461e-09	1.25181e-07	NAGAB_BOVIN	NAGAB_BOVIN	Q:278-367,H:24-53	76667%ID	E:211e-11	RecName: Full=Alpha-N-acetylgalactosaminidase;	Eukaryota; Metazoa; Chordata; Craniata; Vertebrata; Euteleostomi; Mammalia; Eutheria; Laurasiatheria; Cetartiodactyla; Ruminantia; Pecora; Bovidae; Bovinae; Bos
180	TRINITY_DN36513_c1_g5	1862.93	2.30617	2.56746e-08	1.64988e-06
233	TRINITY_DN37982_c7_g3	6796.77	2.3013	2.68591e-07	1.33339e-05
393	TRINITY_DN29303_c0_g2	190.687	2.29341	7.42531e-06	0.000218546
387	TRINITY_DN32187_c1_g1	1935.13	2.28652	6.77609e-06	0.00020253	OBSTE_DROME	OBSTE_DROME	Q:1964-2548,H:19-217	33014%ID	E:445e-22
300	TRINITY_DN35876_c0_g3	268.002	2.25042	1.59211e-06	6.13864e-05
195	TRINITY_DN35661_c0_g2	687.534	2.24671	5.89172e-08	3.49485e-06	GATA4_HUMAN	GATA4_HUMAN	Q:1350-1213,H:262-307	78261%ID	E:403e-16	RecName: Full=Transcription factor GATA-4;	Eukaryota; Metazoa; Chordata; Craniata; Vertebrata; Euteleostomi; Mammalia; Eutheria; Euarchontoglires; Primates; Haplorrhini; Catarrhini; Hominidae; Homo`GATA4_HUMAN	GATA4_HUMAN	Q:1332-1207,H:214-255	54762%ID	E:112e-06	RecName: Full=Transcription factor GATA-4;	Eukaryota; Metazoa; Chordata; Craniata; Vertebrata; Euteleostomi; Mammalia; Eutheria; Euarchontoglires; Primates; Haplorrhini; Catarrhini; Hominidae; Homo
189	TRINITY_DN30863_c0_g1	101.408	2.22196	4.05889e-08	2.48408e-06	TTPAL_MOUSE	TTPAL_MOUSE	Q:11-154,H:139-284	30137%ID	E:151e-17	RecName: Full=Alpha-tocopherol transfer protein-like;	Eukaryota; Metazoa; Chordata; Craniata; Vertebrata; Euteleostomi; Mammalia; Eutheria; Euarchontoglires; Glires; Rodentia; Sciurognathi; Muroidea; Muridae; Murinae; Mus; Mus
452	TRINITY_DN34052_c0_g2	259.39	2.21419	1.76818e-05	0.000451492	STUB_DROME	STUB_DROME	Q:1364-1681,H:529-632	38889%ID	E:103e-12	RecName: Full=Serine proteinase stubble;	Eukaryota; Metazoa; Ecdysozoa; Arthropoda; Hexapoda; Insecta; Pterygota; Neoptera; Endopterygota; Diptera; Brachycera; Muscomorpha; Ephydroidea; Drosophilidae; Drosophila; Sophophora
298	TRINITY_DN32751_c0_g2	465.522	2.21415	1.56493e-06	6.07436e-05
463	TRINITY_DN36698_c0_g1	30.1869	2.20981	1.95875e-05	0.00048935
472	TRINITY_DN31581_c1_g1	128.067	2.19903	2.14672e-05	0.000526084	CU07_LOCMI	CU07_LOCMI	Q:122-289,H:32-87	80357%ID	E:183e-26	RecName: Full=Cuticle protein 7;	Eukaryota; Metazoa; Ecdysozoa; Arthropoda; Hexapoda; Insecta; Pterygota; Neoptera; Orthopteroidea; Orthoptera; Caelifera; Acridomorpha; Acridoidea; Acrididae; Oedipodinae; Locusta
116	TRINITY_DN37273_c1_g1	1293.78	2.19447	2.17917e-10	2.17297e-08	ATS4_RAT	ATS4_RAT	Q:4-121,H:188-308	3252%ID	E:882e-12	RecName: Full=A disintegrin and metalloproteinase with thrombospondin motifs 4;	Eukaryota; Metazoa; Chordata; Craniata; Vertebrata; Euteleostomi; Mammalia; Eutheria; Euarchontoglires; Glires; Rodentia; Sciurognathi; Muroidea; Muridae; Murinae; Rattus
466	TRINITY_DN32783_c0_g1	131.739	2.18472	2.00293e-05	0.000497165
432	TRINITY_DN32868_c0_g1	1317.04	2.18455	1.4015e-05	0.000375258
464	TRINITY_DN37769_c2_g2	40.3918	2.1809	1.97654e-05	0.00049273
492	TRINITY_DN32631_c0_g1	22.9185	2.17802	2.59831e-05	0.000610867
260	TRINITY_DN32971_c1_g1	495.969	2.17472	5.81815e-07	2.5841e-05
343	TRINITY_DN34579_c0_g1	31.9097	2.16999	3.73119e-06	0.000125827	ARMC4_HUMAN	ARMC4_HUMAN	Q:4-247,H:798-1040	4918%ID	E:458e-69	RecName: Full=Armadillo repeat-containing protein 4;	Eukaryota; Metazoa; Chordata; Craniata; Vertebrata; Euteleostomi; Mammalia; Eutheria; Euarchontoglires; Primates; Haplorrhini; Catarrhini; Hominidae; Homo`ARMC4_HUMAN	ARMC4_HUMAN	Q:4-234,H:715-949	25726%ID	E:293e-06	RecName: Full=Armadillo repeat-containing protein 4;	Eukaryota; Metazoa; Chordata; Craniata; Vertebrata; Euteleostomi; Mammalia; Eutheria; Euarchontoglires; Primates; Haplorrhini; Catarrhini; Hominidae; Homo
499	TRINITY_DN36931_c0_g1	2392.01	2.16693	2.89093e-05	0.000670129
497	TRINITY_DN33991_c1_g2	1520.05	2.16194	2.81769e-05	0.000655778
204	TRINITY_DN36318_c0_g2	427.988	2.15233	8.57244e-08	4.86066e-06
79	TRINITY_DN37594_c1_g1	293.918	2.14049	4.62783e-12	6.77596e-10
504	TRINITY_DN32841_c0_g6	1866.4	2.13295	3.07894e-05	0.000706629
253	TRINITY_DN30015_c1_g1	2430	2.13194	4.99106e-07	2.28188e-05	CHI10_DROME	CHI10_DROME	Q:102-998,H:960-1887	35172%ID	E:549e-177		`CHI10_DROME	CHI10_DROME	Q:521-904,H:1890-2274	38903%ID	E:615e-77		`CHI10_DROME	CHI10_DROME	Q:105-486,H:1906-2284	40%ID	E:668e-77		`CHI10_DROME	CHI10_DROME	Q:108-475,H:220-586	36031%ID	E:983e-65		`CHI10_DROME	CHI10_DROME	Q:544-904,H:220-586	3577%ID	E:468e-64
529	TRINITY_DN34234_c0_g1	363.751	2.12561	3.88224e-05	0.000848882	PERC_ANOGA	PERC_ANOGA	Q:143-243,H:192-293	46602%ID	E:483e-18	RecName: Full=Chorion peroxidase;	Eukaryota; Metazoa; Ecdysozoa; Arthropoda; Hexapoda; Insecta; Pterygota; Neoptera; Endopterygota; Diptera; Nematocera; Culicoidea; Culicidae; Anophelinae; Anopheles
156	TRINITY_DN31265_c0_g1	1707.55	2.12552	6.6816e-09	4.95424e-07
526	TRINITY_DN28908_c0_g1	235.388	2.12217	3.73177e-05	0.000820635
101	TRINITY_DN35744_c0_g1	311.079	2.12216	6.76393e-11	7.74638e-09	CASP7_MOUSE	CASP7_MOUSE	Q:2-176,H:123-282	26554%ID	E:465e-07	RecName: Full=Caspase-7;	Eukaryota; Metazoa; Chordata; Craniata; Vertebrata; Euteleostomi; Mammalia; Eutheria; Euarchontoglires; Glires; Rodentia; Sciurognathi; Muroidea; Muridae; Murinae; Mus; Mus
447	TRINITY_DN34200_c0_g1	2158.01	2.10342	1.68112e-05	0.000435022	CUA1A_TENMO	CUA1A_TENMO	Q:1327-1527,H:81-147	55224%ID	E:771e-16	RecName: Full=Larval cuticle protein A1A;	Eukaryota; Metazoa; Ecdysozoa; Arthropoda; Hexapoda; Insecta; Pterygota; Neoptera; Endopterygota; Coleoptera; Polyphaga; Cucujiformia; Tenebrionidae; Tenebrio
376	TRINITY_DN34079_c0_g1	675.995	2.09826	5.73651e-06	0.000176474
566	TRINITY_DN33940_c0_g1	40.6371	2.09442	5.32022e-05	0.00108873	COGS_HYPLI	COGS_HYPLI	Q:251-955,H:28-252	275%ID	E:402e-18	RecName: Full=Collagenase;	Eukaryota; Metazoa; Ecdysozoa; Arthropoda; Hexapoda; Insecta; Pterygota; Neoptera; Endopterygota; Diptera; Brachycera; Muscomorpha; Oestroidea; Oestridae; Hypodermatinae; Hypoderma
564	TRINITY_DN29602_c0_g1	77.1234	2.0816	5.18823e-05	0.00106405	FXDC2_MACFA	FXDC2_MACFA	Q:21-258,H:91-325	44813%ID	E:12e-65	RecName: Full=Fatty acid hydroxylase domain-containing protein 2;	Eukaryota; Metazoa; Chordata; Craniata; Vertebrata; Euteleostomi; Mammalia; Eutheria; Euarchontoglires; Primates; Haplorrhini; Catarrhini; Cercopithecidae; Cercopithecinae; Macaca
587	TRINITY_DN35284_c0_g1	719.873	2.06299	6.32307e-05	0.00124598
105	TRINITY_DN35017_c1_g2	893.959	2.05807	9.73443e-11	1.07236e-08	NOX5_HUMAN	NOX5_HUMAN	Q:1-209,H:150-354	38318%ID	E:143e-39	RecName: Full=NADPH oxidase 5;	Eukaryota; Metazoa; Chordata; Craniata; Vertebrata; Euteleostomi; Mammalia; Eutheria; Euarchontoglires; Primates; Haplorrhini; Catarrhini; Hominidae; Homo
384	TRINITY_DN31196_c0_g1	228.527	2.04628	6.3611e-06	0.000191612	ZO19_XENLA	ZO19_XENLA	Q:412-460,H:120-168	61224%ID	E:195e-12	RecName: Full=Oocyte zinc finger protein XlCOF19;	Eukaryota; Metazoa; Chordata; Craniata; Vertebrata; Euteleostomi; Amphibia; Batrachia; Anura; Pipoidea; Pipidae; Xenopodinae; Xenopus; Xenopus`ZO19_XENLA	ZO19_XENLA	Q:412-460,H:92-140	4898%ID	E:872e-07	RecName: Full=Oocyte zinc finger protein XlCOF19;	Eukaryota; Metazoa; Chordata; Craniata; Vertebrata; Euteleostomi; Amphibia; Batrachia; Anura; Pipoidea; Pipidae; Xenopodinae; Xenopus; Xenopus`ZO19_XENLA	ZO19_XENLA	Q:412-462,H:64-114	41176%ID	E:284e-06	RecName: Full=Oocyte zinc finger protein XlCOF19;	Eukaryota; Metazoa; Chordata; Craniata; Vertebrata; Euteleostomi; Amphibia; Batrachia; Anura; Pipoidea; Pipidae; Xenopodinae; Xenopus; Xenopus
444	TRINITY_DN28855_c2_g8	77.4146	2.04624	1.60316e-05	0.000417908	PTPRB_MOUSE	PTPRB_MOUSE	Q:1-102,H:1899-1992	40196%ID	E:175e-18	RecName: Full=Receptor-type tyrosine-protein phosphatase beta;	Eukaryota; Metazoa; Chordata; Craniata; Vertebrata; Euteleostomi; Mammalia; Eutheria; Euarchontoglires; Glires; Rodentia; Sciurognathi; Muroidea; Muridae; Murinae; Mus; Mus
611	TRINITY_DN30146_c0_g1	2638.19	2.04095	7.25069e-05	0.00137317	CUD3_SCHGR	CUD3_SCHGR	Q:29-131,H:12-115	49038%ID	E:435e-28	RecName: Full=Endocuticle structural glycoprotein SgAbd-3;	Eukaryota; Metazoa; Ecdysozoa; Arthropoda; Hexapoda; Insecta; Pterygota; Neoptera; Orthopteroidea; Orthoptera; Caelifera; Acridomorpha; Acridoidea; Acrididae; Cyrtacanthacridinae; Schistocerca
494	TRINITY_DN35366_c1_g6	567.344	2.03888	2.69788e-05	0.000631709
363	TRINITY_DN36942_c0_g4	60.3818	2.03602	4.96245e-06	0.000158342	ACE_DROME	ACE_DROME	Q:1-167,H:442-606	48503%ID	E:145e-52	RecName: Full=Angiotensin-converting enzyme;	Eukaryota; Metazoa; Ecdysozoa; Arthropoda; Hexapoda; Insecta; Pterygota; Neoptera; Endopterygota; Diptera; Brachycera; Muscomorpha; Ephydroidea; Drosophilidae; Drosophila; Sophophora
666	TRINITY_DN37188_c0_g3	67.7952	2.01172	9.95884e-05	0.00172964	HR3_DROME	HR3_DROME	Q:211-396,H:20-79	69355%ID	E:286e-20	RecName: Full=Probable nuclear hormone receptor HR3;	Eukaryota; Metazoa; Ecdysozoa; Arthropoda; Hexapoda; Insecta; Pterygota; Neoptera; Endopterygota; Diptera; Brachycera; Muscomorpha; Ephydroidea; Drosophilidae; Drosophila; Sophophora
580	TRINITY_DN29193_c0_g2	82.2506	2.01119	5.99703e-05	0.00119599
665	TRINITY_DN30806_c0_g1	241.276	2.00958	9.95047e-05	0.00172964	ABCGK_DICDI	ABCGK_DICDI	Q:1-287,H:441-717	24653%ID	E:148e-24	RecName: Full=ABC transporter G family member 20;	Eukaryota; Amoebozoa; Mycetozoa; Dictyosteliida; Dictyostelium
638	TRINITY_DN29981_c0_g1	3296.62	2.00921	9.09187e-05	0.00164837	CH3L1_MOUSE	CH3L1_MOUSE	Q:14-307,H:15-308	32476%ID	E:993e-44	RecName: Full=Chitinase-3-like protein 1;	Eukaryota; Metazoa; Chordata; Craniata; Vertebrata; Euteleostomi; Mammalia; Eutheria; Euarchontoglires; Glires; Rodentia; Sciurognathi; Muroidea; Muridae; Murinae; Mus; Mus
589	TRINITY_DN30090_c0_g1	130.254	2.00381	6.41455e-05	0.00125895	PLB1_MONDO	PLB1_MONDO	Q:85-425,H:1091-1424	4104%ID	E:531e-71	RecName: Full=Phospholipase B1, membrane-associated;	Eukaryota; Metazoa; Chordata; Craniata; Vertebrata; Euteleostomi; Mammalia; Metatheria; Didelphimorphia; Didelphidae; Monodelphis`PLB1_MONDO	PLB1_MONDO	Q:68-422,H:360-714	38187%ID	E:35e-69	RecName: Full=Phospholipase B1, membrane-associated;	Eukaryota; Metazoa; Chordata; Craniata; Vertebrata; Euteleostomi; Mammalia; Metatheria; Didelphimorphia; Didelphidae; Monodelphis`PLB1_MONDO	PLB1_MONDO	Q:57-422,H:711-1073	34908%ID	E:374e-63	RecName: Full=Phospholipase B1, membrane-associated;	Eukaryota; Metazoa; Chordata; Craniata; Vertebrata; Euteleostomi; Mammalia; Metatheria; Didelphimorphia; Didelphidae; Monodelphis`PLB1_MONDO	PLB1_MONDO	Q:69-421,H:30-353	27019%ID	E:329e-24	RecName: Full=Phospholipase B1, membrane-associated;	Eukaryota; Metazoa; Chordata; Craniata; Vertebrata; Euteleostomi; Mammalia; Metatheria; Didelphimorphia; Didelphidae; Monodelphis
545	TRINITY_DN29550_c0_g1	3450.39	2.00275	4.42322e-05	0.000938778	DDR48_YEAST	DDR48_YEAST	Q:322-450,H:192-331	41549%ID	E:629e-06	RecName: Full=Stress protein DDR48;	Eukaryota; Fungi; Dikarya; Ascomycota; Saccharomycotina; Saccharomycetes; Saccharomycetales; Saccharomycetaceae; Saccharomyces
114	TRINITY_DN33925_c2_g1	366.268	1.98608	1.77671e-10	1.80274e-08	FACR1_CHICK	FACR1_CHICK	Q:21-167,H:3-147	4966%ID	E:147e-43	RecName: Full=Fatty acyl-CoA reductase 1;	Eukaryota; Metazoa; Chordata; Craniata; Vertebrata; Euteleostomi; Archelosauria; Archosauria; Dinosauria; Saurischia; Theropoda; Coelurosauria; Aves; Neognathae; Galloanserae; Galliformes; Phasianidae; Phasianinae; Gallus
94	TRINITY_DN28195_c0_g1	318.679	1.98368	1.72599e-11	2.12389e-09
232	TRINITY_DN35403_c0_g2	517.753	1.98168	2.64657e-07	1.31952e-05	AGRL3_BOVIN	AGRL3_BOVIN	Q:484-762,H:945-1227	26159%ID	E:259e-21	RecName: Full=Adhesion G protein-coupled receptor L3 {ECO:0000250|UniProtKB:Q9HAR2};	Eukaryota; Metazoa; Chordata; Craniata; Vertebrata; Euteleostomi; Mammalia; Eutheria; Laurasiatheria; Cetartiodactyla; Ruminantia; Pecora; Bovidae; Bovinae; Bos
236	TRINITY_DN29075_c0_g1	74.455	1.9814	3.31256e-07	1.62357e-05
696	TRINITY_DN33064_c0_g2	146.704	1.98002	0.000127301	0.00211564
721	TRINITY_DN27293_c0_g1	171.047	1.96952	0.000143858	0.00230791	NAS13_CAEEL	NAS13_CAEEL	Q:1-160,H:144-302	47853%ID	E:162e-43	RecName: Full=Zinc metalloproteinase nas-13;	Eukaryota; Metazoa; Ecdysozoa; Nematoda; Chromadorea; Rhabditida; Rhabditoidea; Rhabditidae; Peloderinae; Caenorhabditis
317	TRINITY_DN27463_c0_g1	44.2156	1.96185	2.33521e-06	8.52095e-05
686	TRINITY_DN33436_c0_g1	408.109	1.95859	0.000114058	0.00192319	NRF6_CAEEL	NRF6_CAEEL	Q:1-427,H:353-800	29476%ID	E:136e-43	RecName: Full=Nose resistant to fluoxetine protein 6;	Eukaryota; Metazoa; Ecdysozoa; Nematoda; Chromadorea; Rhabditida; Rhabditoidea; Rhabditidae; Peloderinae; Caenorhabditis
738	TRINITY_DN36536_c0_g2	616.745	1.95275	0.000160115	0.00250956	AMPN_CHICK	AMPN_CHICK	Q:1-745,H:233-965	38421%ID	E:0	RecName: Full=Aminopeptidase Ey {ECO:0000303|PubMed:9734335};	Eukaryota; Metazoa; Chordata; Craniata; Vertebrata; Euteleostomi; Archelosauria; Archosauria; Dinosauria; Saurischia; Theropoda; Coelurosauria; Aves; Neognathae; Galloanserae; Galliformes; Phasianidae; Phasianinae; Gallus
607	TRINITY_DN34324_c0_g1	69.1757	1.94244	7.0807e-05	0.0013493	SMYD3_HUMAN	SMYD3_HUMAN	Q:8-225,H:62-269	29464%ID	E:194e-18	RecName: Full=Histone-lysine N-methyltransferase SMYD3;	Eukaryota; Metazoa; Chordata; Craniata; Vertebrata; Euteleostomi; Mammalia; Eutheria; Euarchontoglires; Primates; Haplorrhini; Catarrhini; Hominidae; Homo
437	TRINITY_DN36033_c1_g1	5363.3	1.94035	1.48227e-05	0.000392345	SSPO_BOVIN	SSPO_BOVIN	Q:87-145,H:1562-1620	44068%ID	E:611e-07	RecName: Full=SCO-spondin;	Eukaryota; Metazoa; Chordata; Craniata; Vertebrata; Euteleostomi; Mammalia; Eutheria; Laurasiatheria; Cetartiodactyla; Ruminantia; Pecora; Bovidae; Bovinae; Bos
307	TRINITY_DN33709_c1_g3	1286.17	1.9379	1.91923e-06	7.23118e-05
565	TRINITY_DN35466_c1_g4	623.969	1.93757	5.32742e-05	0.00108873
763	TRINITY_DN31371_c0_g1	174.865	1.9358	0.000188539	0.00285823	CFB_TACTR	CFB_TACTR	Q:88-250,H:34-192	30857%ID	E:491e-14	RecName: Full=Clotting factor B {ECO:0000303|PubMed:3519594};	Eukaryota; Metazoa; Ecdysozoa; Arthropoda; Chelicerata; Merostomata; Xiphosura; Limulidae; Tachypleus
720	TRINITY_DN34526_c0_g1	522.077	1.93107	0.000142107	0.00228299	FACR1_DROME	FACR1_DROME	Q:1219-1410,H:116-179	64062%ID	E:486e-18	RecName: Full=Putative fatty acyl-CoA reductase CG5065 {ECO:0000250|UniProtKB:Q922J9, ECO:0000312|EMBL:AAF579741};	Eukaryota; Metazoa; Ecdysozoa; Arthropoda; Hexapoda; Insecta; Pterygota; Neoptera; Endopterygota; Diptera; Brachycera; Muscomorpha; Ephydroidea; Drosophilidae; Drosophila; Sophophora
480	TRINITY_DN34079_c0_g5	174.065	1.92959	2.29843e-05	0.000553873
737	TRINITY_DN35988_c0_g1	2796.48	1.92719	0.000159756	0.00250733
502	TRINITY_DN36088_c0_g2	180.384	1.92645	3.01541e-05	0.000694807	LEDL2_DROME	LEDL2_DROME	Q:152-508,H:49-174	30709%ID	E:286e-08
327	TRINITY_DN36088_c0_g1	127.508	1.92136	2.86515e-06	0.000101349	C209E_MOUSE	C209E_MOUSE	Q:21-137,H:85-199	31092%ID	E:662e-11	RecName: Full=CD209 antigen-like protein E;	Eukaryota; Metazoa; Chordata; Craniata; Vertebrata; Euteleostomi; Mammalia; Eutheria; Euarchontoglires; Glires; Rodentia; Sciurognathi; Muroidea; Muridae; Murinae; Mus; Mus
321	TRINITY_DN36035_c1_g5	56.4027	1.91318	2.64111e-06	9.51705e-05
703	TRINITY_DN28855_c2_g1	59.4403	1.91282	0.00013308	0.00218037
345	TRINITY_DN34952_c0_g1	2924.73	1.91208	4.03506e-06	0.000135286	CHIT1_HUMAN	CHIT1_HUMAN	Q:10-542,H:9-465	37873%ID	E:173e-112	RecName: Full=Chitotriosidase-1;	Eukaryota; Metazoa; Chordata; Craniata; Vertebrata; Euteleostomi; Mammalia; Eutheria; Euarchontoglires; Primates; Haplorrhini; Catarrhini; Hominidae; Homo
593	TRINITY_DN34090_c0_g7	347.335	1.9083	6.58775e-05	0.001285
787	TRINITY_DN24697_c0_g1	445.617	1.90526	0.000218523	0.00321177
805	TRINITY_DN36878_c0_g7	631.29	1.90217	0.000243505	0.00349891
532	TRINITY_DN32161_c0_g2	1241.58	1.89935	4.07677e-05	0.000886391	CHIA_BOVIN	CHIA_BOVIN	Q:1-269,H:34-306	46403%ID	E:296e-82	RecName: Full=Acidic mammalian chitinase;	Eukaryota; Metazoa; Chordata; Craniata; Vertebrata; Euteleostomi; Mammalia; Eutheria; Laurasiatheria; Cetartiodactyla; Ruminantia; Pecora; Bovidae; Bovinae; Bos
123	TRINITY_DN35499_c2_g4	131.133	1.88454	5.4073e-10	5.08506e-08
826	TRINITY_DN31833_c1_g1	35.6215	1.87819	0.000263738	0.00369328	NRF6_CAEEL	NRF6_CAEEL	Q:13-302,H:255-561	24601%ID	E:681e-18	RecName: Full=Nose resistant to fluoxetine protein 6;	Eukaryota; Metazoa; Ecdysozoa; Nematoda; Chromadorea; Rhabditida; Rhabditoidea; Rhabditidae; Peloderinae; Caenorhabditis
522	TRINITY_DN35934_c0_g3	649.147	1.87715	3.5475e-05	0.000787705	FTZF1_BOMMO	FTZF1_BOMMO	Q:1-506,H:1-485	60728%ID	E:0	RecName: Full=Nuclear hormone receptor FTZ-F1;	Eukaryota; Metazoa; Ecdysozoa; Arthropoda; Hexapoda; Insecta; Pterygota; Neoptera; Endopterygota; Lepidoptera; Glossata; Ditrysia; Bombycoidea; Bombycidae; Bombycinae; Bombyx
255	TRINITY_DN36433_c0_g4	162.789	1.87334	5.3855e-07	2.43336e-05
854	TRINITY_DN35449_c0_g1	36.7275	1.87076	0.000307619	0.00415897
344	TRINITY_DN32050_c0_g1	132.467	1.86887	3.87928e-06	0.000130441	LIPH_HUMAN	LIPH_HUMAN	Q:1012-1632,H:67-277	31481%ID	E:338e-19	RecName: Full=Lipase member H;	Eukaryota; Metazoa; Chordata; Craniata; Vertebrata; Euteleostomi; Mammalia; Eutheria; Euarchontoglires; Primates; Haplorrhini; Catarrhini; Hominidae; Homo
827	TRINITY_DN35971_c1_g1	51.363	1.86658	0.000266004	0.00371721
690	TRINITY_DN34185_c0_g1	2447.66	1.86517	0.000119876	0.00200957	NKCL_MANSE	NKCL_MANSE	Q:53-768,H:59-776	49306%ID	E:0	RecName: Full=Bumetanide-sensitive sodium-(potassium)-chloride cotransporter;	Eukaryota; Metazoa; Ecdysozoa; Arthropoda; Hexapoda; Insecta; Pterygota; Neoptera; Endopterygota; Lepidoptera; Glossata; Ditrysia; Bombycoidea; Sphingidae; Sphinginae; Sphingini; Manduca
862	TRINITY_DN29041_c0_g3	57.5744	1.86223	0.000313391	0.00420533
268	TRINITY_DN37108_c0_g2	1175.45	1.85877	6.83822e-07	2.95141e-05	SKEL1_DROME	SKEL1_DROME	Q:30-273,H:33-273	44672%ID	E:423e-66	RecName: Full=Protein Skeletor, isoforms B/C;	Eukaryota; Metazoa; Ecdysozoa; Arthropoda; Hexapoda; Insecta; Pterygota; Neoptera; Endopterygota; Diptera; Brachycera; Muscomorpha; Ephydroidea; Drosophilidae; Drosophila; Sophophora
169	TRINITY_DN32556_c0_g3	300.29	1.85353	1.64416e-08	1.12451e-06
749	TRINITY_DN27708_c0_g1	113.951	1.85007	0.000174372	0.00269286
292	TRINITY_DN32682_c0_g2	203.802	1.84413	1.22406e-06	4.86211e-05
639	TRINITY_DN30534_c0_g1	3021.72	1.83919	9.10994e-05	0.00164906	CU19_LOCMI	CU19_LOCMI	Q:37-104,H:52-119	66176%ID	E:562e-25	RecName: Full=Cuticle protein 19;	Eukaryota; Metazoa; Ecdysozoa; Arthropoda; Hexapoda; Insecta; Pterygota; Neoptera; Orthopteroidea; Orthoptera; Caelifera; Acridomorpha; Acridoidea; Acrididae; Oedipodinae; Locusta
386	TRINITY_DN37561_c0_g1	287.626	1.8304	6.57651e-06	0.000197375	S18B1_MOUSE	S18B1_MOUSE	Q:1026-2279,H:21-433	28941%ID	E:481e-27	RecName: Full=MFS-type transporter SLC18B1;	Eukaryota; Metazoa; Chordata; Craniata; Vertebrata; Euteleostomi; Mammalia; Eutheria; Euarchontoglires; Glires; Rodentia; Sciurognathi; Muroidea; Muridae; Murinae; Mus; Mus
280	TRINITY_DN35398_c1_g1	3287.86	1.82964	9.21492e-07	3.80675e-05	CHS8_USTMA	CHS8_USTMA	Q:128-226,H:1480-1512	57576%ID	E:364e-07	RecName: Full=Chitin synthase 8;	Eukaryota; Fungi; Dikarya; Basidiomycota; Ustilaginomycotina; Ustilaginomycetes; Ustilaginales; Ustilaginaceae; Ustilago
47	TRINITY_DN33830_c0_g1	1494.33	1.82074	9.46348e-16	2.36658e-13	B561A_ARATH	B561A_ARATH	Q:164-270,H:514-619	28704%ID	E:416e-06	RecName: Full=Cytochrome b561, DM13 and DOMON domain-containing protein At5g54830;	Eukaryota; Viridiplantae; Streptophyta; Embryophyta; Tracheophyta; Spermatophyta; Magnoliophyta; eudicotyledons; Gunneridae; Pentapetalae; rosids; malvids; Brassicales; Brassicaceae; Camelineae; Arabidopsis
768	TRINITY_DN34519_c0_g3	628.313	1.8156	0.000193784	0.00291482
346	TRINITY_DN34406_c2_g9	38.4037	1.814	4.05741e-06	0.000135642
948	TRINITY_DN31695_c0_g7	1700.88	1.81247	0.000446736	0.00543365
216	TRINITY_DN34216_c0_g1	1874.25	1.80859	1.38803e-07	7.43304e-06	STL1_ARATH	STL1_ARATH	Q:123-473,H:138-468	208%ID	E:119e-07
359	TRINITY_DN32705_c0_g2	49.8827	1.78657	4.76509e-06	0.000153531	HSDL1_CHICK	HSDL1_CHICK	Q:1-209,H:92-301	39524%ID	E:339e-49	RecName: Full=Hydroxysteroid dehydrogenase-like protein 1;	Eukaryota; Metazoa; Chordata; Craniata; Vertebrata; Euteleostomi; Archelosauria; Archosauria; Dinosauria; Saurischia; Theropoda; Coelurosauria; Aves; Neognathae; Galloanserae; Galliformes; Phasianidae; Phasianinae; Gallus
482	TRINITY_DN36213_c1_g1	159.707	1.7857	2.42353e-05	0.000581596	COGS_HYPLI	COGS_HYPLI	Q:145-376,H:31-258	30126%ID	E:665e-25	RecName: Full=Collagenase;	Eukaryota; Metazoa; Ecdysozoa; Arthropoda; Hexapoda; Insecta; Pterygota; Neoptera; Endopterygota; Diptera; Brachycera; Muscomorpha; Oestroidea; Oestridae; Hypodermatinae; Hypoderma
1024	TRINITY_DN28727_c0_g1	59.7181	1.78485	0.00057324	0.00647526	CTRB2_LITVA	CTRB2_LITVA	Q:2-166,H:119-271	36747%ID	E:221e-20	RecName: Full=Chymotrypsin BII;	Eukaryota; Metazoa; Ecdysozoa; Arthropoda; Crustacea; Malacostraca; Eumalacostraca; Eucarida; Decapoda; Dendrobranchiata; Penaeoidea; Penaeidae; Litopenaeus
487	TRINITY_DN34062_c1_g2	191.163	1.78187	2.52405e-05	0.000598273	ACBD6_MOUSE	ACBD6_MOUSE	Q:140-340,H:167-233	37313%ID	E:193e-07	RecName: Full=Acyl-CoA-binding domain-containing protein 6;	Eukaryota; Metazoa; Chordata; Craniata; Vertebrata; Euteleostomi; Mammalia; Eutheria; Euarchontoglires; Glires; Rodentia; Sciurognathi; Muroidea; Muridae; Murinae; Mus; Mus
822	TRINITY_DN30572_c0_g1	410.882	1.78184	0.000260158	0.00366088	CCCP_DROME	CCCP_DROME	Q:15-182,H:88-257	27168%ID	E:147e-12	RecName: Full=Circadian clock-controlled protein;	Eukaryota; Metazoa; Ecdysozoa; Arthropoda; Hexapoda; Insecta; Pterygota; Neoptera; Endopterygota; Diptera; Brachycera; Muscomorpha; Ephydroidea; Drosophilidae; Drosophila; Sophophora
921	TRINITY_DN29279_c0_g1	145.153	1.78158	0.000400172	0.00502583	ACO11_SPOLI	ACO11_SPOLI	Q:34-315,H:37-318	46996%ID	E:16e-88	RecName: Full=Acyl-CoA Delta(11) desaturase;	Eukaryota; Metazoa; Ecdysozoa; Arthropoda; Hexapoda; Insecta; Pterygota; Neoptera; Endopterygota; Lepidoptera; Glossata; Ditrysia; Noctuoidea; Noctuidae; Amphipyrinae; Spodoptera
265	TRINITY_DN35732_c0_g3	135.502	1.78012	6.40686e-07	2.79653e-05
831	TRINITY_DN36829_c0_g1	1620.16	1.77904	0.00026962	0.00375303	LIT1_MOUSE	LIT1_MOUSE	Q:10-122,H:47-160	35246%ID	E:932e-09	RecName: Full=Lithostathine-1;	Eukaryota; Metazoa; Chordata; Craniata; Vertebrata; Euteleostomi; Mammalia; Eutheria; Euarchontoglires; Glires; Rodentia; Sciurognathi; Muroidea; Muridae; Murinae; Mus; Mus
1020	TRINITY_DN34531_c0_g3	188.651	1.77728	0.000566362	0.00641406	GD_DROME	GD_DROME	Q:347-565,H:280-527	28854%ID	E:81e-22	RecName: Full=Serine protease gd;	Eukaryota; Metazoa; Ecdysozoa; Arthropoda; Hexapoda; Insecta; Pterygota; Neoptera; Endopterygota; Diptera; Brachycera; Muscomorpha; Ephydroidea; Drosophilidae; Drosophila; Sophophora
1049	TRINITY_DN34445_c0_g2	153.467	1.76688	0.000618048	0.00681502	DHGL_DROME	DHGL_DROME	Q:1-298,H:330-608	40728%ID	E:465e-66	RecName: Full=Glucose dehydrogenase [FAD, quinone];	Eukaryota; Metazoa; Ecdysozoa; Arthropoda; Hexapoda; Insecta; Pterygota; Neoptera; Endopterygota; Diptera; Brachycera; Muscomorpha; Ephydroidea; Drosophilidae; Drosophila; Sophophora
655	TRINITY_DN36819_c0_g3	468.871	1.76383	9.60826e-05	0.00169962	CD63_BOVIN	CD63_BOVIN	Q:147-605,H:71-218	27215%ID	E:344e-08	RecName: Full=CD63 antigen;	Eukaryota; Metazoa; Chordata; Craniata; Vertebrata; Euteleostomi; Mammalia; Eutheria; Laurasiatheria; Cetartiodactyla; Ruminantia; Pecora; Bovidae; Bovinae; Bos
644	TRINITY_DN36033_c1_g3	64.2187	1.75986	9.29225e-05	0.001669
886	TRINITY_DN37652_c1_g1	727.001	1.75795	0.000349497	0.00456279	CSEN_BOVIN	CSEN_BOVIN	Q:43-315,H:73-132	47253%ID	E:201e-17	RecName: Full=Calsenilin;	Eukaryota; Metazoa; Chordata; Craniata; Vertebrata; Euteleostomi; Mammalia; Eutheria; Laurasiatheria; Cetartiodactyla; Ruminantia; Pecora; Bovidae; Bovinae; Bos
544	TRINITY_DN34031_c0_g5	99.3212	1.75533	4.39391e-05	0.00093427
140	TRINITY_DN34002_c0_g2	693.383	1.75321	2.33586e-09	1.92992e-07	ELOV4_HUMAN	ELOV4_HUMAN	Q:2-99,H:127-224	59184%ID	E:455e-37	RecName: Full=Elongation of very long chain fatty acids protein 4 {ECO:0000255|HAMAP-Rule:MF_03204, ECO:0000305};	Eukaryota; Metazoa; Chordata; Craniata; Vertebrata; Euteleostomi; Mammalia; Eutheria; Euarchontoglires; Primates; Haplorrhini; Catarrhini; Hominidae; Homo
924	TRINITY_DN33601_c1_g2	2626.39	1.75096	0.000403584	0.00505223	OBSTE_DROME	OBSTE_DROME	Q:1-226,H:1-231	35169%ID	E:199e-36
579	TRINITY_DN33322_c0_g1	2961.33	1.75066	5.96823e-05	0.00119231
945	TRINITY_DN35795_c0_g1	1054.55	1.74922	0.000439066	0.00537426
400	TRINITY_DN30863_c0_g3	39.2719	1.7481	8.47881e-06	0.000245186
901	TRINITY_DN34443_c1_g2	103.962	1.74778	0.000372362	0.00478037	DHGL_DROME	DHGL_DROME	Q:2-382,H:250-612	41253%ID	E:549e-88	RecName: Full=Glucose dehydrogenase [FAD, quinone];	Eukaryota; Metazoa; Ecdysozoa; Arthropoda; Hexapoda; Insecta; Pterygota; Neoptera; Endopterygota; Diptera; Brachycera; Muscomorpha; Ephydroidea; Drosophilidae; Drosophila; Sophophora
1085	TRINITY_DN32511_c1_g1	1159.19	1.74198	0.000686128	0.00730124
626	TRINITY_DN34454_c1_g8	4537.71	1.74055	8.33607e-05	0.00154031
964	TRINITY_DN29418_c0_g1	38.5426	1.73747	0.000470663	0.00564533
1056	TRINITY_DN33188_c2_g1	43.9018	1.73486	0.000628068	0.00687961	CSPG2_BOVIN	CSPG2_BOVIN	Q:5-128,H:3163-3275	26718%ID	E:73e-07	RecName: Full=Versican core protein;	Eukaryota; Metazoa; Chordata; Craniata; Vertebrata; Euteleostomi; Mammalia; Eutheria; Laurasiatheria; Cetartiodactyla; Ruminantia; Pecora; Bovidae; Bovinae; Bos
1004	TRINITY_DN36478_c0_g3	61.388	1.73457	0.000548801	0.00632269
939	TRINITY_DN34788_c0_g1	34.6686	1.73156	0.000434235	0.00534177
724	TRINITY_DN36418_c0_g2	249.318	1.72815	0.000148313	0.00236952	B3GL1_MUSSI	B3GL1_MUSSI	Q:43-294,H:39-302	30147%ID	E:971e-27	RecName: Full=UDP-GalNAc:beta-1,3-N-acetylgalactosaminyltransferase 1;	Eukaryota; Metazoa; Chordata; Craniata; Vertebrata; Euteleostomi; Mammalia; Eutheria; Euarchontoglires; Glires; Rodentia; Sciurognathi; Muroidea; Muridae; Murinae; Mus; Mus
372	TRINITY_DN31682_c0_g2	1630.73	1.72707	5.27266e-06	0.000163949	SMAD2_DANRE	SMAD2_DANRE	Q:223-717,H:274-441	25143%ID	E:816e-10	RecName: Full=Mothers against decapentaplegic homolog 2;	Eukaryota; Metazoa; Chordata; Craniata; Vertebrata; Euteleostomi; Actinopterygii; Neopterygii; Teleostei; Ostariophysi; Cypriniformes; Cyprinidae; Danio
493	TRINITY_DN35367_c0_g4	101.457	1.72653	2.64914e-05	0.000621554	DDC_DROLE	DDC_DROLE	Q:3-230,H:322-397	65789%ID	E:21e-28	RecName: Full=Aromatic-L-amino-acid decarboxylase;	Eukaryota; Metazoa; Ecdysozoa; Arthropoda; Hexapoda; Insecta; Pterygota; Neoptera; Endopterygota; Diptera; Brachycera; Muscomorpha; Ephydroidea; Drosophilidae; Scaptodrosophila
323	TRINITY_DN29423_c0_g1	99.492	1.7174	2.68306e-06	9.60835e-05	NEUS_HUMAN	NEUS_HUMAN	Q:16-377,H:23-397	33422%ID	E:364e-61	RecName: Full=Neuroserpin;	Eukaryota; Metazoa; Chordata; Craniata; Vertebrata; Euteleostomi; Mammalia; Eutheria; Euarchontoglires; Primates; Haplorrhini; Catarrhini; Hominidae; Homo
1109	TRINITY_DN36483_c1_g3	217.159	1.71556	0.00073283	0.0076435	BAB1_DROME	BAB1_DROME	Q:6-120,H:100-213	60%ID	E:39e-44	RecName: Full=Protein bric-a-brac 1;	Eukaryota; Metazoa; Ecdysozoa; Arthropoda; Hexapoda; Insecta; Pterygota; Neoptera; Endopterygota; Diptera; Brachycera; Muscomorpha; Ephydroidea; Drosophilidae; Drosophila; Sophophora
1169	TRINITY_DN30425_c0_g1	553.501	1.71429	0.000914512	0.00904889	OBSTE_DROME	OBSTE_DROME	Q:3-123,H:120-242	31818%ID	E:942e-11
1149	TRINITY_DN26841_c0_g1	543.944	1.69838	0.000847609	0.00853289	CU19_LOCMI	CU19_LOCMI	Q:100-158,H:52-110	77966%ID	E:734e-26	RecName: Full=Cuticle protein 19;	Eukaryota; Metazoa; Ecdysozoa; Arthropoda; Hexapoda; Insecta; Pterygota; Neoptera; Orthopteroidea; Orthoptera; Caelifera; Acridomorpha; Acridoidea; Acrididae; Oedipodinae; Locusta
251	TRINITY_DN27937_c0_g1	48.0994	1.69469	4.77472e-07	2.19855e-05	MTH10_DROME	MTH10_DROME	Q:184-1032,H:110-396	24579%ID	E:224e-27	RecName: Full=Probable G-protein coupled receptor Mth-like 10;	Eukaryota; Metazoa; Ecdysozoa; Arthropoda; Hexapoda; Insecta; Pterygota; Neoptera; Endopterygota; Diptera; Brachycera; Muscomorpha; Ephydroidea; Drosophilidae; Drosophila; Sophophora`MTH10_DROME	MTH10_DROME	Q:1118-1684,H:406-564	24479%ID	E:224e-27	RecName: Full=Probable G-protein coupled receptor Mth-like 10;	Eukaryota; Metazoa; Ecdysozoa; Arthropoda; Hexapoda; Insecta; Pterygota; Neoptera; Endopterygota; Diptera; Brachycera; Muscomorpha; Ephydroidea; Drosophilidae; Drosophila; Sophophora
754	TRINITY_DN32431_c0_g1	269.17	1.69088	0.00017972	0.00275705	CART_DROME	CART_DROME	Q:143-775,H:35-253	35%ID	E:287e-23
685	TRINITY_DN32213_c0_g3	3931.81	1.68676	0.000113477	0.00191619	CU01_ANOGA	CU01_ANOGA	Q:141-243,H:42-144	60748%ID	E:113e-32	RecName: Full=Cuticle protein;	Eukaryota; Metazoa; Ecdysozoa; Arthropoda; Hexapoda; Insecta; Pterygota; Neoptera; Endopterygota; Diptera; Nematocera; Culicoidea; Culicidae; Anophelinae; Anopheles
1234	TRINITY_DN29716_c0_g1	58.7048	1.68486	0.0011479	0.0107512
984	TRINITY_DN36797_c0_g5	622.663	1.68452	0.000502172	0.00589708
571	TRINITY_DN32070_c0_g1	180.895	1.67967	5.62464e-05	0.00113941	TL5A_TACTR	TL5A_TACTR	Q:473-661,H:101-287	46597%ID	E:747e-49	RecName: Full=Techylectin-5A;	Eukaryota; Metazoa; Ecdysozoa; Arthropoda; Chelicerata; Merostomata; Xiphosura; Limulidae; Tachypleus
1253	TRINITY_DN32193_c0_g1	87.2543	1.67784	0.00120927	0.0111633	S35G1_HUMAN	S35G1_HUMAN	Q:63-316,H:72-323	29961%ID	E:513e-31	RecName: Full=Solute carrier family 35 member G1;	Eukaryota; Metazoa; Chordata; Craniata; Vertebrata; Euteleostomi; Mammalia; Eutheria; Euarchontoglires; Primates; Haplorrhini; Catarrhini; Hominidae; Homo
1107	TRINITY_DN31407_c0_g1	555.838	1.67113	0.000724772	0.00757499	EIGER_DROME	EIGER_DROME	Q:222-321,H:314-414	39216%ID	E:519e-15	RecName: Full=Protein eiger {ECO:0000303|PubMed:12176339};	Eukaryota; Metazoa; Ecdysozoa; Arthropoda; Hexapoda; Insecta; Pterygota; Neoptera; Endopterygota; Diptera; Brachycera; Muscomorpha; Ephydroidea; Drosophilidae; Drosophila; Sophophora
662	TRINITY_DN36857_c1_g1	53.4861	1.67007	9.83287e-05	0.00171808
774	TRINITY_DN32021_c1_g4	63.7291	1.667	0.000199378	0.00297716	4CL5_ORYSJ	4CL5_ORYSJ	Q:62-366,H:27-327	23492%ID	E:102e-18	RecName: Full=Probable 4-coumarate--CoA ligase 5;	Eukaryota; Viridiplantae; Streptophyta; Embryophyta; Tracheophyta; Spermatophyta; Magnoliophyta; Liliopsida; Poales; Poaceae; BOP clade; Oryzoideae; Oryzeae; Oryzinae; Oryza
1001	TRINITY_DN31164_c0_g6	1418.84	1.65789	0.000544596	0.00629305
191	TRINITY_DN30744_c0_g1	468.906	1.65582	4.50953e-08	2.73098e-06	COLA1_XENLA	COLA1_XENLA	Q:136-298,H:493-682	41579%ID	E:411e-23	RecName: Full=Collagen alpha-1(XXI) chain;	Eukaryota; Metazoa; Chordata; Craniata; Vertebrata; Euteleostomi; Amphibia; Batrachia; Anura; Pipoidea; Pipidae; Xenopodinae; Xenopus; Xenopus`COLA1_XENLA	COLA1_XENLA	Q:136-282,H:520-693	42529%ID	E:142e-18	RecName: Full=Collagen alpha-1(XXI) chain;	Eukaryota; Metazoa; Chordata; Craniata; Vertebrata; Euteleostomi; Amphibia; Batrachia; Anura; Pipoidea; Pipidae; Xenopodinae; Xenopus; Xenopus`COLA1_XENLA	COLA1_XENLA	Q:136-283,H:628-769	4527%ID	E:473e-15	RecName: Full=Collagen alpha-1(XXI) chain;	Eukaryota; Metazoa; Chordata; Craniata; Vertebrata; Euteleostomi; Amphibia; Batrachia; Anura; Pipoidea; Pipidae; Xenopodinae; Xenopus; Xenopus`COLA1_XENLA	COLA1_XENLA	Q:136-294,H:571-736	41143%ID	E:317e-14	RecName: Full=Collagen alpha-1(XXI) chain;	Eukaryota; Metazoa; Chordata; Craniata; Vertebrata; Euteleostomi; Amphibia; Batrachia; Anura; Pipoidea; Pipidae; Xenopodinae; Xenopus; Xenopus`COLA1_XENLA	COLA1_XENLA	Q:135-275,H:663-785	41844%ID	E:987e-14	RecName: Full=Collagen alpha-1(XXI) chain;	Eukaryota; Metazoa; Chordata; Craniata; Vertebrata; Euteleostomi; Amphibia; Batrachia; Anura; Pipoidea; Pipidae; Xenopodinae; Xenopus; Xenopus`COLA1_XENLA	COLA1_XENLA	Q:149-281,H:449-584	47059%ID	E:111e-13	RecName: Full=Collagen alpha-1(XXI) chain;	Eukaryota; Metazoa; Chordata; Craniata; Vertebrata; Euteleostomi; Amphibia; Batrachia; Anura; Pipoidea; Pipidae; Xenopodinae; Xenopus; Xenopus`COLA1_XENLA	COLA1_XENLA	Q:140-281,H:716-916	32338%ID	E:784e-06	RecName: Full=Collagen alpha-1(XXI) chain;	Eukaryota; Metazoa; Chordata; Craniata; Vertebrata; Euteleostomi; Amphibia; Batrachia; Anura; Pipoidea; Pipidae; Xenopodinae; Xenopus; Xenopus
391	TRINITY_DN30274_c0_g1	47.7849	1.65578	6.97856e-06	0.000206448
1115	TRINITY_DN31793_c0_g1	973.153	1.65299	0.000743737	0.00771552	CD53_MOUSE	CD53_MOUSE	Q:14-204,H:8-176	29167%ID	E:104e-17	RecName: Full=Leukocyte surface antigen CD53;	Eukaryota; Metazoa; Chordata; Craniata; Vertebrata; Euteleostomi; Mammalia; Eutheria; Euarchontoglires; Glires; Rodentia; Sciurognathi; Muroidea; Muridae; Murinae; Mus; Mus
513	TRINITY_DN31523_c1_g1	237.739	1.65235	3.25148e-05	0.000733135
1247	TRINITY_DN34468_c0_g3	69.7567	1.65089	0.00119887	0.0111148
409	TRINITY_DN31291_c0_g1	189.834	1.64428	9.50029e-06	0.000268679	DLLD_DANRE	DLLD_DANRE	Q:30-166,H:405-511	30657%ID	E:374e-06	RecName: Full=Delta-like protein D;	Eukaryota; Metazoa; Chordata; Craniata; Vertebrata; Euteleostomi; Actinopterygii; Neopterygii; Teleostei; Ostariophysi; Cypriniformes; Cyprinidae; Danio
932	TRINITY_DN33103_c0_g1	5344.44	1.63612	0.000417673	0.00518372	VLDLR_HUMAN	VLDLR_HUMAN	Q:252-506,H:232-300	37647%ID	E:523e-06	RecName: Full=Very low-density lipoprotein receptor;	Eukaryota; Metazoa; Chordata; Craniata; Vertebrata; Euteleostomi; Mammalia; Eutheria; Euarchontoglires; Primates; Haplorrhini; Catarrhini; Hominidae; Homo
1303	TRINITY_DN34753_c0_g2	325.178	1.63376	0.00141284	0.0125421	TTPAL_MOUSE	TTPAL_MOUSE	Q:22-167,H:155-301	31544%ID	E:484e-18	RecName: Full=Alpha-tocopherol transfer protein-like;	Eukaryota; Metazoa; Chordata; Craniata; Vertebrata; Euteleostomi; Mammalia; Eutheria; Euarchontoglires; Glires; Rodentia; Sciurognathi; Muroidea; Muridae; Murinae; Mus; Mus
228	TRINITY_DN33180_c0_g1	90.0188	1.63352	2.36036e-07	1.19747e-05
828	TRINITY_DN34133_c0_g1	2014.09	1.62937	0.000266089	0.00371721	PEPT1_DROME	PEPT1_DROME	Q:10-240,H:2-233	58621%ID	E:405e-90	RecName: Full=Peptide transporter family 1;	Eukaryota; Metazoa; Ecdysozoa; Arthropoda; Hexapoda; Insecta; Pterygota; Neoptera; Endopterygota; Diptera; Brachycera; Muscomorpha; Ephydroidea; Drosophilidae; Drosophila; Sophophora
231	TRINITY_DN36780_c0_g1	47.0797	1.62891	2.61769e-07	1.31077e-05
223	TRINITY_DN32847_c0_g3	3459.32	1.62869	2.09433e-07	1.08633e-05	GD_DROME	GD_DROME	Q:55-218,H:258-416	29268%ID	E:172e-15	RecName: Full=Serine protease gd;	Eukaryota; Metazoa; Ecdysozoa; Arthropoda; Hexapoda; Insecta; Pterygota; Neoptera; Endopterygota; Diptera; Brachycera; Muscomorpha; Ephydroidea; Drosophilidae; Drosophila; Sophophora
1206	TRINITY_DN30576_c0_g1	2052.4	1.61125	0.00105143	0.0100845
355	TRINITY_DN37924_c3_g1	1232.46	1.60638	4.41517e-06	0.00014386	FAT4_HUMAN	FAT4_HUMAN	Q:152-448,H:3861-3953	39394%ID	E:22e-18	RecName: Full=Protocadherin Fat 4;	Eukaryota; Metazoa; Chordata; Craniata; Vertebrata; Euteleostomi; Mammalia; Eutheria; Euarchontoglires; Primates; Haplorrhini; Catarrhini; Hominidae; Homo`FAT4_HUMAN	FAT4_HUMAN	Q:143-454,H:3798-3917	32283%ID	E:257e-10	RecName: Full=Protocadherin Fat 4;	Eukaryota; Metazoa; Chordata; Craniata; Vertebrata; Euteleostomi; Mammalia; Eutheria; Euarchontoglires; Primates; Haplorrhini; Catarrhini; Hominidae; Homo
1448	TRINITY_DN37411_c0_g3	53.1919	1.60024	0.00199387	0.0159165
491	TRINITY_DN34218_c1_g2	2907.98	1.59857	2.56786e-05	0.000604939	TPSA_ASPNG	TPSA_ASPNG	Q:12-281,H:13-259	36162%ID	E:107e-52	RecName: Full=Alpha,alpha-trehalose-phosphate synthase [UDP-forming] 1;	Eukaryota; Fungi; Dikarya; Ascomycota; Pezizomycotina; Eurotiomycetes; Eurotiomycetidae; Eurotiales; Aspergillaceae; Aspergillus
798	TRINITY_DN28211_c0_g1	173.656	1.59465	0.000235677	0.00341613
1467	TRINITY_DN36192_c0_g3	212.491	1.59432	0.00209068	0.0164622
813	TRINITY_DN35764_c1_g2	386.475	1.58697	0.000251951	0.00358465	NCAN_RAT	NCAN_RAT	Q:22-130,H:1044-1150	26087%ID	E:644e-08	RecName: Full=Neurocan core protein;	Eukaryota; Metazoa; Chordata; Craniata; Vertebrata; Euteleostomi; Mammalia; Eutheria; Euarchontoglires; Glires; Rodentia; Sciurognathi; Muroidea; Muridae; Murinae; Rattus
282	TRINITY_DN28602_c0_g1	51.185	1.58663	9.76108e-07	4.00377e-05
1352	TRINITY_DN32013_c1_g1	412.787	1.5862	0.0015929	0.013628	APOD_HUMAN	APOD_HUMAN	Q:15-152,H:15-143	33813%ID	E:733e-15	RecName: Full=Apolipoprotein D;	Eukaryota; Metazoa; Chordata; Craniata; Vertebrata; Euteleostomi; Mammalia; Eutheria; Euarchontoglires; Primates; Haplorrhini; Catarrhini; Hominidae; Homo
549	TRINITY_DN36582_c0_g1	1392.94	1.58433	4.72937e-05	0.000996442	MP1_DROME	MP1_DROME	Q:3230-3084,H:351-400	52%ID	E:309e-09		`MP1_DROME	MP1_DROME	Q:3415-3284,H:305-353	38776%ID	E:309e-09
1100	TRINITY_DN30441_c0_g1	68.0621	1.57949	0.000710253	0.00746864	S22A8_PIG	S22A8_PIG	Q:17-179,H:351-509	26667%ID	E:237e-07	RecName: Full=Solute carrier family 22 member 8;	Eukaryota; Metazoa; Chordata; Craniata; Vertebrata; Euteleostomi; Mammalia; Eutheria; Laurasiatheria; Cetartiodactyla; Suina; Suidae; Sus
988	TRINITY_DN34502_c0_g1	969.84	1.5735	0.000506511	0.00592997	UD2B9_MACFA	UD2B9_MACFA	Q:6-266,H:9-287	24735%ID	E:149e-08	RecName: Full=UDP-glucuronosyltransferase 2B9;	Eukaryota; Metazoa; Chordata; Craniata; Vertebrata; Euteleostomi; Mammalia; Eutheria; Euarchontoglires; Primates; Haplorrhini; Catarrhini; Cercopithecidae; Cercopithecinae; Macaca
1374	TRINITY_DN32032_c0_g1	281.427	1.57269	0.00172188	0.0144956	STUB_DROME	STUB_DROME	Q:1820-2530,H:541-782	39592%ID	E:114e-40	RecName: Full=Serine proteinase stubble;	Eukaryota; Metazoa; Ecdysozoa; Arthropoda; Hexapoda; Insecta; Pterygota; Neoptera; Endopterygota; Diptera; Brachycera; Muscomorpha; Ephydroidea; Drosophilidae; Drosophila; Sophophora
1093	TRINITY_DN35466_c1_g5	18.4751	1.56027	0.000699538	0.00740307
185	TRINITY_DN32887_c0_g2	88.322	1.55682	3.01236e-08	1.88346e-06
279	TRINITY_DN29586_c0_g1	2518.72	1.55658	9.18276e-07	3.80675e-05	PPP6_HUMAN	PPP6_HUMAN	Q:4-304,H:5-305	84053%ID	E:0	RecName: Full=Serine/threonine-protein phosphatase 6 catalytic subunit;	Eukaryota; Metazoa; Chordata; Craniata; Vertebrata; Euteleostomi; Mammalia; Eutheria; Euarchontoglires; Primates; Haplorrhini; Catarrhini; Hominidae; Homo
1162	TRINITY_DN34506_c1_g4	1357.27	1.55397	0.000895325	0.00890305	Y381_RICFE	Y381_RICFE	Q:3595-4905,H:650-1071	27174%ID	E:918e-29	RecName: Full=Putative ankyrin repeat protein RF_0381;	Bacteria; Proteobacteria; Alphaproteobacteria; Rickettsiales; Rickettsiaceae; Rickettsieae; Rickettsia; spotted fever group`Y381_RICFE	Y381_RICFE	Q:3226-4896,H:656-1134	25623%ID	E:2e-24	RecName: Full=Putative ankyrin repeat protein RF_0381;	Bacteria; Proteobacteria; Alphaproteobacteria; Rickettsiales; Rickettsiaceae; Rickettsieae; Rickettsia; spotted fever group`Y381_RICFE	Y381_RICFE	Q:3793-5145,H:638-1004	25386%ID	E:792e-18	RecName: Full=Putative ankyrin repeat protein RF_0381;	Bacteria; Proteobacteria; Alphaproteobacteria; Rickettsiales; Rickettsiaceae; Rickettsieae; Rickettsia; spotted fever group`Y381_RICFE	Y381_RICFE	Q:4204-5151,H:623-940	23851%ID	E:319e-08	RecName: Full=Putative ankyrin repeat protein RF_0381;	Bacteria; Proteobacteria; Alphaproteobacteria; Rickettsiales; Rickettsiaceae; Rickettsieae; Rickettsia; spotted fever group
436	TRINITY_DN29139_c0_g1	441.334	1.55225	1.47521e-05	0.00039137	BGBP_PENMO	BGBP_PENMO	Q:28-109,H:277-361	57955%ID	E:198e-27	RecName: Full=Beta-1,3-glucan-binding protein {ECO:0000312|EMBL:AAM212131};	Eukaryota; Metazoa; Ecdysozoa; Arthropoda; Crustacea; Malacostraca; Eumalacostraca; Eucarida; Decapoda; Dendrobranchiata; Penaeoidea; Penaeidae; Penaeus
53	TRINITY_DN35528_c0_g4	465.933	1.55209	4.2317e-15	9.2355e-13	JDP_BOMMO	JDP_BOMMO	Q:40-211,H:2-170	58046%ID	E:877e-67	RecName: Full=J domain-containing protein;	Eukaryota; Metazoa; Ecdysozoa; Arthropoda; Hexapoda; Insecta; Pterygota; Neoptera; Endopterygota; Lepidoptera; Glossata; Ditrysia; Bombycoidea; Bombycidae; Bombycinae; Bombyx
312	TRINITY_DN31190_c0_g1	473.525	1.54735	2.15139e-06	7.97599e-05	CD81_BOVIN	CD81_BOVIN	Q:333-578,H:3-91	33708%ID	E:889e-08	RecName: Full=CD81 antigen;	Eukaryota; Metazoa; Chordata; Craniata; Vertebrata; Euteleostomi; Mammalia; Eutheria; Laurasiatheria; Cetartiodactyla; Ruminantia; Pecora; Bovidae; Bovinae; Bos
853	TRINITY_DN34440_c0_g2	56.7564	1.54391	0.000305483	0.00414246	MA2B1_BOVIN	MA2B1_BOVIN	Q:21-119,H:56-88	78788%ID	E:269e-14	RecName: Full=Lysosomal alpha-mannosidase;	Eukaryota; Metazoa; Chordata; Craniata; Vertebrata; Euteleostomi; Mammalia; Eutheria; Laurasiatheria; Cetartiodactyla; Ruminantia; Pecora; Bovidae; Bovinae; Bos
1079	TRINITY_DN32201_c1_g2	214.763	1.54233	0.000674631	0.00723212	DDC_DROLE	DDC_DROLE	Q:1-209,H:44-252	74163%ID	E:189e-104	RecName: Full=Aromatic-L-amino-acid decarboxylase;	Eukaryota; Metazoa; Ecdysozoa; Arthropoda; Hexapoda; Insecta; Pterygota; Neoptera; Endopterygota; Diptera; Brachycera; Muscomorpha; Ephydroidea; Drosophilidae; Scaptodrosophila
1578	TRINITY_DN33664_c0_g1	917.192	1.53975	0.00264673	0.0193975	CSMD3_HUMAN	CSMD3_HUMAN	Q:369-513,H:2755-2892	37931%ID	E:114e-18	RecName: Full=CUB and sushi domain-containing protein 3;	Eukaryota; Metazoa; Chordata; Craniata; Vertebrata; Euteleostomi; Mammalia; Eutheria; Euarchontoglires; Primates; Haplorrhini; Catarrhini; Hominidae; Homo`CSMD3_HUMAN	CSMD3_HUMAN	Q:372-488,H:3055-3170	37607%ID	E:196e-16	RecName: Full=CUB and sushi domain-containing protein 3;	Eukaryota; Metazoa; Chordata; Craniata; Vertebrata; Euteleostomi; Mammalia; Eutheria; Euarchontoglires; Primates; Haplorrhini; Catarrhini; Hominidae; Homo`CSMD3_HUMAN	CSMD3_HUMAN	Q:370-486,H:2872-2990	325%ID	E:672e-12	RecName: Full=CUB and sushi domain-containing protein 3;	Eukaryota; Metazoa; Chordata; Craniata; Vertebrata; Euteleostomi; Mammalia; Eutheria; Euarchontoglires; Primates; Haplorrhini; Catarrhini; Hominidae; Homo`CSMD3_HUMAN	CSMD3_HUMAN	Q:372-486,H:3172-3286	33333%ID	E:937e-10	RecName: Full=CUB and sushi domain-containing protein 3;	Eukaryota; Metazoa; Chordata; Craniata; Vertebrata; Euteleostomi; Mammalia; Eutheria; Euarchontoglires; Primates; Haplorrhini; Catarrhini; Hominidae; Homo`CSMD3_HUMAN	CSMD3_HUMAN	Q:353-488,H:2549-2691	31034%ID	E:222e-09	RecName: Full=CUB and sushi domain-containing protein 3;	Eukaryota; Metazoa; Chordata; Craniata; Vertebrata; Euteleostomi; Mammalia; Eutheria; Euarchontoglires; Primates; Haplorrhini; Catarrhini; Hominidae; Homo`CSMD3_HUMAN	CSMD3_HUMAN	Q:373-522,H:2995-3143	29412%ID	E:122e-08	RecName: Full=CUB and sushi domain-containing protein 3;	Eukaryota; Metazoa; Chordata; Craniata; Vertebrata; Euteleostomi; Mammalia; Eutheria; Euarchontoglires; Primates; Haplorrhini; Catarrhini; Hominidae; Homo`CSMD3_HUMAN	CSMD3_HUMAN	Q:373-562,H:3114-3306	27451%ID	E:471e-08	RecName: Full=CUB and sushi domain-containing protein 3;	Eukaryota; Metazoa; Chordata; Craniata; Vertebrata; Euteleostomi; Mammalia; Eutheria; Euarchontoglires; Primates; Haplorrhini; Catarrhini; Hominidae; Homo`CSMD3_HUMAN	CSMD3_HUMAN
601	TRINITY_DN37290_c0_g7	882.889	1.53762	6.78815e-05	0.00130646
552	TRINITY_DN36390_c0_g1	959.611	1.53531	4.83042e-05	0.0010122
863	TRINITY_DN28507_c0_g1	1346.09	1.53221	0.000313804	0.00420599
1321	TRINITY_DN28150_c0_g1	85.9605	1.53187	0.00148374	0.0129891
304	TRINITY_DN34191_c0_g1	190.072	1.53156	1.87871e-06	7.14839e-05	SPZ5_DROME	SPZ5_DROME	Q:14-121,H:278-384	44954%ID	E:11e-27
179	TRINITY_DN31552_c0_g1	352.698	1.52623	2.33171e-08	1.50675e-06
1392	TRINITY_DN35400_c0_g1	37.1247	1.52329	0.00176128	0.0146356	TGFB2_CHICK	TGFB2_CHICK	Q:276-1157,H:89-411	21701%ID	E:315e-12	RecName: Full=Transforming growth factor beta-2;	Eukaryota; Metazoa; Chordata; Craniata; Vertebrata; Euteleostomi; Archelosauria; Archosauria; Dinosauria; Saurischia; Theropoda; Coelurosauria; Aves; Neognathae; Galloanserae; Galliformes; Phasianidae; Phasianinae; Gallus
1231	TRINITY_DN37154_c0_g1	1024.76	1.52209	0.00114121	0.0107233
902	TRINITY_DN26892_c0_g2	588.494	1.52145	0.000373844	0.00479407
971	TRINITY_DN37198_c0_g1	358.084	1.52123	0.000475856	0.00567273	PEPT1_DROME	PEPT1_DROME	Q:8-107,H:610-701	43%ID	E:303e-17	RecName: Full=Peptide transporter family 1;	Eukaryota; Metazoa; Ecdysozoa; Arthropoda; Hexapoda; Insecta; Pterygota; Neoptera; Endopterygota; Diptera; Brachycera; Muscomorpha; Ephydroidea; Drosophilidae; Drosophila; Sophophora
1441	TRINITY_DN31564_c1_g8	443.11	1.51741	0.00195663	0.015706	CU19_LOCMI	CU19_LOCMI	Q:1382-1579,H:54-119	74242%ID	E:14e-24	RecName: Full=Cuticle protein 19;	Eukaryota; Metazoa; Ecdysozoa; Arthropoda; Hexapoda; Insecta; Pterygota; Neoptera; Orthopteroidea; Orthoptera; Caelifera; Acridomorpha; Acridoidea; Acrididae; Oedipodinae; Locusta
1704	TRINITY_DN31389_c0_g1	290.325	1.51724	0.00340078	0.023085
1402	TRINITY_DN29476_c0_g2	382.657	1.51129	0.00180293	0.0148748	RDHE2_HUMAN	RDHE2_HUMAN	Q:27-300,H:11-284	41577%ID	E:276e-74	RecName: Full=Epidermal retinol dehydrogenase 2;	Eukaryota; Metazoa; Chordata; Craniata; Vertebrata; Euteleostomi; Mammalia; Eutheria; Euarchontoglires; Primates; Haplorrhini; Catarrhini; Hominidae; Homo
869	TRINITY_DN32418_c0_g2	353.682	1.51049	0.000318377	0.00423782	HAM_DROME	HAM_DROME	Q:200-325,H:810-929	69048%ID	E:235e-53	RecName: Full=Transcription factor hamlet;	Eukaryota; Metazoa; Ecdysozoa; Arthropoda; Hexapoda; Insecta; Pterygota; Neoptera; Endopterygota; Diptera; Brachycera; Muscomorpha; Ephydroidea; Drosophilidae; Drosophila; Sophophora`HAM_DROME	HAM_DROME	Q:209-291,H:311-393	3494%ID	E:218e-08	RecName: Full=Transcription factor hamlet;	Eukaryota; Metazoa; Ecdysozoa; Arthropoda; Hexapoda; Insecta; Pterygota; Neoptera; Endopterygota; Diptera; Brachycera; Muscomorpha; Ephydroidea; Drosophilidae; Drosophila; Sophophora`HAM_DROME	HAM_DROME	Q:204-291,H:248-336	32584%ID	E:343e-06	RecName: Full=Transcription factor hamlet;	Eukaryota; Metazoa; Ecdysozoa; Arthropoda; Hexapoda; Insecta; Pterygota; Neoptera; Endopterygota; Diptera; Brachycera; Muscomorpha; Ephydroidea; Drosophilidae; Drosophila; Sophophora
383	TRINITY_DN34487_c0_g2	334.981	1.50831	6.32904e-06	0.000191143	ELOV7_BOVIN	ELOV7_BOVIN	Q:14-171,H:11-162	4557%ID	E:791e-44	RecName: Full=Elongation of very long chain fatty acids protein 7 {ECO:0000255|HAMAP-Rule:MF_03207, ECO:0000305};	Eukaryota; Metazoa; Chordata; Craniata; Vertebrata; Euteleostomi; Mammalia; Eutheria; Laurasiatheria; Cetartiodactyla; Ruminantia; Pecora; Bovidae; Bovinae; Bos
1607	TRINITY_DN29488_c0_g1	114.282	1.50723	0.00277753	0.0199924	ASTL_MOUSE	ASTL_MOUSE	Q:14-185,H:118-281	36994%ID	E:153e-27	RecName: Full=Astacin-like metalloendopeptidase;	Eukaryota; Metazoa; Chordata; Craniata; Vertebrata; Euteleostomi; Mammalia; Eutheria; Euarchontoglires; Glires; Rodentia; Sciurognathi; Muroidea; Muridae; Murinae; Mus; Mus
121	TRINITY_DN35277_c0_g3	347.062	1.50543	3.36759e-10	3.21925e-08
1541	TRINITY_DN24698_c0_g1	160.164	1.50367	0.00248539	0.0186558
1404	TRINITY_DN33238_c0_g4	1518.95	1.50308	0.00180725	0.0148948
183	TRINITY_DN37777_c0_g1	191.138	1.49741	2.92586e-08	1.84937e-06	EST1_SCHGA	EST1_SCHGA	Q:4-117,H:3-112	34211%ID	E:269e-18	RecName: Full=Esterase SG1;	Eukaryota; Metazoa; Ecdysozoa; Arthropoda; Hexapoda; Insecta; Pterygota; Neoptera; Paraneoptera; Hemiptera; Sternorrhyncha; Aphidiformes; Aphidoidea; Aphididae; Aphidini; Schizaphis
1768	TRINITY_DN34485_c0_g4	141.95	1.49254	0.00382444	0.0250211
416	TRINITY_DN35614_c1_g2	695.833	1.49236	1.02213e-05	0.000284206	ANR24_MOUSE	ANR24_MOUSE	Q:602-765,H:18-161	31515%ID	E:222e-07	RecName: Full=Ankyrin repeat domain-containing protein 24;	Eukaryota; Metazoa; Chordata; Craniata; Vertebrata; Euteleostomi; Mammalia; Eutheria; Euarchontoglires; Glires; Rodentia; Sciurognathi; Muroidea; Muridae; Murinae; Mus; Mus
361	TRINITY_DN35019_c4_g1	175.281	1.49135	4.94901e-06	0.000158342	GBRA1_MACFA	GBRA1_MACFA	Q:2-278,H:11-286	4386%ID	E:358e-73	RecName: Full=Gamma-aminobutyric acid receptor subunit alpha-1;	Eukaryota; Metazoa; Chordata; Craniata; Vertebrata; Euteleostomi; Mammalia; Eutheria; Euarchontoglires; Primates; Haplorrhini; Catarrhini; Cercopithecidae; Cercopithecinae; Macaca
1755	TRINITY_DN31032_c0_g2	1021.2	1.49099	0.00374449	0.0246795
1801	TRINITY_DN32803_c0_g2	154.525	1.48969	0.00405971	0.0260592
747	TRINITY_DN32844_c0_g1	130.122	1.4872	0.000170071	0.00263663	BIRC2_HUMAN	BIRC2_HUMAN	Q:38-246,H:200-387	29384%ID	E:107e-10	RecName: Full=Baculoviral IAP repeat-containing protein 2;	Eukaryota; Metazoa; Chordata; Craniata; Vertebrata; Euteleostomi; Mammalia; Eutheria; Euarchontoglires; Primates; Haplorrhini; Catarrhini; Hominidae; Homo`BIRC2_HUMAN	BIRC2_HUMAN	Q:130-204,H:198-270	34667%ID	E:76e-06	RecName: Full=Baculoviral IAP repeat-containing protein 2;	Eukaryota; Metazoa; Chordata; Craniata; Vertebrata; Euteleostomi; Mammalia; Eutheria; Euarchontoglires; Primates; Haplorrhini; Catarrhini; Hominidae; Homo
1475	TRINITY_DN28138_c0_g1	56.3794	1.48328	0.00210115	0.0164832
442	TRINITY_DN34001_c0_g1	187.384	1.48261	1.58633e-05	0.000415136	ARSB_RAT	ARSB_RAT	Q:15-255,H:29-267	44082%ID	E:328e-64	RecName: Full=Arylsulfatase B;	Eukaryota; Metazoa; Chordata; Craniata; Vertebrata; Euteleostomi; Mammalia; Eutheria; Euarchontoglires; Glires; Rodentia; Sciurognathi; Muroidea; Muridae; Murinae; Rattus
1761	TRINITY_DN34182_c0_g1	115.101	1.48224	0.00376219	0.0247117	CEL2A_PIG	CEL2A_PIG	Q:66-146,H:58-134	35802%ID	E:416e-07	RecName: Full=Chymotrypsin-like elastase family member 2A;	Eukaryota; Metazoa; Chordata; Craniata; Vertebrata; Euteleostomi; Mammalia; Eutheria; Laurasiatheria; Cetartiodactyla; Suina; Suidae; Sus
1620	TRINITY_DN27297_c0_g2	68.6094	1.48156	0.00289675	0.0206831	ROST_DROME	ROST_DROME	Q:1441-1641,H:164-230	31343%ID	E:411e-07	RecName: Full=Protein rolling stone;	Eukaryota; Metazoa; Ecdysozoa; Arthropoda; Hexapoda; Insecta; Pterygota; Neoptera; Endopterygota; Diptera; Brachycera; Muscomorpha; Ephydroidea; Drosophilidae; Drosophila; Sophophora
1555	TRINITY_DN36355_c0_g3	96.4206	1.4815	0.00255626	0.019015	GD_DROME	GD_DROME	Q:1-228,H:355-446	30435%ID	E:48e-13	RecName: Full=Serine protease gd;	Eukaryota; Metazoa; Ecdysozoa; Arthropoda; Hexapoda; Insecta; Pterygota; Neoptera; Endopterygota; Diptera; Brachycera; Muscomorpha; Ephydroidea; Drosophilidae; Drosophila; Sophophora`GD_DROME	GD_DROME	Q:237-455,H:448-527	3125%ID	E:48e-13	RecName: Full=Serine protease gd;	Eukaryota; Metazoa; Ecdysozoa; Arthropoda; Hexapoda; Insecta; Pterygota; Neoptera; Endopterygota; Diptera; Brachycera; Muscomorpha; Ephydroidea; Drosophilidae; Drosophila; Sophophora
1814	TRINITY_DN34506_c1_g5	28.2035	1.48122	0.00414438	0.0264424
1752	TRINITY_DN31205_c0_g1	2186.5	1.47747	0.00373393	0.0246516	APOD_MOUSE	APOD_MOUSE	Q:1484-1744,H:106-187	34483%ID	E:145e-06	RecName: Full=Apolipoprotein D;	Eukaryota; Metazoa; Chordata; Craniata; Vertebrata; Euteleostomi; Mammalia; Eutheria; Euarchontoglires; Glires; Rodentia; Sciurognathi; Muroidea; Muridae; Murinae; Mus; Mus
658	TRINITY_DN35985_c0_g4	2121.52	1.47727	9.7659e-05	0.00171675	PGSB2_DROME	PGSB2_DROME	Q:10-160,H:3-152	28758%ID	E:11e-12	RecName: Full=Peptidoglycan-recognition protein SB2;	Eukaryota; Metazoa; Ecdysozoa; Arthropoda; Hexapoda; Insecta; Pterygota; Neoptera; Endopterygota; Diptera; Brachycera; Muscomorpha; Ephydroidea; Drosophilidae; Drosophila; Sophophora
172	TRINITY_DN30125_c0_g1	798.203	1.47036	2.03609e-08	1.36927e-06	CY561_PIG	CY561_PIG	Q:309-911,H:35-226	36318%ID	E:363e-27	RecName: Full=Cytochrome b561;	Eukaryota; Metazoa; Chordata; Craniata; Vertebrata; Euteleostomi; Mammalia; Eutheria; Laurasiatheria; Cetartiodactyla; Suina; Suidae; Sus
1460	TRINITY_DN33238_c0_g1	3390.75	1.46265	0.002041	0.0161701	PRAX_HUMAN	PRAX_HUMAN	Q:3-110,H:656-774	36975%ID	E:732e-06	RecName: Full=Periaxin;	Eukaryota; Metazoa; Chordata; Craniata; Vertebrata; Euteleostomi; Mammalia; Eutheria; Euarchontoglires; Primates; Haplorrhini; Catarrhini; Hominidae; Homo
181	TRINITY_DN33230_c0_g1	137.266	1.46252	2.59507e-08	1.65841e-06	DS_DROME	DS_DROME	Q:21-216,H:473-670	31683%ID	E:402e-15	RecName: Full=Protein dachsous;	Eukaryota; Metazoa; Ecdysozoa; Arthropoda; Hexapoda; Insecta; Pterygota; Neoptera; Endopterygota; Diptera; Brachycera; Muscomorpha; Ephydroidea; Drosophilidae; Drosophila; Sophophora`DS_DROME	DS_DROME	Q:21-209,H:1816-2008	30808%ID	E:221e-10	RecName: Full=Protein dachsous;	Eukaryota; Metazoa; Ecdysozoa; Arthropoda; Hexapoda; Insecta; Pterygota; Neoptera; Endopterygota; Diptera; Brachycera; Muscomorpha; Ephydroidea; Drosophilidae; Drosophila; Sophophora`DS_DROME	DS_DROME	Q:23-215,H:902-1109	27488%ID	E:173e-08	RecName: Full=Protein dachsous;	Eukaryota; Metazoa; Ecdysozoa; Arthropoda; Hexapoda; Insecta; Pterygota; Neoptera; Endopterygota; Diptera; Brachycera; Muscomorpha; Ephydroidea; Drosophilidae; Drosophila; Sophophora
428	TRINITY_DN30612_c0_g1	97.1096	1.46218	1.33344e-05	0.000360371	PHNW_BACC1	PHNW_BACC1	Q:9-373,H:2-358	44536%ID	E:95e-106	RecName: Full=2-aminoethylphosphonate--pyruvate transaminase {ECO:0000255|HAMAP-Rule:MF_01376};	Bacteria; Firmicutes; Bacilli; Bacillales; Bacillaceae; Bacillus; Bacillus cereus group
1862	TRINITY_DN35863_c0_g3	30.8362	1.4608	0.00448027	0.0278321	CUBN_CANLF	CUBN_CANLF	Q:3-284,H:1218-1494	34965%ID	E:121e-49	RecName: Full=Cubilin;	Eukaryota; Metazoa; Chordata; Craniata; Vertebrata; Euteleostomi; Mammalia; Eutheria; Laurasiatheria; Carnivora; Caniformia; Canidae; Canis`CUBN_CANLF	CUBN_CANLF	Q:3-281,H:2275-2550	34276%ID	E:196e-41	RecName: Full=Cubilin;	Eukaryota; Metazoa; Chordata; Craniata; Vertebrata; Euteleostomi; Mammalia; Eutheria; Laurasiatheria; Carnivora; Caniformia; Canidae; Canis`CUBN_CANLF	CUBN_CANLF	Q:2-240,H:1558-1795	36214%ID	E:206e-35	RecName: Full=Cubilin;	Eukaryota; Metazoa; Chordata; Craniata; Vertebrata; Euteleostomi; Mammalia; Eutheria; Laurasiatheria; Carnivora; Caniformia; Canidae; Canis`CUBN_CANLF	CUBN_CANLF	Q:3-277,H:2628-2901	30714%ID	E:164e-31	RecName: Full=Cubilin;	Eukaryota; Metazoa; Chordata; Craniata; Vertebrata; Euteleostomi; Mammalia; Eutheria; Laurasiatheria; Carnivora; Caniformia; Canidae; Canis`CUBN_CANLF	CUBN_CANLF	Q:1-287,H:2029-2325	32%ID	E:332e-30	RecName: Full=Cubilin;	Eukaryota; Metazoa; Chordata; Craniata; Vertebrata; Euteleostomi; Mammalia; Eutheria; Laurasiatheria; Carnivora; Caniformia; Canidae; Canis`CUBN_CANLF	CUBN_CANLF	Q:5-241,H:762-989	33054%ID	E:223e-29	RecName: Full=Cubilin;	Eukaryota; Metazoa; Chordata; Craniata; Vertebrata; Euteleostomi; Mammalia; Eutheria; Laurasiatheria; Carnivora; Caniformia; Canidae; Canis`CUBN_CANLF	CUBN_CANLF	Q:2-277,H:983-1258	3169%ID	E:332e-29	RecName: Full=Cubilin;	Eukaryota; Metazoa; Chordata; Craniata; Vertebrata; Euteleostomi; Mammalia; Eutheria; Laurasiatheria; Carnivora; Caniformia; Canidae; Canis`CUBN_CANLF	CUBN_CANLF
1227	TRINITY_DN37781_c1_g1	3605.35	1.45929	0.00113078	0.0106426	CTR1_HUMAN	CTR1_HUMAN	Q:1-283,H:311-617	44337%ID	E:251e-81	RecName: Full=High affinity cationic amino acid transporter 1;	Eukaryota; Metazoa; Chordata; Craniata; Vertebrata; Euteleostomi; Mammalia; Eutheria; Euarchontoglires; Primates; Haplorrhini; Catarrhini; Hominidae; Homo
1092	TRINITY_DN33346_c0_g1	1128.05	1.4563	0.000697087	0.00738389	MTMR9_HUMAN	MTMR9_HUMAN	Q:1-106,H:1-105	57547%ID	E:496e-33	RecName: Full=Myotubularin-related protein 9;	Eukaryota; Metazoa; Chordata; Craniata; Vertebrata; Euteleostomi; Mammalia; Eutheria; Euarchontoglires; Primates; Haplorrhini; Catarrhini; Hominidae; Homo
852	TRINITY_DN36709_c0_g4	8247.85	1.45096	0.000304735	0.00413717	METK_DROME	METK_DROME	Q:1-330,H:75-404	77879%ID	E:0	RecName: Full=S-adenosylmethionine synthase;	Eukaryota; Metazoa; Ecdysozoa; Arthropoda; Hexapoda; Insecta; Pterygota; Neoptera; Endopterygota; Diptera; Brachycera; Muscomorpha; Ephydroidea; Drosophilidae; Drosophila; Sophophora
247	TRINITY_DN26458_c0_g1	185.621	1.44981	4.53475e-07	2.12362e-05	CHAD_MOUSE	CHAD_MOUSE	Q:24-312,H:22-287	31615%ID	E:23e-24	RecName: Full=Chondroadherin;	Eukaryota; Metazoa; Chordata; Craniata; Vertebrata; Euteleostomi; Mammalia; Eutheria; Euarchontoglires; Glires; Rodentia; Sciurognathi; Muroidea; Muridae; Murinae; Mus; Mus`CHAD_MOUSE	CHAD_MOUSE	Q:225-490,H:32-304	27368%ID	E:424e-07	RecName: Full=Chondroadherin;	Eukaryota; Metazoa; Chordata; Craniata; Vertebrata; Euteleostomi; Mammalia; Eutheria; Euarchontoglires; Glires; Rodentia; Sciurognathi; Muroidea; Muridae; Murinae; Mus; Mus
1605	TRINITY_DN36577_c2_g2	45.9997	1.44466	0.0027629	0.0199118	ANR17_MOUSE	ANR17_MOUSE	Q:20-193,H:319-496	34637%ID	E:678e-17	RecName: Full=Ankyrin repeat domain-containing protein 17;	Eukaryota; Metazoa; Chordata; Craniata; Vertebrata; Euteleostomi; Mammalia; Eutheria; Euarchontoglires; Glires; Rodentia; Sciurognathi; Muroidea; Muridae; Murinae; Mus; Mus`ANR17_MOUSE	ANR17_MOUSE	Q:7-197,H:1158-1353	28426%ID	E:849e-12	RecName: Full=Ankyrin repeat domain-containing protein 17;	Eukaryota; Metazoa; Chordata; Craniata; Vertebrata; Euteleostomi; Mammalia; Eutheria; Euarchontoglires; Glires; Rodentia; Sciurognathi; Muroidea; Muridae; Murinae; Mus; Mus`ANR17_MOUSE	ANR17_MOUSE	Q:50-197,H:220-367	32886%ID	E:453e-11	RecName: Full=Ankyrin repeat domain-containing protein 17;	Eukaryota; Metazoa; Chordata; Craniata; Vertebrata; Euteleostomi; Mammalia; Eutheria; Euarchontoglires; Glires; Rodentia; Sciurognathi; Muroidea; Muridae; Murinae; Mus; Mus`ANR17_MOUSE	ANR17_MOUSE	Q:73-186,H:410-522	37719%ID	E:132e-10	RecName: Full=Ankyrin repeat domain-containing protein 17;	Eukaryota; Metazoa; Chordata; Craniata; Vertebrata; Euteleostomi; Mammalia; Eutheria; Euarchontoglires; Glires; Rodentia; Sciurognathi; Muroidea; Muridae; Murinae; Mus; Mus`ANR17_MOUSE	ANR17_MOUSE	Q:94-185,H:1080-1171	43011%ID	E:904e-10	RecName: Full=Ankyrin repeat domain-containing protein 17;	Eukaryota; Metazoa; Chordata; Craniata; Vertebrata; Euteleostomi; Mammalia; Eutheria; Euarchontoglires; Glires; Rodentia; Sciurognathi; Muroidea; Muridae; Murinae; Mus; Mus`ANR17_MOUSE	ANR17_MOUSE	Q:64-185,H:564-685	34959%ID	E:965e-10	RecName: Full=Ankyrin repeat domain-containing protein 17;	Eukaryota; Metazoa; Chordata; Craniata; Vertebrata; Euteleostomi; Mammalia; Eutheria; Euarchontoglires; Glires; Rodentia; Sciurognathi; Muroidea; Muridae; Murinae; Mus; Mus`ANR17_MOUSE	ANR17_MOUSE	Q:43-186,H:481-652	30286%ID	E:328e-09	RecName: Full=Ankyrin repeat domain-containing protein 17;	Eukaryota; Metazoa; Chordata; Craniata; Vertebrata; Euteleostomi; Mammalia; Eutheria; Euarchontoglires; Glires; Rodentia; Sciurognathi; Muroidea; Muridae; Murinae; Mus; Mus`ANR17_MOUSE	ANR17_MOUSE
1160	TRINITY_DN33842_c0_g1	43.0643	1.44038	0.000890891	0.00888473	GD_DROME	GD_DROME	Q:1530-1847,H:331-451	29839%ID	E:324e-07	RecName: Full=Serine protease gd;	Eukaryota; Metazoa; Ecdysozoa; Arthropoda; Hexapoda; Insecta; Pterygota; Neoptera; Endopterygota; Diptera; Brachycera; Muscomorpha; Ephydroidea; Drosophilidae; Drosophila; Sophophora
1059	TRINITY_DN36862_c2_g6	45.8825	1.43481	0.000631368	0.00689178
295	TRINITY_DN37151_c0_g1	1142.41	1.43369	1.39769e-06	5.48037e-05	LOXL2_PONAB	LOXL2_PONAB	Q:964-1080,H:51-165	45455%ID	E:61e-21	RecName: Full=Lysyl oxidase homolog 2;	Eukaryota; Metazoa; Chordata; Craniata; Vertebrata; Euteleostomi; Mammalia; Eutheria; Euarchontoglires; Primates; Haplorrhini; Catarrhini; Hominidae; Pongo`LOXL2_PONAB	LOXL2_PONAB	Q:971-1080,H:326-428	42727%ID	E:177e-15	RecName: Full=Lysyl oxidase homolog 2;	Eukaryota; Metazoa; Chordata; Craniata; Vertebrata; Euteleostomi; Mammalia; Eutheria; Euarchontoglires; Primates; Haplorrhini; Catarrhini; Hominidae; Pongo`LOXL2_PONAB	LOXL2_PONAB	Q:879-1060,H:357-525	30645%ID	E:174e-09	RecName: Full=Lysyl oxidase homolog 2;	Eukaryota; Metazoa; Chordata; Craniata; Vertebrata; Euteleostomi; Mammalia; Eutheria; Euarchontoglires; Primates; Haplorrhini; Catarrhini; Hominidae; Pongo`LOXL2_PONAB	LOXL2_PONAB	Q:417-636,H:292-497	27948%ID	E:399e-07	RecName: Full=Lysyl oxidase homolog 2;	Eukaryota; Metazoa; Chordata; Craniata; Vertebrata; Euteleostomi; Mammalia; Eutheria; Euarchontoglires; Primates; Haplorrhini; Catarrhini; Hominidae; Pongo
1473	TRINITY_DN33238_c0_g2	1078.95	1.4305	0.00209987	0.0164832
244	TRINITY_DN33606_c0_g1	258.929	1.42637	4.03771e-07	1.91411e-05	KI26A_MOUSE	KI26A_MOUSE	Q:187-260,H:293-371	44444%ID	E:828e-07	RecName: Full=Kinesin-like protein KIF26A;	Eukaryota; Metazoa; Chordata; Craniata; Vertebrata; Euteleostomi; Mammalia; Eutheria; Euarchontoglires; Glires; Rodentia; Sciurognathi; Muroidea; Muridae; Murinae; Mus; Mus
926	TRINITY_DN35047_c1_g1	263.053	1.4246	0.000408609	0.00510409	DHR13_HUMAN	DHR13_HUMAN	Q:239-391,H:56-106	47059%ID	E:599e-08	RecName: Full=Dehydrogenase/reductase SDR family member 13;	Eukaryota; Metazoa; Chordata; Craniata; Vertebrata; Euteleostomi; Mammalia; Eutheria; Euarchontoglires; Primates; Haplorrhini; Catarrhini; Hominidae; Homo`DHR13_HUMAN	DHR13_HUMAN	Q:169-255,H:33-61	58621%ID	E:599e-08	RecName: Full=Dehydrogenase/reductase SDR family member 13;	Eukaryota; Metazoa; Chordata; Craniata; Vertebrata; Euteleostomi; Mammalia; Eutheria; Euarchontoglires; Primates; Haplorrhini; Catarrhini; Hominidae; Homo
1046	TRINITY_DN33177_c0_g1	376.49	1.4238	0.000608169	0.00673054	LECA_SARPE	LECA_SARPE	Q:131-282,H:1-158	24375%ID	E:954e-06	RecName: Full=Lectin subunit alpha;	Eukaryota; Metazoa; Ecdysozoa; Arthropoda; Hexapoda; Insecta; Pterygota; Neoptera; Endopterygota; Diptera; Brachycera; Muscomorpha; Oestroidea; Sarcophagidae; Sarcophaga; Boettcherisca
1895	TRINITY_DN32093_c1_g2	762.947	1.42348	0.00482973	0.0294556	PXDN_MOUSE	PXDN_MOUSE	Q:158-766,H:695-1311	37984%ID	E:668e-115	RecName: Full=Peroxidasin homolog;	Eukaryota; Metazoa; Chordata; Craniata; Vertebrata; Euteleostomi; Mammalia; Eutheria; Euarchontoglires; Glires; Rodentia; Sciurognathi; Muroidea; Muridae; Murinae; Mus; Mus
1186	TRINITY_DN37779_c0_g2	60.8841	1.42301	0.000976722	0.00952592	GD_DROME	GD_DROME	Q:1-175,H:331-527	27723%ID	E:281e-19	RecName: Full=Serine protease gd;	Eukaryota; Metazoa; Ecdysozoa; Arthropoda; Hexapoda; Insecta; Pterygota; Neoptera; Endopterygota; Diptera; Brachycera; Muscomorpha; Ephydroidea; Drosophilidae; Drosophila; Sophophora
1963	TRINITY_DN30223_c0_g1	49.1895	1.42272	0.00526144	0.0310156
2044	TRINITY_DN30110_c0_g3	108.203	1.42256	0.00609009	0.0344638	FXDC2_MACFA	FXDC2_MACFA	Q:49-320,H:59-328	40%ID	E:448e-69	RecName: Full=Fatty acid hydroxylase domain-containing protein 2;	Eukaryota; Metazoa; Chordata; Craniata; Vertebrata; Euteleostomi; Mammalia; Eutheria; Euarchontoglires; Primates; Haplorrhini; Catarrhini; Cercopithecidae; Cercopithecinae; Macaca
109	TRINITY_DN30380_c0_g2	2608.61	1.42038	1.27859e-10	1.35683e-08	FA60A_MOUSE	FA60A_MOUSE	Q:1-115,H:1-112	64348%ID	E:47e-45	RecName: Full=Protein FAM60A;	Eukaryota; Metazoa; Chordata; Craniata; Vertebrata; Euteleostomi; Mammalia; Eutheria; Euarchontoglires; Glires; Rodentia; Sciurognathi; Muroidea; Muridae; Murinae; Mus; Mus
431	TRINITY_DN29597_c3_g1	447.134	1.41844	1.38738e-05	0.000372339	PARG_BOVIN	PARG_BOVIN	Q:18-481,H:500-934	28421%ID	E:39e-49	RecName: Full=Poly(ADP-ribose) glycohydrolase;	Eukaryota; Metazoa; Chordata; Craniata; Vertebrata; Euteleostomi; Mammalia; Eutheria; Laurasiatheria; Cetartiodactyla; Ruminantia; Pecora; Bovidae; Bovinae; Bos
2009	TRINITY_DN34197_c0_g1	1119.57	1.41794	0.00577486	0.0332483
530	TRINITY_DN37669_c1_g2	589.62	1.41206	3.9961e-05	0.000872129	IAP3_NPVOP	IAP3_NPVOP	Q:11-189,H:12-183	27749%ID	E:504e-08	RecName: Full=E3 ubiquitin-protein ligase IAP-3;	Viruses; dsDNA viruses, no RNA stage; Baculoviridae; Alphabaculovirus
689	TRINITY_DN33521_c0_g6	608.754	1.41143	0.000119443	0.00200523	Y381_RICFE	Y381_RICFE	Q:283-749,H:626-1082	27495%ID	E:326e-29	RecName: Full=Putative ankyrin repeat protein RF_0381;	Bacteria; Proteobacteria; Alphaproteobacteria; Rickettsiales; Rickettsiaceae; Rickettsieae; Rickettsia; spotted fever group`Y381_RICFE	Y381_RICFE	Q:196-612,H:737-1133	27146%ID	E:97e-23	RecName: Full=Putative ankyrin repeat protein RF_0381;	Bacteria; Proteobacteria; Alphaproteobacteria; Rickettsiales; Rickettsiaceae; Rickettsieae; Rickettsia; spotted fever group`Y381_RICFE	Y381_RICFE	Q:402-810,H:641-1073	2694%ID	E:296e-22	RecName: Full=Putative ankyrin repeat protein RF_0381;	Bacteria; Proteobacteria; Alphaproteobacteria; Rickettsiales; Rickettsiaceae; Rickettsieae; Rickettsia; spotted fever group`Y381_RICFE	Y381_RICFE	Q:484-825,H:618-953	25069%ID	E:372e-15	RecName: Full=Putative ankyrin repeat protein RF_0381;	Bacteria; Proteobacteria; Alphaproteobacteria; Rickettsiales; Rickettsiaceae; Rickettsieae; Rickettsia; spotted fever group
1104	TRINITY_DN37362_c0_g1	545.354	1.40745	0.00071971	0.00754637
1934	TRINITY_DN36460_c0_g3	514.478	1.4058	0.0050088	0.0299615
1307	TRINITY_DN36774_c0_g1	710.101	1.40578	0.00143819	0.012728	FACR1_DROME	FACR1_DROME	Q:10-198,H:119-310	4375%ID	E:125e-51	RecName: Full=Putative fatty acyl-CoA reductase CG5065 {ECO:0000250|UniProtKB:Q922J9, ECO:0000312|EMBL:AAF579741};	Eukaryota; Metazoa; Ecdysozoa; Arthropoda; Hexapoda; Insecta; Pterygota; Neoptera; Endopterygota; Diptera; Brachycera; Muscomorpha; Ephydroidea; Drosophilidae; Drosophila; Sophophora
2105	TRINITY_DN31322_c0_g2	74.211	1.40454	0.00672772	0.0369761
648	TRINITY_DN32819_c0_g1	52.6611	1.40441	9.47973e-05	0.00169216
1800	TRINITY_DN35743_c1_g3	612.974	1.40186	0.00405442	0.0260541
891	TRINITY_DN33603_c0_g3	253.992	1.39971	0.000359436	0.00466622	CAH2_RABIT	CAH2_RABIT	Q:81-331,H:4-255	39147%ID	E:149e-49	RecName: Full=Carbonic anhydrase 2;	Eukaryota; Metazoa; Chordata; Craniata; Vertebrata; Euteleostomi; Mammalia; Eutheria; Euarchontoglires; Glires; Lagomorpha; Leporidae; Oryctolagus
357	TRINITY_DN35895_c0_g1	1658.48	1.39845	4.53256e-06	0.000146857	AGRL4_DANRE	AGRL4_DANRE	Q:1-115,H:35-134	28696%ID	E:68e-06	RecName: Full=Adhesion G protein-coupled receptor L4;	Eukaryota; Metazoa; Chordata; Craniata; Vertebrata; Euteleostomi; Actinopterygii; Neopterygii; Teleostei; Ostariophysi; Cypriniformes; Cyprinidae; Danio
675	TRINITY_DN32134_c0_g3	46.1928	1.39758	0.000106652	0.00182761
858	TRINITY_DN35339_c0_g2	2449.33	1.39584	0.000309251	0.00416912	E74EA_DROME	E74EA_DROME	Q:1382-1498,H:730-768	94872%ID	E:3e-17	RecName: Full=Ecdysone-induced protein 74EF isoform A;	Eukaryota; Metazoa; Ecdysozoa; Arthropoda; Hexapoda; Insecta; Pterygota; Neoptera; Endopterygota; Diptera; Brachycera; Muscomorpha; Ephydroidea; Drosophilidae; Drosophila; Sophophora
467	TRINITY_DN31456_c0_g2	210.739	1.39568	2.01131e-05	0.000498176	Y381_RICFE	Y381_RICFE	Q:11-137,H:858-971	33071%ID	E:56e-11	RecName: Full=Putative ankyrin repeat protein RF_0381;	Bacteria; Proteobacteria; Alphaproteobacteria; Rickettsiales; Rickettsiaceae; Rickettsieae; Rickettsia; spotted fever group`Y381_RICFE	Y381_RICFE	Q:11-137,H:891-1004	34646%ID	E:814e-11	RecName: Full=Putative ankyrin repeat protein RF_0381;	Bacteria; Proteobacteria; Alphaproteobacteria; Rickettsiales; Rickettsiaceae; Rickettsieae; Rickettsia; spotted fever group`Y381_RICFE	Y381_RICFE	Q:19-137,H:833-938	34454%ID	E:575e-10	RecName: Full=Putative ankyrin repeat protein RF_0381;	Bacteria; Proteobacteria; Alphaproteobacteria; Rickettsiales; Rickettsiaceae; Rickettsieae; Rickettsia; spotted fever group`Y381_RICFE	Y381_RICFE	Q:11-137,H:924-1037	32812%ID	E:203e-07	RecName: Full=Putative ankyrin repeat protein RF_0381;	Bacteria; Proteobacteria; Alphaproteobacteria; Rickettsiales; Rickettsiaceae; Rickettsieae; Rickettsia; spotted fever group`Y381_RICFE	Y381_RICFE	Q:11-137,H:664-777	32308%ID	E:242e-06	RecName: Full=Putative ankyrin repeat protein RF_0381;	Bacteria; Proteobacteria; Alphaproteobacteria; Rickettsiales; Rickettsiaceae; Rickettsieae; Rickettsia; spotted fever group
1491	TRINITY_DN32368_c0_g5	70.9625	1.39301	0.00216042	0.0167603
991	TRINITY_DN36986_c0_g3	3560.79	1.39284	0.000510772	0.00596176
1757	TRINITY_DN28733_c0_g2	980.927	1.39048	0.00375253	0.0247103	ST1B1_CHICK	ST1B1_CHICK	Q:46-328,H:29-292	34965%ID	E:3e-57	RecName: Full=Sulfotransferase family cytosolic 1B member 1;	Eukaryota; Metazoa; Chordata; Craniata; Vertebrata; Euteleostomi; Archelosauria; Archosauria; Dinosauria; Saurischia; Theropoda; Coelurosauria; Aves; Neognathae; Galloanserae; Galliformes; Phasianidae; Phasianinae; Gallus
2026	TRINITY_DN26193_c0_g1	43.695	1.3827	0.00594335	0.0339323	NAS7_CAEEL	NAS7_CAEEL	Q:25-269,H:45-272	348%ID	E:234e-31	RecName: Full=Zinc metalloproteinase nas-7;	Eukaryota; Metazoa; Ecdysozoa; Nematoda; Chromadorea; Rhabditida; Rhabditoidea; Rhabditidae; Peloderinae; Caenorhabditis
1916	TRINITY_DN30429_c0_g2	143.54	1.38043	0.00490266	0.0296098	ASTA_ASTAS	ASTA_ASTAS	Q:463-648,H:74-134	37097%ID	E:387e-10	RecName: Full=Astacin;	Eukaryota; Metazoa; Ecdysozoa; Arthropoda; Crustacea; Malacostraca; Eumalacostraca; Eucarida; Decapoda; Pleocyemata; Astacidea; Astacoidea; Astacidae; Astacus`ASTA_ASTAS	ASTA_ASTAS	Q:705-767,H:135-155	47619%ID	E:387e-10	RecName: Full=Astacin;	Eukaryota; Metazoa; Ecdysozoa; Arthropoda; Crustacea; Malacostraca; Eumalacostraca; Eucarida; Decapoda; Pleocyemata; Astacidea; Astacoidea; Astacidae; Astacus`ASTA_ASTAS	ASTA_ASTAS	Q:287-397,H:33-71	35897%ID	E:387e-10	RecName: Full=Astacin;	Eukaryota; Metazoa; Ecdysozoa; Arthropoda; Crustacea; Malacostraca; Eumalacostraca; Eucarida; Decapoda; Pleocyemata; Astacidea; Astacoidea; Astacidae; Astacus
656	TRINITY_DN36448_c0_g3	306.015	1.37994	9.66615e-05	0.0017044	ASB12_HUMAN	ASB12_HUMAN	Q:299-559,H:66-147	42529%ID	E:182e-08	RecName: Full=Ankyrin repeat and SOCS box protein 12;	Eukaryota; Metazoa; Chordata; Craniata; Vertebrata; Euteleostomi; Mammalia; Eutheria; Euarchontoglires; Primates; Haplorrhini; Catarrhini; Hominidae; Homo
1980	TRINITY_DN33555_c1_g1	2160	1.37899	0.0054594	0.0318934	HR4_DROME	HR4_DROME	Q:1-102,H:1221-1321	63725%ID	E:426e-39	RecName: Full=Hormone receptor 4;	Eukaryota; Metazoa; Ecdysozoa; Arthropoda; Hexapoda; Insecta; Pterygota; Neoptera; Endopterygota; Diptera; Brachycera; Muscomorpha; Ephydroidea; Drosophilidae; Drosophila; Sophophora
477	TRINITY_DN29564_c1_g1	80.8079	1.37776	2.21256e-05	0.000536534
1720	TRINITY_DN37915_c1_g2	503.905	1.37766	0.00348812	0.0234576	SVEP1_HUMAN	SVEP1_HUMAN	Q:2-355,H:1510-1882	29231%ID	E:211e-48	RecName: Full=Sushi, von Willebrand factor type A, EGF and pentraxin domain-containing protein 1;	Eukaryota; Metazoa; Chordata; Craniata; Vertebrata; Euteleostomi; Mammalia; Eutheria; Euarchontoglires; Primates; Haplorrhini; Catarrhini; Hominidae; Homo`SVEP1_HUMAN	SVEP1_HUMAN	Q:116-357,H:2478-2754	28723%ID	E:115e-26	RecName: Full=Sushi, von Willebrand factor type A, EGF and pentraxin domain-containing protein 1;	Eukaryota; Metazoa; Chordata; Craniata; Vertebrata; Euteleostomi; Mammalia; Eutheria; Euarchontoglires; Primates; Haplorrhini; Catarrhini; Hominidae; Homo`SVEP1_HUMAN	SVEP1_HUMAN	Q:84-359,H:2334-2595	26573%ID	E:416e-22	RecName: Full=Sushi, von Willebrand factor type A, EGF and pentraxin domain-containing protein 1;	Eukaryota; Metazoa; Chordata; Craniata; Vertebrata; Euteleostomi; Mammalia; Eutheria; Euarchontoglires; Primates; Haplorrhini; Catarrhini; Hominidae; Homo`SVEP1_HUMAN	SVEP1_HUMAN	Q:137-359,H:2718-2930	28634%ID	E:46e-20	RecName: Full=Sushi, von Willebrand factor type A, EGF and pentraxin domain-containing protein 1;	Eukaryota; Metazoa; Chordata; Craniata; Vertebrata; Euteleostomi; Mammalia; Eutheria; Euarchontoglires; Primates; Haplorrhini; Catarrhini; Hominidae; Homo`SVEP1_HUMAN	SVEP1_HUMAN	Q:135-359,H:3181-3397	26496%ID	E:244e-19	RecName: Full=Sushi, von Willebrand factor type A, EGF and pentraxin domain-containing protein 1;	Eukaryota; Metazoa; Chordata; Craniata; Vertebrata; Euteleostomi; Mammalia; Eutheria; Euarchontoglires; Primates; Haplorrhini; Catarrhini; Hominidae; Homo`SVEP1_HUMAN	SVEP1_HUMAN	Q:135-350,H:2891-3152	27444%ID	E:366e-19	RecName: Full=Sushi, von Willebrand factor type A, EGF and pentraxin domain-containing protein 1;	Eukaryota; Metazoa; Chordata; Craniata; Vertebrata; Euteleostomi; Mammalia; Eutheria; Euarchontoglires; Primates; Haplorrhini; Catarrhini; Hominidae; Homo`SVEP1_HUMAN	SVEP1_HUMAN	Q:147-355,H:2785-2984	29439%ID	E:456e-19	RecName: Full=Sushi, von Willebrand factor type A, EGF and pentraxin domain-containing protein 1;	Eukaryota; Metazoa; Chordata; Craniata; Vertebrata; Euteleostomi; Mammalia; Eutheria; Euarchontoglires; Primates; Haplorrhini; Catarrhini; Hominidae; Homo`SVEP1_HUMAN	SVEP1_HUMAN
1712	TRINITY_DN35209_c0_g1	46.228	1.3765	0.00346801	0.0234313	ANPRA_HUMAN	ANPRA_HUMAN	Q:366-588,H:815-1041	57709%ID	E:335e-76	RecName: Full=Atrial natriuretic peptide receptor 1;	Eukaryota; Metazoa; Chordata; Craniata; Vertebrata; Euteleostomi; Mammalia; Eutheria; Euarchontoglires; Primates; Haplorrhini; Catarrhini; Hominidae; Homo
1476	TRINITY_DN33561_c1_g2	277.221	1.37436	0.00209677	0.0164832	ST14_MOUSE	ST14_MOUSE	Q:3515-3994,H:596-732	32298%ID	E:467e-15	RecName: Full=Suppressor of tumorigenicity 14 protein homolog;	Eukaryota; Metazoa; Chordata; Craniata; Vertebrata; Euteleostomi; Mammalia; Eutheria; Euarchontoglires; Glires; Rodentia; Sciurognathi; Muroidea; Muridae; Murinae; Mus; Mus
379	TRINITY_DN36742_c1_g2	66.6861	1.3727	5.82724e-06	0.000177846
501	TRINITY_DN36093_c0_g1	280.115	1.36742	2.98795e-05	0.000689854	ATPB1_DROME	ATPB1_DROME	Q:46-215,H:22-187	35673%ID	E:606e-29	RecName: Full=Sodium/potassium-transporting ATPase subunit beta-1;	Eukaryota; Metazoa; Ecdysozoa; Arthropoda; Hexapoda; Insecta; Pterygota; Neoptera; Endopterygota; Diptera; Brachycera; Muscomorpha; Ephydroidea; Drosophilidae; Drosophila; Sophophora
746	TRINITY_DN32709_c1_g1	1009.56	1.3571	0.000170274	0.00263663	TAU_SPECI	TAU_SPECI	Q:40-215,H:184-372	40%ID	E:137e-31	RecName: Full=Microtubule-associated protein tau;	Eukaryota; Metazoa; Chordata; Craniata; Vertebrata; Euteleostomi; Mammalia; Eutheria; Euarchontoglires; Glires; Rodentia; Sciurognathi; Sciuridae; Xerinae; Marmotini; Spermophilus`TAU_SPECI	TAU_SPECI	Q:150-245,H:245-340	50515%ID	E:801e-19	RecName: Full=Microtubule-associated protein tau;	Eukaryota; Metazoa; Chordata; Craniata; Vertebrata; Euteleostomi; Mammalia; Eutheria; Euarchontoglires; Glires; Rodentia; Sciurognathi; Sciuridae; Xerinae; Marmotini; Spermophilus
742	TRINITY_DN37569_c0_g1	4189.47	1.35652	0.000163481	0.00254849	GRIK1_MOUSE	GRIK1_MOUSE	Q:1-372,H:629-715	52419%ID	E:14e-32	RecName: Full=Glutamate receptor ionotropic, kainate 1;	Eukaryota; Metazoa; Chordata; Craniata; Vertebrata; Euteleostomi; Mammalia; Eutheria; Euarchontoglires; Glires; Rodentia; Sciurognathi; Muroidea; Muridae; Murinae; Mus; Mus
679	TRINITY_DN35266_c0_g1	61.2194	1.35285	0.000109417	0.00186396
1472	TRINITY_DN32986_c0_g3	888.552	1.35009	0.00210741	0.0164832
486	TRINITY_DN32425_c0_g2	1842.7	1.34909	2.49935e-05	0.000595483	ABCGN_DICDI	ABCGN_DICDI	Q:130-770,H:14-598	33075%ID	E:286e-95	RecName: Full=ABC transporter G family member 23;	Eukaryota; Amoebozoa; Mycetozoa; Dictyosteliida; Dictyostelium
888	TRINITY_DN30585_c4_g5	228.398	1.34783	0.000354517	0.00461271
1445	TRINITY_DN35194_c0_g4	91.9123	1.34668	0.00197472	0.0158073	SMYD4_PONAB	SMYD4_PONAB	Q:3-611,H:111-335	24%ID	E:248e-09	RecName: Full=SET and MYND domain-containing protein 4;	Eukaryota; Metazoa; Chordata; Craniata; Vertebrata; Euteleostomi; Mammalia; Eutheria; Euarchontoglires; Primates; Haplorrhini; Catarrhini; Hominidae; Pongo
2006	TRINITY_DN33984_c0_g2	73.5547	1.34362	0.00573335	0.0330597
2326	TRINITY_DN32697_c1_g1	39.0382	1.34085	0.00927589	0.0461282	C1GLT_CAEEL	C1GLT_CAEEL	Q:134-442,H:223-324	44231%ID	E:111e-18	RecName: Full=Glycoprotein-N-acetylgalactosamine 3-beta-galactosyltransferase 1;	Eukaryota; Metazoa; Ecdysozoa; Nematoda; Chromadorea; Rhabditida; Rhabditoidea; Rhabditidae; Peloderinae; Caenorhabditis
1179	TRINITY_DN35915_c1_g2	80.4623	1.33428	0.000956351	0.00938262	CLC4F_RAT	CLC4F_RAT	Q:39-185,H:393-537	29221%ID	E:674e-09	RecName: Full=C-type lectin domain family 4 member F;	Eukaryota; Metazoa; Chordata; Craniata; Vertebrata; Euteleostomi; Mammalia; Eutheria; Euarchontoglires; Glires; Rodentia; Sciurognathi; Muroidea; Muridae; Murinae; Rattus
1012	TRINITY_DN35881_c0_g5	44.9907	1.33231	0.000556939	0.00636573
879	TRINITY_DN32476_c0_g1	36156.2	1.32603	0.00033046	0.00434862	MYSA_DROME	MYSA_DROME	Q:1-122,H:1-121	68033%ID	E:516e-51	RecName: Full=Myosin heavy chain, muscle;	Eukaryota; Metazoa; Ecdysozoa; Arthropoda; Hexapoda; Insecta; Pterygota; Neoptera; Endopterygota; Diptera; Brachycera; Muscomorpha; Ephydroidea; Drosophilidae; Drosophila; Sophophora
2071	TRINITY_DN33030_c0_g2	74.3283	1.32482	0.00641726	0.0358245
2122	TRINITY_DN31279_c0_g1	281.722	1.32465	0.00685472	0.0373557	CTRB1_LITVA	CTRB1_LITVA	Q:2-670,H:73-269	36%ID	E:902e-30	RecName: Full=Chymotrypsin BI;	Eukaryota; Metazoa; Ecdysozoa; Arthropoda; Crustacea; Malacostraca; Eumalacostraca; Eucarida; Decapoda; Dendrobranchiata; Penaeoidea; Penaeidae; Litopenaeus
2418	TRINITY_DN34482_c0_g3	444.357	1.32339	0.0103958	0.0497305	SKEL1_DROME	SKEL1_DROME	Q:33-136,H:32-137	59434%ID	E:578e-36	RecName: Full=Protein Skeletor, isoforms B/C;	Eukaryota; Metazoa; Ecdysozoa; Arthropoda; Hexapoda; Insecta; Pterygota; Neoptera; Endopterygota; Diptera; Brachycera; Muscomorpha; Ephydroidea; Drosophilidae; Drosophila; Sophophora`SKEL1_DROME	SKEL1_DROME	Q:36-136,H:152-252	39604%ID	E:561e-17	RecName: Full=Protein Skeletor, isoforms B/C;	Eukaryota; Metazoa; Ecdysozoa; Arthropoda; Hexapoda; Insecta; Pterygota; Neoptera; Endopterygota; Diptera; Brachycera; Muscomorpha; Ephydroidea; Drosophilidae; Drosophila; Sophophora
1794	TRINITY_DN36732_c0_g1	2893.03	1.32331	0.0040114	0.0258619
2217	TRINITY_DN31144_c0_g3	55.4131	1.32052	0.00804228	0.0419599
947	TRINITY_DN34812_c0_g4	767.774	1.32009	0.000441984	0.00539855	DEI_DROME	DEI_DROME	Q:36-161,H:37-157	52713%ID	E:416e-24	RecName: Full=Helix-loop-helix protein delilah;	Eukaryota; Metazoa; Ecdysozoa; Arthropoda; Hexapoda; Insecta; Pterygota; Neoptera; Endopterygota; Diptera; Brachycera; Muscomorpha; Ephydroidea; Drosophilidae; Drosophila; Sophophora
645	TRINITY_DN36416_c1_g2	1026.03	1.31972	9.31939e-05	0.00167128
1549	TRINITY_DN33691_c0_g1	52.1944	1.31588	0.00253269	0.0189126	MRC2_MOUSE	MRC2_MOUSE	Q:1043-1426,H:532-651	33077%ID	E:241e-07	RecName: Full=C-type mannose receptor 2;	Eukaryota; Metazoa; Chordata; Craniata; Vertebrata; Euteleostomi; Mammalia; Eutheria; Euarchontoglires; Glires; Rodentia; Sciurognathi; Muroidea; Muridae; Murinae; Mus; Mus
1661	TRINITY_DN32081_c1_g3	175.238	1.31312	0.0031088	0.0216493
461	TRINITY_DN32325_c1_g3	43.5647	1.31284	1.89839e-05	0.00047642
1947	TRINITY_DN29031_c0_g1	443.628	1.30806	0.00509946	0.0302956
1356	TRINITY_DN34339_c0_g2	49.4656	1.30798	0.0016125	0.013755	SMYD4_CHICK	SMYD4_CHICK	Q:48-114,H:271-334	37313%ID	E:558e-08	RecName: Full=SET and MYND domain-containing protein 4;	Eukaryota; Metazoa; Chordata; Craniata; Vertebrata; Euteleostomi; Archelosauria; Archosauria; Dinosauria; Saurischia; Theropoda; Coelurosauria; Aves; Neognathae; Galloanserae; Galliformes; Phasianidae; Phasianinae; Gallus
2381	TRINITY_DN36212_c0_g3	947.842	1.30515	0.00996312	0.0484013	SEM1A_DROME	SEM1A_DROME	Q:2-523,H:22-551	54953%ID	E:0	RecName: Full=Semaphorin-1A;	Eukaryota; Metazoa; Ecdysozoa; Arthropoda; Hexapoda; Insecta; Pterygota; Neoptera; Endopterygota; Diptera; Brachycera; Muscomorpha; Ephydroidea; Drosophilidae; Drosophila; Sophophora
2353	TRINITY_DN36432_c0_g2	1306.99	1.29978	0.00962747	0.0473272	NKCL_MANSE	NKCL_MANSE	Q:1-309,H:640-719	3301%ID	E:111e-10	RecName: Full=Bumetanide-sensitive sodium-(potassium)-chloride cotransporter;	Eukaryota; Metazoa; Ecdysozoa; Arthropoda; Hexapoda; Insecta; Pterygota; Neoptera; Endopterygota; Lepidoptera; Glossata; Ditrysia; Bombycoidea; Sphingidae; Sphinginae; Sphingini; Manduca
1674	TRINITY_DN35010_c0_g1	973.759	1.2957	0.00320139	0.0221078	IAP_GVCPM	IAP_GVCPM	Q:98-171,H:2-73	43243%ID	E:38e-13	RecName: Full=Apoptosis inhibitor IAP;	Viruses; dsDNA viruses, no RNA stage; Baculoviridae; Betabaculovirus`IAP_GVCPM	IAP_GVCPM	Q:33-171,H:11-175	26786%ID	E:385e-07	RecName: Full=Apoptosis inhibitor IAP;	Viruses; dsDNA viruses, no RNA stage; Baculoviridae; Betabaculovirus
596	TRINITY_DN37606_c0_g1	195.992	1.29305	6.68597e-05	0.00129873	MYO1E_MOUSE	MYO1E_MOUSE	Q:1402-1229,H:368-425	74138%ID	E:206e-18	RecName: Full=Unconventional myosin-Ie;	Eukaryota; Metazoa; Chordata; Craniata; Vertebrata; Euteleostomi; Mammalia; Eutheria; Euarchontoglires; Glires; Rodentia; Sciurognathi; Muroidea; Muridae; Murinae; Mus; Mus
1457	TRINITY_DN31319_c0_g2	40.3759	1.29266	0.00202415	0.0160695	KLF2_HUMAN	KLF2_HUMAN	Q:204-303,H:256-355	84%ID	E:443e-55	RecName: Full=Krueppel-like factor 2;	Eukaryota; Metazoa; Chordata; Craniata; Vertebrata; Euteleostomi; Mammalia; Eutheria; Euarchontoglires; Primates; Haplorrhini; Catarrhini; Hominidae; Homo
1359	TRINITY_DN27260_c0_g1	138.376	1.29185	0.00161661	0.0137596
1611	TRINITY_DN37748_c1_g2	2129.18	1.29099	0.00280062	0.020127	CO4A1_DROME	CO4A1_DROME	Q:89-163,H:1361-1435	54667%ID	E:839e-11	RecName: Full=Collagen alpha-1(IV) chain;	Eukaryota; Metazoa; Ecdysozoa; Arthropoda; Hexapoda; Insecta; Pterygota; Neoptera; Endopterygota; Diptera; Brachycera; Muscomorpha; Ephydroidea; Drosophilidae; Drosophila; Sophophora`CO4A1_DROME	CO4A1_DROME	Q:26-160,H:4-158	34194%ID	E:726e-08	RecName: Full=Collagen alpha-1(IV) chain;	Eukaryota; Metazoa; Ecdysozoa; Arthropoda; Hexapoda; Insecta; Pterygota; Neoptera; Endopterygota; Diptera; Brachycera; Muscomorpha; Ephydroidea; Drosophilidae; Drosophila; Sophophora`CO4A1_DROME	CO4A1_DROME	Q:91-160,H:860-929	54286%ID	E:466e-06	RecName: Full=Collagen alpha-1(IV) chain;	Eukaryota; Metazoa; Ecdysozoa; Arthropoda; Hexapoda; Insecta; Pterygota; Neoptera; Endopterygota; Diptera; Brachycera; Muscomorpha; Ephydroidea; Drosophilidae; Drosophila; Sophophora`CO4A1_DROME	CO4A1_DROME	Q:91-157,H:657-725	50725%ID	E:548e-06	RecName: Full=Collagen alpha-1(IV) chain;	Eukaryota; Metazoa; Ecdysozoa; Arthropoda; Hexapoda; Insecta; Pterygota; Neoptera; Endopterygota; Diptera; Brachycera; Muscomorpha; Ephydroidea; Drosophilidae; Drosophila; Sophophora
1480	TRINITY_DN37175_c0_g1	238.953	1.28994	0.00211235	0.0165091	ANK3_HUMAN	ANK3_HUMAN	Q:1-345,H:410-752	36522%ID	E:786e-50	RecName: Full=Ankyrin-3;	Eukaryota; Metazoa; Chordata; Craniata; Vertebrata; Euteleostomi; Mammalia; Eutheria; Euarchontoglires; Primates; Haplorrhini; Catarrhini; Hominidae; Homo`ANK3_HUMAN	ANK3_HUMAN	Q:2-352,H:118-458	32764%ID	E:68e-42	RecName: Full=Ankyrin-3;	Eukaryota; Metazoa; Chordata; Craniata; Vertebrata; Euteleostomi; Mammalia; Eutheria; Euarchontoglires; Primates; Haplorrhini; Catarrhini; Hominidae; Homo`ANK3_HUMAN	ANK3_HUMAN	Q:2-345,H:312-653	32849%ID	E:13e-41	RecName: Full=Ankyrin-3;	Eukaryota; Metazoa; Chordata; Craniata; Vertebrata; Euteleostomi; Mammalia; Eutheria; Euarchontoglires; Primates; Haplorrhini; Catarrhini; Hominidae; Homo`ANK3_HUMAN	ANK3_HUMAN	Q:2-280,H:510-787	36918%ID	E:849e-40	RecName: Full=Ankyrin-3;	Eukaryota; Metazoa; Chordata; Craniata; Vertebrata; Euteleostomi; Mammalia; Eutheria; Euarchontoglires; Primates; Haplorrhini; Catarrhini; Hominidae; Homo`ANK3_HUMAN	ANK3_HUMAN	Q:2-345,H:52-422	29491%ID	E:957e-34	RecName: Full=Ankyrin-3;	Eukaryota; Metazoa; Chordata; Craniata; Vertebrata; Euteleostomi; Mammalia; Eutheria; Euarchontoglires; Primates; Haplorrhini; Catarrhini; Hominidae; Homo`ANK3_HUMAN	ANK3_HUMAN	Q:97-344,H:47-289	33466%ID	E:1e-28	RecName: Full=Ankyrin-3;	Eukaryota; Metazoa; Chordata; Craniata; Vertebrata; Euteleostomi; Mammalia; Eutheria; Euarchontoglires; Primates; Haplorrhini; Catarrhini; Hominidae; Homo`ANK3_HUMAN	ANK3_HUMAN	Q:197-345,H:48-195	31544%ID	E:577e-13	RecName: Full=Ankyrin-3;	Eukaryota; Metazoa; Chordata; Craniata; Vertebrata; Euteleostomi; Mammalia; Eutheria; Euarchontoglires; Primates; Haplorrhini; Catarrhini; Hominidae; Homo
692	TRINITY_DN34669_c0_g1	1077.08	1.28777	0.00012261	0.00204947	SCRB1_PIG	SCRB1_PIG	Q:2-382,H:6-378	33508%ID	E:766e-74	RecName: Full=Scavenger receptor class B member 1;	Eukaryota; Metazoa; Chordata; Craniata; Vertebrata; Euteleostomi; Mammalia; Eutheria; Laurasiatheria; Cetartiodactyla; Suina; Suidae; Sus
1956	TRINITY_DN37106_c0_g1	836.065	1.28609	0.00519055	0.0307032
2183	TRINITY_DN35697_c0_g1	1419.72	1.28547	0.00765438	0.0405395
1284	TRINITY_DN35015_c5_g2	2630.96	1.28269	0.00134237	0.0120928
152	TRINITY_DN35943_c1_g2	1202.45	1.28185	5.51578e-09	4.19743e-07
322	TRINITY_DN32681_c0_g1	223.213	1.27669	2.66681e-06	9.5798e-05
2147	TRINITY_DN32891_c0_g1	284.126	1.27665	0.00713885	0.0384607	LEDL2_DROME	LEDL2_DROME	Q:134-272,H:37-176	25828%ID	E:483e-06
922	TRINITY_DN33704_c0_g2	165.993	1.27612	0.000401446	0.00503636	CEL_RAT	CEL_RAT	Q:21-249,H:63-295	40254%ID	E:653e-53	RecName: Full=Bile salt-activated lipase;	Eukaryota; Metazoa; Chordata; Craniata; Vertebrata; Euteleostomi; Mammalia; Eutheria; Euarchontoglires; Glires; Rodentia; Sciurognathi; Muroidea; Muridae; Murinae; Rattus
435	TRINITY_DN28769_c0_g1	2079.44	1.27214	1.45984e-05	0.000388183	OB56H_DROME	OB56H_DROME	Q:32-132,H:22-124	29808%ID	E:222e-10	RecName: Full=General odorant-binding protein 56h;	Eukaryota; Metazoa; Ecdysozoa; Arthropoda; Hexapoda; Insecta; Pterygota; Neoptera; Endopterygota; Diptera; Brachycera; Muscomorpha; Ephydroidea; Drosophilidae; Drosophila; Sophophora
951	TRINITY_DN34484_c0_g2	322.646	1.27208	0.000446391	0.00543365	FLVC1_FELCA	FLVC1_FELCA	Q:4-777,H:93-349	33077%ID	E:405e-51	RecName: Full=Feline leukemia virus subgroup C receptor-related protein 1;	Eukaryota; Metazoa; Chordata; Craniata; Vertebrata; Euteleostomi; Mammalia; Eutheria; Laurasiatheria; Carnivora; Feliformia; Felidae; Felinae; Felis`FLVC1_FELCA	FLVC1_FELCA	Q:875-1186,H:366-466	32692%ID	E:405e-51	RecName: Full=Feline leukemia virus subgroup C receptor-related protein 1;	Eukaryota; Metazoa; Chordata; Craniata; Vertebrata; Euteleostomi; Mammalia; Eutheria; Laurasiatheria; Carnivora; Feliformia; Felidae; Felinae; Felis
903	TRINITY_DN37447_c1_g1	79078.2	1.26919	0.000374786	0.00479751	MYSA_DROME	MYSA_DROME	Q:1-181,H:323-503	81768%ID	E:818e-102	RecName: Full=Myosin heavy chain, muscle;	Eukaryota; Metazoa; Ecdysozoa; Arthropoda; Hexapoda; Insecta; Pterygota; Neoptera; Endopterygota; Diptera; Brachycera; Muscomorpha; Ephydroidea; Drosophilidae; Drosophila; Sophophora
1556	TRINITY_DN36215_c0_g4	261.427	1.26736	0.00256592	0.0190745	ANK3_MOUSE	ANK3_MOUSE	Q:579-1312,H:28-765	28329%ID	E:36e-59	RecName: Full=Ankyrin-3;	Eukaryota; Metazoa; Chordata; Craniata; Vertebrata; Euteleostomi; Mammalia; Eutheria; Euarchontoglires; Glires; Rodentia; Sciurognathi; Muroidea; Muridae; Murinae; Mus; Mus`ANK3_MOUSE	ANK3_MOUSE	Q:648-1278,H:225-798	26646%ID	E:583e-48	RecName: Full=Ankyrin-3;	Eukaryota; Metazoa; Chordata; Craniata; Vertebrata; Euteleostomi; Mammalia; Eutheria; Euarchontoglires; Glires; Rodentia; Sciurognathi; Muroidea; Muridae; Murinae; Mus; Mus`ANK3_MOUSE	ANK3_MOUSE	Q:801-1312,H:6-534	26716%ID	E:597e-46	RecName: Full=Ankyrin-3;	Eukaryota; Metazoa; Chordata; Craniata; Vertebrata; Euteleostomi; Mammalia; Eutheria; Euarchontoglires; Glires; Rodentia; Sciurognathi; Muroidea; Muridae; Murinae; Mus; Mus
516	TRINITY_DN31071_c0_g1	299.973	1.26734	3.45109e-05	0.000773619	GTR6_HUMAN	GTR6_HUMAN	Q:59-277,H:17-239	33632%ID	E:491e-28	RecName: Full=Solute carrier family 2, facilitated glucose transporter member 6;	Eukaryota; Metazoa; Chordata; Craniata; Vertebrata; Euteleostomi; Mammalia; Eutheria; Euarchontoglires; Primates; Haplorrhini; Catarrhini; Hominidae; Homo
439	TRINITY_DN37353_c0_g1	39.4974	1.2658	1.50645e-05	0.000396927
1260	TRINITY_DN36767_c0_g2	391.929	1.26274	0.00124102	0.0113837	CASP3_MESAU	CASP3_MESAU	Q:40-249,H:45-243	23611%ID	E:176e-06	RecName: Full=Caspase-3;	Eukaryota; Metazoa; Chordata; Craniata; Vertebrata; Euteleostomi; Mammalia; Eutheria; Euarchontoglires; Glires; Rodentia; Sciurognathi; Muroidea; Cricetidae; Cricetinae; Mesocricetus
1125	TRINITY_DN32742_c0_g5	453.953	1.26226	0.000766513	0.00788013
1197	TRINITY_DN37903_c2_g1	2072.29	1.26193	0.0010223	0.00987879
770	TRINITY_DN34670_c0_g1	65.4797	1.25992	0.000194092	0.00291566	LECA_SARPE	LECA_SARPE	Q:1260-1658,H:33-167	29371%ID	E:612e-06	RecName: Full=Lectin subunit alpha;	Eukaryota; Metazoa; Ecdysozoa; Arthropoda; Hexapoda; Insecta; Pterygota; Neoptera; Endopterygota; Diptera; Brachycera; Muscomorpha; Oestroidea; Sarcophagidae; Sarcophaga; Boettcherisca
182	TRINITY_DN33026_c0_g4	101.212	1.25899	2.89143e-08	1.83765e-06	LAC3_THACU	LAC3_THACU	Q:72-626,H:33-558	30488%ID	E:165e-59	RecName: Full=Laccase-3;	Eukaryota; Fungi; Dikarya; Basidiomycota; Agaricomycotina; Agaricomycetes; Cantharellales; Ceratobasidiaceae; Thanatephorus
585	TRINITY_DN35438_c0_g1	625.181	1.25232	6.29379e-05	0.00124445	DYH3_MOUSE	DYH3_MOUSE	Q:121-816,H:3380-3618	29268%ID	E:229e-16	RecName: Full=Dynein heavy chain 3, axonemal;	Eukaryota; Metazoa; Chordata; Craniata; Vertebrata; Euteleostomi; Mammalia; Eutheria; Euarchontoglires; Glires; Rodentia; Sciurognathi; Muroidea; Muridae; Murinae; Mus; Mus
1126	TRINITY_DN36281_c0_g3	77.9627	1.25089	0.000767098	0.00788013
773	TRINITY_DN27466_c0_g1	71.6957	1.25052	0.000198891	0.00297617	OBP66_ANOGA	OBP66_ANOGA	Q:34-181,H:47-179	25676%ID	E:215e-10	RecName: Full=General odorant-binding protein 66;	Eukaryota; Metazoa; Ecdysozoa; Arthropoda; Hexapoda; Insecta; Pterygota; Neoptera; Endopterygota; Diptera; Nematocera; Culicoidea; Culicidae; Anophelinae; Anopheles
855	TRINITY_DN31728_c0_g4	6108.14	1.25013	0.000308138	0.00415897
551	TRINITY_DN34259_c0_g1	61.4197	1.24857	4.82792e-05	0.0010122
2319	TRINITY_DN30731_c0_g1	639.2	1.24847	0.00917352	0.0457568	CL46_BOVIN	CL46_BOVIN	Q:7-183,H:318-370	42373%ID	E:113e-08	RecName: Full=Collectin-46;	Eukaryota; Metazoa; Chordata; Craniata; Vertebrata; Euteleostomi; Mammalia; Eutheria; Laurasiatheria; Cetartiodactyla; Ruminantia; Pecora; Bovidae; Bovinae; Bos
848	TRINITY_DN30221_c0_g1	76.9895	1.24706	0.000297665	0.00406025	CASP6_HUMAN	CASP6_HUMAN	Q:1-146,H:119-258	27815%ID	E:134e-06	RecName: Full=Caspase-6;	Eukaryota; Metazoa; Chordata; Craniata; Vertebrata; Euteleostomi; Mammalia; Eutheria; Euarchontoglires; Primates; Haplorrhini; Catarrhini; Hominidae; Homo
640	TRINITY_DN37915_c1_g1	175.18	1.24444	9.18287e-05	0.00165707
306	TRINITY_DN37833_c1_g1	349.303	1.24382	1.91839e-06	7.23118e-05	GBRB_MUSDO	GBRB_MUSDO	Q:181-822,H:40-250	23214%ID	E:424e-13	RecName: Full=Gamma-aminobutyric acid receptor subunit beta;	Eukaryota; Metazoa; Ecdysozoa; Arthropoda; Hexapoda; Insecta; Pterygota; Neoptera; Endopterygota; Diptera; Brachycera; Muscomorpha; Muscoidea; Muscidae; Musca`GBRB_MUSDO	GBRB_MUSDO	Q:878-1117,H:250-329	2875%ID	E:424e-13	RecName: Full=Gamma-aminobutyric acid receptor subunit beta;	Eukaryota; Metazoa; Ecdysozoa; Arthropoda; Hexapoda; Insecta; Pterygota; Neoptera; Endopterygota; Diptera; Brachycera; Muscomorpha; Muscoidea; Muscidae; Musca
678	TRINITY_DN28942_c0_g1	82.0984	1.24136	0.000107749	0.00183825	MYOD_DROME	MYOD_DROME	Q:3-226,H:78-289	46696%ID	E:342e-48	RecName: Full=Myogenic-determination protein;	Eukaryota; Metazoa; Ecdysozoa; Arthropoda; Hexapoda; Insecta; Pterygota; Neoptera; Endopterygota; Diptera; Brachycera; Muscomorpha; Ephydroidea; Drosophilidae; Drosophila; Sophophora
301	TRINITY_DN26799_c0_g2	215.487	1.24121	1.62678e-06	6.25149e-05	TWK18_CAEEL	TWK18_CAEEL	Q:39-347,H:21-305	31746%ID	E:116e-36	RecName: Full=TWiK family of potassium channels protein 18;	Eukaryota; Metazoa; Ecdysozoa; Nematoda; Chromadorea; Rhabditida; Rhabditoidea; Rhabditidae; Peloderinae; Caenorhabditis
388	TRINITY_DN34620_c0_g3	140.405	1.24076	6.93523e-06	0.000206439	ANK1_HUMAN	ANK1_HUMAN	Q:866-1351,H:213-758	30672%ID	E:218e-52	RecName: Full=Ankyrin-1;	Eukaryota; Metazoa; Chordata; Craniata; Vertebrata; Euteleostomi; Mammalia; Eutheria; Euarchontoglires; Primates; Haplorrhini; Catarrhini; Hominidae; Homo`ANK1_HUMAN	ANK1_HUMAN	Q:855-1359,H:8-537	28545%ID	E:189e-40	RecName: Full=Ankyrin-1;	Eukaryota; Metazoa; Chordata; Craniata; Vertebrata; Euteleostomi; Mammalia; Eutheria; Euarchontoglires; Primates; Haplorrhini; Catarrhini; Hominidae; Homo`ANK1_HUMAN	ANK1_HUMAN	Q:874-1315,H:353-788	30405%ID	E:203e-38	RecName: Full=Ankyrin-1;	Eukaryota; Metazoa; Chordata; Craniata; Vertebrata; Euteleostomi; Mammalia; Eutheria; Euarchontoglires; Primates; Haplorrhini; Catarrhini; Hominidae; Homo`ANK1_HUMAN	ANK1_HUMAN	Q:788-1152,H:371-760	29114%ID	E:163e-29	RecName: Full=Ankyrin-1;	Eukaryota; Metazoa; Chordata; Craniata; Vertebrata; Euteleostomi; Mammalia; Eutheria; Euarchontoglires; Primates; Haplorrhini; Catarrhini; Hominidae; Homo`ANK1_HUMAN	ANK1_HUMAN	Q:784-1044,H:532-786	28244%ID	E:271e-17	RecName: Full=Ankyrin-1;	Eukaryota; Metazoa; Chordata; Craniata; Vertebrata; Euteleostomi; Mammalia; Eutheria; Euarchontoglires; Primates; Haplorrhini; Catarrhini; Hominidae; Homo
1052	TRINITY_DN35987_c0_g1	575.706	1.23996	0.000624987	0.00687188	ALS_RAT	ALS_RAT	Q:300-1811,H:23-535	27736%ID	E:478e-38	RecName: Full=Insulin-like growth factor-binding protein complex acid labile subunit;	Eukaryota; Metazoa; Chordata; Craniata; Vertebrata; Euteleostomi; Mammalia; Eutheria; Euarchontoglires; Glires; Rodentia; Sciurognathi; Muroidea; Muridae; Murinae; Rattus`ALS_RAT	ALS_RAT	Q:1242-2504,H:84-516	27716%ID	E:715e-22	RecName: Full=Insulin-like growth factor-binding protein complex acid labile subunit;	Eukaryota; Metazoa; Chordata; Craniata; Vertebrata; Euteleostomi; Mammalia; Eutheria; Euarchontoglires; Glires; Rodentia; Sciurognathi; Muroidea; Muridae; Murinae; Rattus`ALS_RAT	ALS_RAT	Q:1395-2522,H:84-402	25858%ID	E:132e-07	RecName: Full=Insulin-like growth factor-binding protein complex acid labile subunit;	Eukaryota; Metazoa; Chordata; Craniata; Vertebrata; Euteleostomi; Mammalia; Eutheria; Euarchontoglires; Glires; Rodentia; Sciurognathi; Muroidea; Muridae; Murinae; Rattus`ALS_RAT	ALS_RAT	Q:1995-2570,H:186-370	30102%ID	E:491e-07	RecName: Full=Insulin-like growth factor-binding protein complex acid labile subunit;	Eukaryota; Metazoa; Chordata; Craniata; Vertebrata; Euteleostomi; Mammalia; Eutheria; Euarchontoglires; Glires; Rodentia; Sciurognathi; Muroidea; Muridae; Murinae; Rattus
352	TRINITY_DN35228_c0_g1	49.4973	1.2396	4.23769e-06	0.000139254
864	TRINITY_DN36234_c0_g4	155.74	1.23672	0.000314169	0.00420601	SO1C1_HUMAN	SO1C1_HUMAN	Q:77-452,H:62-454	29136%ID	E:182e-45	RecName: Full=Solute carrier organic anion transporter family member 1C1;	Eukaryota; Metazoa; Chordata; Craniata; Vertebrata; Euteleostomi; Mammalia; Eutheria; Euarchontoglires; Primates; Haplorrhini; Catarrhini; Hominidae; Homo
1536	TRINITY_DN37736_c0_g4	62.9484	1.23652	0.00245915	0.0185189	ANK2_HUMAN	ANK2_HUMAN	Q:5-129,H:252-372	36%ID	E:441e-13	RecName: Full=Ankyrin-2;	Eukaryota; Metazoa; Chordata; Craniata; Vertebrata; Euteleostomi; Mammalia; Eutheria; Euarchontoglires; Primates; Haplorrhini; Catarrhini; Hominidae; Homo`ANK2_HUMAN	ANK2_HUMAN	Q:9-129,H:54-170	29752%ID	E:27e-11	RecName: Full=Ankyrin-2;	Eukaryota; Metazoa; Chordata; Craniata; Vertebrata; Euteleostomi; Mammalia; Eutheria; Euarchontoglires; Primates; Haplorrhini; Catarrhini; Hominidae; Homo`ANK2_HUMAN	ANK2_HUMAN	Q:1-129,H:314-438	31008%ID	E:304e-09	RecName: Full=Ankyrin-2;	Eukaryota; Metazoa; Chordata; Craniata; Vertebrata; Euteleostomi; Mammalia; Eutheria; Euarchontoglires; Primates; Haplorrhini; Catarrhini; Hominidae; Homo`ANK2_HUMAN	ANK2_HUMAN	Q:1-129,H:644-768	31008%ID	E:286e-08	RecName: Full=Ankyrin-2;	Eukaryota; Metazoa; Chordata; Craniata; Vertebrata; Euteleostomi; Mammalia; Eutheria; Euarchontoglires; Primates; Haplorrhini; Catarrhini; Hominidae; Homo`ANK2_HUMAN	ANK2_HUMAN	Q:17-129,H:231-339	30973%ID	E:372e-08	RecName: Full=Ankyrin-2;	Eukaryota; Metazoa; Chordata; Craniata; Vertebrata; Euteleostomi; Mammalia; Eutheria; Euarchontoglires; Primates; Haplorrhini; Catarrhini; Hominidae; Homo`ANK2_HUMAN	ANK2_HUMAN	Q:5-98,H:450-541	31915%ID	E:688e-07	RecName: Full=Ankyrin-2;	Eukaryota; Metazoa; Chordata; Craniata; Vertebrata; Euteleostomi; Mammalia; Eutheria; Euarchontoglires; Primates; Haplorrhini; Catarrhini; Hominidae; Homo`ANK2_HUMAN	ANK2_HUMAN	Q:1-129,H:578-702	27132%ID	E:901e-07	RecName: Full=Ankyrin-2;	Eukaryota; Metazoa; Chordata; Craniata; Vertebrata; Euteleostomi; Mammalia; Eutheria; Euarchontoglires; Primates; Haplorrhini; Catarrhini; Hominidae; Homo`ANK2_HUMAN	ANK2_HUMAN
309	TRINITY_DN28518_c0_g1	49.4027	1.23348	2.01401e-06	7.53918e-05	BTB6A_DANRE	BTB6A_DANRE	Q:1-247,H:92-335	23904%ID	E:848e-11	RecName: Full=BTB/POZ domain-containing protein 6-A;	Eukaryota; Metazoa; Chordata; Craniata; Vertebrata; Euteleostomi; Actinopterygii; Neopterygii; Teleostei; Ostariophysi; Cypriniformes; Cyprinidae; Danio
2146	TRINITY_DN33210_c2_g3	7209.42	1.23125	0.0071355	0.0384605
1317	TRINITY_DN35248_c0_g1	168.957	1.2294	0.00146469	0.0128641	ANK1_HUMAN	ANK1_HUMAN	Q:4-276,H:42-129	32967%ID	E:117e-07	RecName: Full=Ankyrin-1;	Eukaryota; Metazoa; Chordata; Craniata; Vertebrata; Euteleostomi; Mammalia; Eutheria; Euarchontoglires; Primates; Haplorrhini; Catarrhini; Hominidae; Homo
2343	TRINITY_DN28359_c0_g1	105.406	1.22752	0.00947476	0.0467753
606	TRINITY_DN36131_c1_g1	101.874	1.22561	6.95216e-05	0.00132699
299	TRINITY_DN24438_c0_g1	159.155	1.22326	1.58079e-06	6.11539e-05
870	TRINITY_DN33032_c0_g2	628.181	1.22302	0.000319335	0.00424569
701	TRINITY_DN34689_c1_g2	963.962	1.22123	0.000131368	0.00216767	SHAKB_DROME	SHAKB_DROME	Q:1-369,H:1-370	72776%ID	E:0	RecName: Full=Innexin shaking-B;	Eukaryota; Metazoa; Ecdysozoa; Arthropoda; Hexapoda; Insecta; Pterygota; Neoptera; Endopterygota; Diptera; Brachycera; Muscomorpha; Ephydroidea; Drosophilidae; Drosophila; Sophophora
697	TRINITY_DN33451_c1_g1	198.57	1.22093	0.000128003	0.00212427	DDC_DROLE	DDC_DROLE	Q:1-113,H:285-397	63717%ID	E:431e-47	RecName: Full=Aromatic-L-amino-acid decarboxylase;	Eukaryota; Metazoa; Ecdysozoa; Arthropoda; Hexapoda; Insecta; Pterygota; Neoptera; Endopterygota; Diptera; Brachycera; Muscomorpha; Ephydroidea; Drosophilidae; Scaptodrosophila
1664	TRINITY_DN34678_c1_g1	69.5647	1.21868	0.00311856	0.0216781	HS12A_HUMAN	HS12A_HUMAN	Q:1-259,H:448-673	39382%ID	E:815e-52	RecName: Full=Heat shock 70 kDa protein 12A;	Eukaryota; Metazoa; Chordata; Craniata; Vertebrata; Euteleostomi; Mammalia; Eutheria; Euarchontoglires; Primates; Haplorrhini; Catarrhini; Hominidae; Homo
1259	TRINITY_DN33974_c0_g2	86.6378	1.21688	0.00124088	0.0113837
619	TRINITY_DN30137_c0_g4	926.684	1.21626	7.94434e-05	0.00148683
1021	TRINITY_DN31696_c1_g2	251.238	1.2158	0.000566617	0.00641406	NINJ1_HUMAN	NINJ1_HUMAN	Q:1-102,H:51-150	40777%ID	E:145e-11	RecName: Full=Ninjurin-1;	Eukaryota; Metazoa; Chordata; Craniata; Vertebrata; Euteleostomi; Mammalia; Eutheria; Euarchontoglires; Primates; Haplorrhini; Catarrhini; Hominidae; Homo
777	TRINITY_DN36730_c0_g1	196.456	1.2158	0.000204099	0.00303838	UN13A_HUMAN	UN13A_HUMAN	Q:5-796,H:719-1519	68974%ID	E:0	RecName: Full=Protein unc-13 homolog A;	Eukaryota; Metazoa; Chordata; Craniata; Vertebrata; Euteleostomi; Mammalia; Eutheria; Euarchontoglires; Primates; Haplorrhini; Catarrhini; Hominidae; Homo
1535	TRINITY_DN31557_c0_g1	255.505	1.21516	0.00245795	0.0185189	SCRT_DROME	SCRT_DROME	Q:1-416,H:255-664	32458%ID	E:257e-74	RecName: Full=Protein scarlet;	Eukaryota; Metazoa; Ecdysozoa; Arthropoda; Hexapoda; Insecta; Pterygota; Neoptera; Endopterygota; Diptera; Brachycera; Muscomorpha; Ephydroidea; Drosophilidae; Drosophila; Sophophora
669	TRINITY_DN37113_c1_g1	50.5638	1.21364	0.000102398	0.00177045	LAR_DROME	LAR_DROME	Q:1-1409,H:68-1410	55197%ID	E:0	RecName: Full=Tyrosine-protein phosphatase Lar;	Eukaryota; Metazoa; Ecdysozoa; Arthropoda; Hexapoda; Insecta; Pterygota; Neoptera; Endopterygota; Diptera; Brachycera; Muscomorpha; Ephydroidea; Drosophilidae; Drosophila; Sophophora`LAR_DROME	LAR_DROME	Q:76-1197,H:36-1097	23736%ID	E:593e-45	RecName: Full=Tyrosine-protein phosphatase Lar;	Eukaryota; Metazoa; Ecdysozoa; Arthropoda; Hexapoda; Insecta; Pterygota; Neoptera; Endopterygota; Diptera; Brachycera; Muscomorpha; Ephydroidea; Drosophilidae; Drosophila; Sophophora
1884	TRINITY_DN37791_c3_g3	854.849	1.21013	0.00470777	0.0288885	4CLL1_ARATH	4CLL1_ARATH	Q:284-1459,H:12-370	22738%ID	E:715e-17	RecName: Full=4-coumarate--CoA ligase-like 1;	Eukaryota; Viridiplantae; Streptophyta; Embryophyta; Tracheophyta; Spermatophyta; Magnoliophyta; eudicotyledons; Gunneridae; Pentapetalae; rosids; malvids; Brassicales; Brassicaceae; Camelineae; Arabidopsis
120	TRINITY_DN34430_c0_g4	1319.61	1.20894	3.27754e-10	3.15927e-08
2236	TRINITY_DN37704_c1_g1	56.5548	1.20719	0.00823392	0.0425644	DYH5_HUMAN	DYH5_HUMAN	Q:1-1084,H:3432-4515	66513%ID	E:0	RecName: Full=Dynein heavy chain 5, axonemal;	Eukaryota; Metazoa; Chordata; Craniata; Vertebrata; Euteleostomi; Mammalia; Eutheria; Euarchontoglires; Primates; Haplorrhini; Catarrhini; Hominidae; Homo
1243	TRINITY_DN37548_c0_g1	216.392	1.20674	0.0011852	0.0110291
1948	TRINITY_DN37289_c0_g1	279.091	1.20551	0.00512419	0.0304269	PYX_DROME	PYX_DROME	Q:120-405,H:295-536	21306%ID	E:244e-09	RecName: Full=Transient receptor potential channel pyrexia;	Eukaryota; Metazoa; Ecdysozoa; Arthropoda; Hexapoda; Insecta; Pterygota; Neoptera; Endopterygota; Diptera; Brachycera; Muscomorpha; Ephydroidea; Drosophilidae; Drosophila; Sophophora
684	TRINITY_DN35811_c0_g2	441.121	1.20369	0.000112243	0.00189812	C1GLT_CAEEL	C1GLT_CAEEL	Q:1-116,H:199-314	23932%ID	E:162e-06	RecName: Full=Glycoprotein-N-acetylgalactosamine 3-beta-galactosyltransferase 1;	Eukaryota; Metazoa; Ecdysozoa; Nematoda; Chromadorea; Rhabditida; Rhabditoidea; Rhabditidae; Peloderinae; Caenorhabditis
1081	TRINITY_DN33992_c0_g2	459.545	1.20349	0.000677893	0.00725365
215	TRINITY_DN31200_c0_g1	1242.55	1.2005	1.34303e-07	7.22548e-06	LGMN_BOVIN	LGMN_BOVIN	Q:1-248,H:182-431	38247%ID	E:264e-54	RecName: Full=Legumain;	Eukaryota; Metazoa; Chordata; Craniata; Vertebrata; Euteleostomi; Mammalia; Eutheria; Laurasiatheria; Cetartiodactyla; Ruminantia; Pecora; Bovidae; Bovinae; Bos
1844	TRINITY_DN35072_c0_g6	154.723	1.19941	0.00438248	0.0274903	SCRT_DROME	SCRT_DROME	Q:1-210,H:107-323	4633%ID	E:443e-57	RecName: Full=Protein scarlet;	Eukaryota; Metazoa; Ecdysozoa; Arthropoda; Hexapoda; Insecta; Pterygota; Neoptera; Endopterygota; Diptera; Brachycera; Muscomorpha; Ephydroidea; Drosophilidae; Drosophila; Sophophora
296	TRINITY_DN31999_c0_g1	198.536	1.19805	1.48859e-06	5.81707e-05	ITP_SCHGR	ITP_SCHGR	Q:35-110,H:42-115	77632%ID	E:979e-36	RecName: Full=Ion transport peptide;	Eukaryota; Metazoa; Ecdysozoa; Arthropoda; Hexapoda; Insecta; Pterygota; Neoptera; Orthopteroidea; Orthoptera; Caelifera; Acridomorpha; Acridoidea; Acrididae; Cyrtacanthacridinae; Schistocerca
1863	TRINITY_DN32399_c0_g2	41.8266	1.19045	0.00448292	0.0278336	PYX_DROME	PYX_DROME	Q:110-636,H:266-750	24549%ID	E:447e-27	RecName: Full=Transient receptor potential channel pyrexia;	Eukaryota; Metazoa; Ecdysozoa; Arthropoda; Hexapoda; Insecta; Pterygota; Neoptera; Endopterygota; Diptera; Brachycera; Muscomorpha; Ephydroidea; Drosophilidae; Drosophila; Sophophora`PYX_DROME	PYX_DROME	Q:70-301,H:163-385	29339%ID	E:865e-09	RecName: Full=Transient receptor potential channel pyrexia;	Eukaryota; Metazoa; Ecdysozoa; Arthropoda; Hexapoda; Insecta; Pterygota; Neoptera; Endopterygota; Diptera; Brachycera; Muscomorpha; Ephydroidea; Drosophilidae; Drosophila; Sophophora
2013	TRINITY_DN37004_c2_g4	2402.36	1.18547	0.00580077	0.0333321
1237	TRINITY_DN30192_c0_g2	475.085	1.18501	0.00116531	0.0108966	S18B1_HUMAN	S18B1_HUMAN	Q:4-453,H:16-455	34361%ID	E:293e-69	RecName: Full=MFS-type transporter SLC18B1;	Eukaryota; Metazoa; Chordata; Craniata; Vertebrata; Euteleostomi; Mammalia; Eutheria; Euarchontoglires; Primates; Haplorrhini; Catarrhini; Hominidae; Homo
1976	TRINITY_DN29043_c0_g1	52.8851	1.18303	0.00540854	0.0316602	MTH2_DROSI	MTH2_DROSI	Q:114-444,H:128-468	23343%ID	E:847e-21	RecName: Full=G-protein coupled receptor Mth2;	Eukaryota; Metazoa; Ecdysozoa; Arthropoda; Hexapoda; Insecta; Pterygota; Neoptera; Endopterygota; Diptera; Brachycera; Muscomorpha; Ephydroidea; Drosophilidae; Drosophila; Sophophora
1245	TRINITY_DN37952_c1_g1	19212.9	1.18265	0.00119544	0.0111066	PDI1_SCHPO	PDI1_SCHPO	Q:578-989,H:21-447	22197%ID	E:214e-07	RecName: Full=Putative protein disulfide-isomerase C1F502;	Eukaryota; Fungi; Dikarya; Ascomycota; Taphrinomycotina; Schizosaccharomycetes; Schizosaccharomycetales; Schizosaccharomycetaceae; Schizosaccharomyces`PDI1_SCHPO	PDI1_SCHPO	Q:884-1015,H:1-137	31655%ID	E:154e-06	RecName: Full=Putative protein disulfide-isomerase C1F502;	Eukaryota; Fungi; Dikarya; Ascomycota; Taphrinomycotina; Schizosaccharomycetes; Schizosaccharomycetales; Schizosaccharomycetaceae; Schizosaccharomyces`PDI1_SCHPO	PDI1_SCHPO	Q:157-561,H:24-447	18907%ID	E:954e-06	RecName: Full=Putative protein disulfide-isomerase C1F502;	Eukaryota; Fungi; Dikarya; Ascomycota; Taphrinomycotina; Schizosaccharomycetes; Schizosaccharomycetales; Schizosaccharomycetaceae; Schizosaccharomyces
373	TRINITY_DN34310_c0_g4	813.945	1.18149	5.4545e-06	0.000169148	TMM8A_HUMAN	TMM8A_HUMAN	Q:30-242,H:41-249	30876%ID	E:401e-22	RecName: Full=Transmembrane protein 8A;	Eukaryota; Metazoa; Chordata; Craniata; Vertebrata; Euteleostomi; Mammalia; Eutheria; Euarchontoglires; Primates; Haplorrhini; Catarrhini; Hominidae; Homo
324	TRINITY_DN31529_c0_g1	965.158	1.17851	2.72321e-06	9.72202e-05	MCTP1_HUMAN	MCTP1_HUMAN	Q:1-232,H:763-996	41026%ID	E:335e-48	RecName: Full=Multiple C2 and transmembrane domain-containing protein 1;	Eukaryota; Metazoa; Chordata; Craniata; Vertebrata; Euteleostomi; Mammalia; Eutheria; Euarchontoglires; Primates; Haplorrhini; Catarrhini; Hominidae; Homo
225	TRINITY_DN37510_c1_g1	141.961	1.17797	2.15244e-07	1.10655e-05	LAR_DROME	LAR_DROME	Q:20-1407,H:32-1407	61864%ID	E:0	RecName: Full=Tyrosine-protein phosphatase Lar;	Eukaryota; Metazoa; Ecdysozoa; Arthropoda; Hexapoda; Insecta; Pterygota; Neoptera; Endopterygota; Diptera; Brachycera; Muscomorpha; Ephydroidea; Drosophilidae; Drosophila; Sophophora
1631	TRINITY_DN31535_c0_g1	56.8	1.17794	0.0029634	0.0210163	TNKS1_HUMAN	TNKS1_HUMAN	Q:4-172,H:1108-1306	275%ID	E:121e-06	RecName: Full=Tankyrase-1;	Eukaryota; Metazoa; Chordata; Craniata; Vertebrata; Euteleostomi; Mammalia; Eutheria; Euarchontoglires; Primates; Haplorrhini; Catarrhini; Hominidae; Homo
900	TRINITY_DN30526_c0_g3	172.898	1.17492	0.000370963	0.00476769
421	TRINITY_DN32518_c0_g1	158.032	1.17384	1.14955e-05	0.00031584
159	TRINITY_DN28895_c0_g2	2056.34	1.17117	7.27962e-09	5.29581e-07	PIM1_RAT	PIM1_RAT	Q:11-287,H:38-300	61649%ID	E:19e-118	RecName: Full=Serine/threonine-protein kinase pim-1;	Eukaryota; Metazoa; Chordata; Craniata; Vertebrata; Euteleostomi; Mammalia; Eutheria; Euarchontoglires; Glires; Rodentia; Sciurognathi; Muroidea; Muridae; Murinae; Rattus
989	TRINITY_DN36433_c0_g1	120.648	1.17069	0.000507233	0.00593242	ADT1_CAEEL	ADT1_CAEEL	Q:1-419,H:365-754	32883%ID	E:704e-43
438	TRINITY_DN31169_c1_g1	340.944	1.16931	1.49474e-05	0.000394741	SGSM1_HUMAN	SGSM1_HUMAN	Q:14-198,H:11-174	50267%ID	E:172e-47	RecName: Full=Small G protein signaling modulator 1;	Eukaryota; Metazoa; Chordata; Craniata; Vertebrata; Euteleostomi; Mammalia; Eutheria; Euarchontoglires; Primates; Haplorrhini; Catarrhini; Hominidae; Homo
1722	TRINITY_DN33090_c0_g1	774.028	1.16913	0.00349797	0.0234829
1386	TRINITY_DN34481_c0_g2	526.903	1.16571	0.00175188	0.0146193	SECA_BACTN	SECA_BACTN	Q:1471-2010,H:184-749	2602%ID	E:248e-34	RecName: Full=Protein translocase subunit SecA {ECO:0000255|HAMAP-Rule:MF_01382};	Bacteria; Bacteroidetes; Bacteroidia; Bacteroidales; Bacteroidaceae; Bacteroides
1033	TRINITY_DN30239_c0_g2	11649.5	1.16523	0.000589452	0.00660037	ANXA7_MOUSE	ANXA7_MOUSE	Q:24-102,H:129-208	40%ID	E:944e-10	RecName: Full=Annexin A7;	Eukaryota; Metazoa; Chordata; Craniata; Vertebrata; Euteleostomi; Mammalia; Eutheria; Euarchontoglires; Glires; Rodentia; Sciurognathi; Muroidea; Muridae; Murinae; Mus; Mus
1612	TRINITY_DN34170_c0_g2	106.198	1.16476	0.00280494	0.020127
894	TRINITY_DN32039_c1_g2	320.962	1.16444	0.000362623	0.00469179	ACO11_TRINI	ACO11_TRINI	Q:25-345,H:9-321	47975%ID	E:38e-110	RecName: Full=Acyl-CoA Delta(11) desaturase;	Eukaryota; Metazoa; Ecdysozoa; Arthropoda; Hexapoda; Insecta; Pterygota; Neoptera; Endopterygota; Lepidoptera; Glossata; Ditrysia; Noctuoidea; Noctuidae; Plusiinae; Trichoplusia
659	TRINITY_DN29671_c3_g2	378.037	1.15955	9.8164e-05	0.00171789
1035	TRINITY_DN33805_c0_g1	483.964	1.1593	0.000592333	0.0066153
2230	TRINITY_DN34539_c0_g1	114.861	1.15817	0.00817163	0.0423862
706	TRINITY_DN34447_c0_g3	106.328	1.15509	0.000132935	0.00218037
1879	TRINITY_DN28424_c0_g1	49.6046	1.15507	0.00465182	0.0286363	NPY_APLCA	NPY_APLCA	Q:46-87,H:23-64	47619%ID	E:201e-06	RecName: Full=Pro-neuropeptide Y;	Eukaryota; Metazoa; Lophotrochozoa; Mollusca; Gastropoda; Heterobranchia; Euthyneura; Euopisthobranchia; Aplysiomorpha; Aplysioidea; Aplysiidae; Aplysia
558	TRINITY_DN31245_c0_g1	55.8021	1.15347	4.96455e-05	0.00102912	PDFR_DROME	PDFR_DROME	Q:52-474,H:127-546	58645%ID	E:561e-170	RecName: Full=PDF receptor;	Eukaryota; Metazoa; Ecdysozoa; Arthropoda; Hexapoda; Insecta; Pterygota; Neoptera; Endopterygota; Diptera; Brachycera; Muscomorpha; Ephydroidea; Drosophilidae; Drosophila; Sophophora
192	TRINITY_DN32181_c0_g1	136.465	1.15322	4.83153e-08	2.91074e-06	ADCY5_CANLF	ADCY5_CANLF	Q:146-409,H:202-471	38007%ID	E:162e-42	RecName: Full=Adenylate cyclase type 5;	Eukaryota; Metazoa; Chordata; Craniata; Vertebrata; Euteleostomi; Mammalia; Eutheria; Laurasiatheria; Carnivora; Caniformia; Canidae; Canis
1442	TRINITY_DN32191_c1_g3	86.071	1.15257	0.00195825	0.0157081
1498	TRINITY_DN31315_c0_g1	43.099	1.1524	0.00219699	0.0169643	ACH2_DROME	ACH2_DROME	Q:1-380,H:167-571	68127%ID	E:0	RecName: Full=Acetylcholine receptor subunit alpha-like 2;	Eukaryota; Metazoa; Ecdysozoa; Arthropoda; Hexapoda; Insecta; Pterygota; Neoptera; Endopterygota; Diptera; Brachycera; Muscomorpha; Ephydroidea; Drosophilidae; Drosophila; Sophophora
1444	TRINITY_DN34970_c0_g1	340.93	1.15172	0.00196944	0.015776	STUB_DROME	STUB_DROME	Q:100-333,H:553-786	38589%ID	E:212e-50	RecName: Full=Serine proteinase stubble;	Eukaryota; Metazoa; Ecdysozoa; Arthropoda; Hexapoda; Insecta; Pterygota; Neoptera; Endopterygota; Diptera; Brachycera; Muscomorpha; Ephydroidea; Drosophilidae; Drosophila; Sophophora
2208	TRINITY_DN34247_c0_g2	791.031	1.14969	0.00792828	0.0415337	ARSB_RAT	ARSB_RAT	Q:1-258,H:104-356	39015%ID	E:2e-48	RecName: Full=Arylsulfatase B;	Eukaryota; Metazoa; Chordata; Craniata; Vertebrata; Euteleostomi; Mammalia; Eutheria; Euarchontoglires; Glires; Rodentia; Sciurognathi; Muroidea; Muridae; Murinae; Rattus
925	TRINITY_DN36578_c0_g2	49.6474	1.14808	0.000405587	0.00507181
714	TRINITY_DN37519_c0_g2	1019.47	1.14718	0.00013917	0.0022483	ANR44_CHICK	ANR44_CHICK	Q:1595-2610,H:9-907	2657%ID	E:153e-66	RecName: Full=Serine/threonine-protein phosphatase 6 regulatory ankyrin repeat subunit B;	Eukaryota; Metazoa; Chordata; Craniata; Vertebrata; Euteleostomi; Archelosauria; Archosauria; Dinosauria; Saurischia; Theropoda; Coelurosauria; Aves; Neognathae; Galloanserae; Galliformes; Phasianidae; Phasianinae; Gallus`ANR44_CHICK	ANR44_CHICK	Q:1596-2497,H:43-963	24841%ID	E:189e-53	RecName: Full=Serine/threonine-protein phosphatase 6 regulatory ankyrin repeat subunit B;	Eukaryota; Metazoa; Chordata; Craniata; Vertebrata; Euteleostomi; Archelosauria; Archosauria; Dinosauria; Saurischia; Theropoda; Coelurosauria; Aves; Neognathae; Galloanserae; Galliformes; Phasianidae; Phasianinae; Gallus`ANR44_CHICK	ANR44_CHICK	Q:1459-2322,H:42-965	25888%ID	E:191e-53	RecName: Full=Serine/threonine-protein phosphatase 6 regulatory ankyrin repeat subunit B;	Eukaryota; Metazoa; Chordata; Craniata; Vertebrata; Euteleostomi; Archelosauria; Archosauria; Dinosauria; Saurischia; Theropoda; Coelurosauria; Aves; Neognathae; Galloanserae; Galliformes; Phasianidae; Phasianinae; Gallus`ANR44_CHICK	ANR44_CHICK	Q:1110-2116,H:76-963	25188%ID	E:264e-51	RecName: Full=Serine/threonine-protein phosphatase 6 regulatory ankyrin repeat subunit B;	Eukaryota; Metazoa; Chordata; Craniata; Vertebrata; Euteleostomi; Archelosauria; Archosauria; Dinosauria; Saurischia; Theropoda; Coelurosauria; Aves; Neognathae; Galloanserae; Galliformes; Phasianidae; Phasianinae; Gallus`ANR44_CHICK	ANR44_CHICK	Q:1236-2137,H:34-951	24663%ID	E:94e-41	RecName: Full=Serine/threonine-protein phosphatase 6 regulatory ankyrin repeat subunit B;	Eukaryota; Metazoa; Chordata; Craniata; Vertebrata; Euteleostomi; Archelosauria; Archosauria; Dinosauria; Saurischia; Theropoda; Coelurosauria; Aves; Neognathae; Galloanserae; Galliformes; Phasianidae; Phasianinae; Gallus`ANR44_CHICK	ANR44_CHICK	Q:1134-1269,H:829-965	35507%ID	E:577e-11	RecName: Full=Serine/threonine-protein phosphatase 6 regulatory ankyrin repeat subunit B;	Eukaryota; Metazoa; Chordata; Craniata; Vertebrata; Euteleostomi; Archelosauria; Archosauria; Dinosauria; Saurischia; Theropoda; Coelurosauria; Aves; Neognathae; Galloanserae; Galliformes; Phasianidae; Phasianinae; Gallus`ANR44_CHICK	ANR44_CHICK	Q:1031-1344,H:539-895	21081%ID	E:72e-07	RecName: Full=Serine/threonine-protein phosphatase 6 regulatory ankyrin repeat subunit B;	Eukaryota; Metazoa; Chordata; Craniata; Vertebrata; Euteleostomi; Archelosauria; Archosauria; Dinosauria; Saurischia; Theropoda; Coelurosauria; Aves; Neognathae; Galloanserae; Galliformes; Phasianidae; Phasianinae; Gallus
358	TRINITY_DN34839_c0_g1	543.899	1.14609	4.66949e-06	0.000150871	PLC_HALLA	PLC_HALLA	Q:281-401,H:14-131	32258%ID	E:163e-09	RecName: Full=Perlucin;	Eukaryota; Metazoa; Lophotrochozoa; Mollusca; Gastropoda; Vetigastropoda; Haliotoidea; Haliotidae; Haliotis
1215	TRINITY_DN30738_c0_g5	129.738	1.14559	0.00107524	0.0102384	CXXC4_XENTR	CXXC4_XENTR	Q:352-430,H:90-170	45679%ID	E:353e-13	RecName: Full=CXXC-type zinc finger protein 4;	Eukaryota; Metazoa; Chordata; Craniata; Vertebrata; Euteleostomi; Amphibia; Batrachia; Anura; Pipoidea; Pipidae; Xenopodinae; Xenopus; Silurana
1610	TRINITY_DN37895_c7_g1	203.353	1.14543	0.00280165	0.020127	PIF1_DANRE	PIF1_DANRE	Q:7074-8345,H:225-594	27982%ID	E:22e-22	RecName: Full=ATP-dependent DNA helicase PIF1 {ECO:0000255|HAMAP-Rule:MF_03176};	Eukaryota; Metazoa; Chordata; Craniata; Vertebrata; Euteleostomi; Actinopterygii; Neopterygii; Teleostei; Ostariophysi; Cypriniformes; Cyprinidae; Danio
868	TRINITY_DN37691_c0_g2	2397.22	1.14527	0.000317563	0.00423186	APLP_LOCMI	APLP_LOCMI	Q:69-1073,H:25-1034	26186%ID	E:146e-85	RecName: Full=Apolipophorins;	Eukaryota; Metazoa; Ecdysozoa; Arthropoda; Hexapoda; Insecta; Pterygota; Neoptera; Orthopteroidea; Orthoptera; Caelifera; Acridomorpha; Acridoidea; Acrididae; Oedipodinae; Locusta
1732	TRINITY_DN34877_c0_g3	409.885	1.14525	0.00359957	0.0239978
1376	TRINITY_DN37080_c1_g1	782.38	1.14513	0.00172705	0.014518	POL2_DROME	POL2_DROME	Q:122-371,H:174-449	35507%ID	E:197e-46	RecName: Full=Retrovirus-related Pol polyprotein from transposon 297;	Eukaryota; Metazoa; Ecdysozoa; Arthropoda; Hexapoda; Insecta; Pterygota; Neoptera; Endopterygota; Diptera; Brachycera; Muscomorpha; Ephydroidea; Drosophilidae; Drosophila; Sophophora
332	TRINITY_DN37027_c0_g3	109.137	1.14468	3.20298e-06	0.000111324
1218	TRINITY_DN37837_c1_g1	523.299	1.14393	0.0011001	0.0104473	TGMH_TACTR	TGMH_TACTR	Q:1-124,H:640-762	35484%ID	E:314e-17	RecName: Full=Hemocyte protein-glutamine gamma-glutamyltransferase;	Eukaryota; Metazoa; Ecdysozoa; Arthropoda; Chelicerata; Merostomata; Xiphosura; Limulidae; Tachypleus
1553	TRINITY_DN36967_c1_g1	326.097	1.14233	0.00255132	0.0190027	DCR1C_CHICK	DCR1C_CHICK	Q:109-418,H:2-304	30581%ID	E:575e-23	RecName: Full=Protein artemis;	Eukaryota; Metazoa; Chordata; Craniata; Vertebrata; Euteleostomi; Archelosauria; Archosauria; Dinosauria; Saurischia; Theropoda; Coelurosauria; Aves; Neognathae; Galloanserae; Galliformes; Phasianidae; Phasianinae; Gallus
1563	TRINITY_DN37329_c2_g6	47.2266	1.14183	0.0025999	0.0192374
1842	TRINITY_DN36924_c0_g2	44.5325	1.14045	0.00433863	0.0272448
809	TRINITY_DN37956_c3_g1	637.294	1.13701	0.000245569	0.00351113	FACR1_DROME	FACR1_DROME	Q:11300-12625,H:77-536	41866%ID	E:717e-106	RecName: Full=Putative fatty acyl-CoA reductase CG5065 {ECO:0000250|UniProtKB:Q922J9, ECO:0000312|EMBL:AAF579741};	Eukaryota; Metazoa; Ecdysozoa; Arthropoda; Hexapoda; Insecta; Pterygota; Neoptera; Endopterygota; Diptera; Brachycera; Muscomorpha; Ephydroidea; Drosophilidae; Drosophila; Sophophora
649	TRINITY_DN35106_c1_g3	203.459	1.13544	9.52487e-05	0.0016976	S26A4_HUMAN	S26A4_HUMAN	Q:2-340,H:120-453	31884%ID	E:407e-52	RecName: Full=Pendrin;	Eukaryota; Metazoa; Chordata; Craniata; Vertebrata; Euteleostomi; Mammalia; Eutheria; Euarchontoglires; Primates; Haplorrhini; Catarrhini; Hominidae; Homo
394	TRINITY_DN30915_c0_g5	783.809	1.13409	7.4697e-06	0.000219294
783	TRINITY_DN35368_c0_g2	206.9	1.13321	0.000212553	0.00313998
517	TRINITY_DN37347_c3_g2	234.413	1.13116	3.51069e-05	0.000785457	MTH2_DROYA	MTH2_DROYA	Q:124-447,H:138-466	27515%ID	E:213e-35	RecName: Full=G-protein coupled receptor Mth2;	Eukaryota; Metazoa; Ecdysozoa; Arthropoda; Hexapoda; Insecta; Pterygota; Neoptera; Endopterygota; Diptera; Brachycera; Muscomorpha; Ephydroidea; Drosophilidae; Drosophila; Sophophora
1590	TRINITY_DN32099_c0_g5	44.135	1.13029	0.00270954	0.019662
546	TRINITY_DN35503_c0_g1	6259.21	1.12947	4.4325e-05	0.000939024	UNC22_CAEEL	UNC22_CAEEL	Q:1-2389,H:1727-4107	45223%ID	E:0	RecName: Full=Twitchin {ECO:0000303|PubMed:7190524};	Eukaryota; Metazoa; Ecdysozoa; Nematoda; Chromadorea; Rhabditida; Rhabditoidea; Rhabditidae; Peloderinae; Caenorhabditis`UNC22_CAEEL	UNC22_CAEEL	Q:2-2382,H:2026-4393	45603%ID	E:0	RecName: Full=Twitchin {ECO:0000303|PubMed:7190524};	Eukaryota; Metazoa; Ecdysozoa; Nematoda; Chromadorea; Rhabditida; Rhabditoidea; Rhabditidae; Peloderinae; Caenorhabditis`UNC22_CAEEL	UNC22_CAEEL	Q:2-2374,H:2320-4676	44924%ID	E:0	RecName: Full=Twitchin {ECO:0000303|PubMed:7190524};	Eukaryota; Metazoa; Ecdysozoa; Nematoda; Chromadorea; Rhabditida; Rhabditoidea; Rhabditidae; Peloderinae; Caenorhabditis`UNC22_CAEEL	UNC22_CAEEL	Q:116-2394,H:1548-3817	44537%ID	E:0	RecName: Full=Twitchin {ECO:0000303|PubMed:7190524};	Eukaryota; Metazoa; Ecdysozoa; Nematoda; Chromadorea; Rhabditida; Rhabditoidea; Rhabditidae; Peloderinae; Caenorhabditis`UNC22_CAEEL	UNC22_CAEEL	Q:2-2386,H:2906-5284	38588%ID	E:0	RecName: Full=Twitchin {ECO:0000303|PubMed:7190524};	Eukaryota; Metazoa; Ecdysozoa; Nematoda; Chromadorea; Rhabditida; Rhabditoidea; Rhabditidae; Peloderinae; Caenorhabditis`UNC22_CAEEL	UNC22_CAEEL	Q:1-2384,H:3790-6163	30723%ID	E:0	RecName: Full=Twitchin {ECO:0000303|PubMed:7190524};	Eukaryota; Metazoa; Ecdysozoa; Nematoda; Chromadorea; Rhabditida; Rhabditoidea; Rhabditidae; Peloderinae; Caenorhabditis`UNC22_CAEEL	UNC22_CAEEL	Q:1-2129,H:4084-6203	29443%ID	E:0	RecName: Full=Twitchin {ECO:0000303|PubMed:7190524};	Eukaryota; Metazoa; Ecdysozoa; Nematoda; Chromadorea; Rhabditida; Rhabditoidea; Rhabditidae; Peloderinae; Caenorhabditis`UNC22_CAEEL	UNC22_CAEEL
584	TRINITY_DN34448_c0_g1	709.649	1.12825	6.18197e-05	0.00122443	RHPN1_MOUSE	RHPN1_MOUSE	Q:150-278,H:66-108	72093%ID	E:398e-10	RecName: Full=Rhophilin-1;	Eukaryota; Metazoa; Chordata; Craniata; Vertebrata; Euteleostomi; Mammalia; Eutheria; Euarchontoglires; Glires; Rodentia; Sciurognathi; Muroidea; Muridae; Murinae; Mus; Mus
1702	TRINITY_DN34046_c0_g5	59.7394	1.12796	0.00339035	0.0230401
1417	TRINITY_DN32301_c0_g1	153.131	1.12641	0.00187972	0.0153442	MYSA_DROME	MYSA_DROME	Q:1-261,H:699-785	67816%ID	E:546e-35	RecName: Full=Myosin heavy chain, muscle;	Eukaryota; Metazoa; Ecdysozoa; Arthropoda; Hexapoda; Insecta; Pterygota; Neoptera; Endopterygota; Diptera; Brachycera; Muscomorpha; Ephydroidea; Drosophilidae; Drosophila; Sophophora
877	TRINITY_DN37558_c2_g1	105.742	1.12489	0.000327414	0.00431761	C209A_MOUSE	C209A_MOUSE	Q:2890-3216,H:122-229	28571%ID	E:217e-07	RecName: Full=CD209 antigen-like protein A;	Eukaryota; Metazoa; Chordata; Craniata; Vertebrata; Euteleostomi; Mammalia; Eutheria; Euarchontoglires; Glires; Rodentia; Sciurognathi; Muroidea; Muridae; Murinae; Mus; Mus
1847	TRINITY_DN35147_c0_g1	35.5013	1.12443	0.00439313	0.0275124
2176	TRINITY_DN34954_c0_g2	702.166	1.12401	0.00755015	0.0401345	FA2H_MACFA	FA2H_MACFA	Q:15-282,H:27-310	35154%ID	E:144e-47	RecName: Full=Fatty acid 2-hydroxylase;	Eukaryota; Metazoa; Chordata; Craniata; Vertebrata; Euteleostomi; Mammalia; Eutheria; Euarchontoglires; Primates; Haplorrhini; Catarrhini; Cercopithecidae; Cercopithecinae; Macaca
710	TRINITY_DN37557_c0_g1	787.975	1.12266	0.00013628	0.00222022	FHDC1_HUMAN	FHDC1_HUMAN	Q:1676-2812,H:94-460	4248%ID	E:123e-74	RecName: Full=FH2 domain-containing protein 1;	Eukaryota; Metazoa; Chordata; Craniata; Vertebrata; Euteleostomi; Mammalia; Eutheria; Euarchontoglires; Primates; Haplorrhini; Catarrhini; Hominidae; Homo
287	TRINITY_DN36293_c0_g2	2222.47	1.12218	1.07612e-06	4.3371e-05	GFPT1_MOUSE	GFPT1_MOUSE	Q:1-175,H:57-231	55932%ID	E:891e-63	RecName: Full=Glutamine--fructose-6-phosphate aminotransferase [isomerizing] 1;	Eukaryota; Metazoa; Chordata; Craniata; Vertebrata; Euteleostomi; Mammalia; Eutheria; Euarchontoglires; Glires; Rodentia; Sciurognathi; Muroidea; Muridae; Murinae; Mus; Mus
680	TRINITY_DN34410_c0_g1	55.0853	1.12146	0.000109843	0.00186846	ALKB8_MACFA	ALKB8_MACFA	Q:511-562,H:612-663	54717%ID	E:258e-10	RecName: Full=Alkylated DNA repair protein alkB homolog 8;	Eukaryota; Metazoa; Chordata; Craniata; Vertebrata; Euteleostomi; Mammalia; Eutheria; Euarchontoglires; Primates; Haplorrhini; Catarrhini; Cercopithecidae; Cercopithecinae; Macaca
1751	TRINITY_DN33034_c0_g1	323.886	1.11723	0.00373514	0.0246516
1070	TRINITY_DN37710_c0_g1	13784.7	1.11696	0.000650808	0.00703541	RYR_DROME	RYR_DROME	Q:1-105,H:4931-4965	91429%ID	E:486e-17	RecName: Full=Ryanodine receptor;	Eukaryota; Metazoa; Ecdysozoa; Arthropoda; Hexapoda; Insecta; Pterygota; Neoptera; Endopterygota; Diptera; Brachycera; Muscomorpha; Ephydroidea; Drosophilidae; Drosophila; Sophophora`RYR_DROME	RYR_DROME	Q:162-197,H:4966-4977	100%ID	E:486e-17	RecName: Full=Ryanodine receptor;	Eukaryota; Metazoa; Ecdysozoa; Arthropoda; Hexapoda; Insecta; Pterygota; Neoptera; Endopterygota; Diptera; Brachycera; Muscomorpha; Ephydroidea; Drosophilidae; Drosophila; Sophophora
495	TRINITY_DN36657_c0_g2	152.214	1.11619	2.71746e-05	0.000635008	KCIP4_BOVIN	KCIP4_BOVIN	Q:1-198,H:51-248	5101%ID	E:124e-73	RecName: Full=Kv channel-interacting protein 4;	Eukaryota; Metazoa; Chordata; Craniata; Vertebrata; Euteleostomi; Mammalia; Eutheria; Laurasiatheria; Cetartiodactyla; Ruminantia; Pecora; Bovidae; Bovinae; Bos
454	TRINITY_DN30663_c1_g4	269.84	1.11486	1.80736e-05	0.000460478
1105	TRINITY_DN33990_c0_g1	62.1283	1.11438	0.000723055	0.00756885	PLC_HALLA	PLC_HALLA	Q:12-146,H:3-128	25%ID	E:236e-06	RecName: Full=Perlucin;	Eukaryota; Metazoa; Lophotrochozoa; Mollusca; Gastropoda; Vetigastropoda; Haliotoidea; Haliotidae; Haliotis
1635	TRINITY_DN34469_c0_g1	381.014	1.11376	0.00297883	0.0210739	TCB1_YEAST	TCB1_YEAST	Q:48-767,H:114-747	21477%ID	E:517e-21	RecName: Full=Tricalbin-1;	Eukaryota; Fungi; Dikarya; Ascomycota; Saccharomycotina; Saccharomycetes; Saccharomycetales; Saccharomycetaceae; Saccharomyces`TCB1_YEAST	TCB1_YEAST	Q:659-768,H:977-1085	34513%ID	E:18e-08	RecName: Full=Tricalbin-1;	Eukaryota; Fungi; Dikarya; Ascomycota; Saccharomycotina; Saccharomycetes; Saccharomycetales; Saccharomycetaceae; Saccharomyces
1036	TRINITY_DN30279_c0_g1	71.453	1.11305	0.000592501	0.0066153
1192	TRINITY_DN28675_c0_g1	85.4807	1.11298	0.00100205	0.00972379
1416	TRINITY_DN34074_c0_g8	84.2209	1.11242	0.0018786	0.0153442
1537	TRINITY_DN37882_c3_g5	236.604	1.11193	0.00247091	0.0185946	POL_SFV1	POL_SFV1	Q:77-302,H:800-1027	3087%ID	E:203e-30	RecName: Full=Pro-Pol polyprotein;	Viruses; Retro-transcribing viruses; Retroviridae; Spumaretrovirinae; Spumavirus
874	TRINITY_DN33241_c0_g2	70.7412	1.11177	0.000325019	0.00430148	PITX_DROME	PITX_DROME	Q:25-378,H:141-502	52941%ID	E:377e-91	RecName: Full=Pituitary homeobox homolog Ptx1;	Eukaryota; Metazoa; Ecdysozoa; Arthropoda; Hexapoda; Insecta; Pterygota; Neoptera; Endopterygota; Diptera; Brachycera; Muscomorpha; Ephydroidea; Drosophilidae; Drosophila; Sophophora
2345	TRINITY_DN29156_c0_g1	83.7616	1.10765	0.00949678	0.0468525	NAC1_CANLF	NAC1_CANLF	Q:10-113,H:766-869	75%ID	E:286e-50	RecName: Full=Sodium/calcium exchanger 1;	Eukaryota; Metazoa; Chordata; Craniata; Vertebrata; Euteleostomi; Mammalia; Eutheria; Laurasiatheria; Carnivora; Caniformia; Canidae; Canis
1031	TRINITY_DN27472_c0_g1	129.806	1.10753	0.000586377	0.00657869	CTRB1_LITVA	CTRB1_LITVA	Q:84-312,H:46-263	4026%ID	E:6e-43	RecName: Full=Chymotrypsin BI;	Eukaryota; Metazoa; Ecdysozoa; Arthropoda; Crustacea; Malacostraca; Eumalacostraca; Eucarida; Decapoda; Dendrobranchiata; Penaeoidea; Penaeidae; Litopenaeus
2003	TRINITY_DN26310_c0_g1	67.7734	1.10706	0.00570053	0.0329196	DNAT_DROME	DNAT_DROME	Q:40-261,H:62-265	25328%ID	E:701e-09	RecName: Full=Dopamine N-acetyltransferase {ECO:0000312|EMBL:AAF471721};	Eukaryota; Metazoa; Ecdysozoa; Arthropoda; Hexapoda; Insecta; Pterygota; Neoptera; Endopterygota; Diptera; Brachycera; Muscomorpha; Ephydroidea; Drosophilidae; Drosophila; Sophophora
1187	TRINITY_DN37546_c2_g1	73.2969	1.10673	0.000981279	0.00954622	DIAP1_DROME	DIAP1_DROME	Q:1-576,H:67-297	28448%ID	E:157e-25	RecName: Full=Death-associated inhibitor of apoptosis 1;	Eukaryota; Metazoa; Ecdysozoa; Arthropoda; Hexapoda; Insecta; Pterygota; Neoptera; Endopterygota; Diptera; Brachycera; Muscomorpha; Ephydroidea; Drosophilidae; Drosophila; Sophophora`DIAP1_DROME	DIAP1_DROME	Q:370-564,H:47-110	38462%ID	E:851e-07	RecName: Full=Death-associated inhibitor of apoptosis 1;	Eukaryota; Metazoa; Ecdysozoa; Arthropoda; Hexapoda; Insecta; Pterygota; Neoptera; Endopterygota; Diptera; Brachycera; Muscomorpha; Ephydroidea; Drosophilidae; Drosophila; Sophophora
174	TRINITY_DN35001_c1_g3	491.506	1.10451	2.17854e-08	1.44823e-06	DAPKR_DROME	DAPKR_DROME	Q:354-938,H:10-205	44898%ID	E:553e-43	RecName: Full=Death-associated protein kinase related;	Eukaryota; Metazoa; Ecdysozoa; Arthropoda; Hexapoda; Insecta; Pterygota; Neoptera; Endopterygota; Diptera; Brachycera; Muscomorpha; Ephydroidea; Drosophilidae; Drosophila; Sophophora`DAPKR_DROME	DAPKR_DROME	Q:1791-2030,H:216-295	5625%ID	E:379e-18	RecName: Full=Death-associated protein kinase related;	Eukaryota; Metazoa; Ecdysozoa; Arthropoda; Hexapoda; Insecta; Pterygota; Neoptera; Endopterygota; Diptera; Brachycera; Muscomorpha; Ephydroidea; Drosophilidae; Drosophila; Sophophora
1528	TRINITY_DN35436_c0_g1	55.6691	1.10367	0.00240556	0.0182188
682	TRINITY_DN34611_c0_g1	425.955	1.10357	0.000110694	0.00187741	ASM_HUMAN	ASM_HUMAN	Q:715-1917,H:129-510	36908%ID	E:377e-79	RecName: Full=Sphingomyelin phosphodiesterase;	Eukaryota; Metazoa; Chordata; Craniata; Vertebrata; Euteleostomi; Mammalia; Eutheria; Euarchontoglires; Primates; Haplorrhini; Catarrhini; Hominidae; Homo
1075	TRINITY_DN37181_c0_g2	66.297	1.1022	0.000663837	0.00714288
1122	TRINITY_DN32190_c0_g1	265.42	1.10141	0.000760984	0.00784592
1395	TRINITY_DN32716_c0_g1	80.6815	1.10106	0.00176631	0.0146458	Y381_RICFE	Y381_RICFE	Q:367-764,H:771-1150	27114%ID	E:344e-36	RecName: Full=Putative ankyrin repeat protein RF_0381;	Bacteria; Proteobacteria; Alphaproteobacteria; Rickettsiales; Rickettsiaceae; Rickettsieae; Rickettsia; spotted fever group`Y381_RICFE	Y381_RICFE	Q:373-749,H:645-970	29737%ID	E:532e-35	RecName: Full=Putative ankyrin repeat protein RF_0381;	Bacteria; Proteobacteria; Alphaproteobacteria; Rickettsiales; Rickettsiaceae; Rickettsieae; Rickettsia; spotted fever group`Y381_RICFE	Y381_RICFE	Q:431-749,H:624-937	28793%ID	E:101e-28	RecName: Full=Putative ankyrin repeat protein RF_0381;	Bacteria; Proteobacteria; Alphaproteobacteria; Rickettsiales; Rickettsiaceae; Rickettsieae; Rickettsia; spotted fever group`Y381_RICFE	Y381_RICFE	Q:520-749,H:618-838	31304%ID	E:419e-18	RecName: Full=Putative ankyrin repeat protein RF_0381;	Bacteria; Proteobacteria; Alphaproteobacteria; Rickettsiales; Rickettsiaceae; Rickettsieae; Rickettsia; spotted fever group`Y381_RICFE	Y381_RICFE	Q:356-669,H:822-1155	2574%ID	E:468e-16	RecName: Full=Putative ankyrin repeat protein RF_0381;	Bacteria; Proteobacteria; Alphaproteobacteria; Rickettsiales; Rickettsiaceae; Rickettsieae; Rickettsia; spotted fever group
1344	TRINITY_DN37123_c0_g2	76.0687	1.10051	0.00156494	0.0134485
815	TRINITY_DN37698_c1_g1	593.955	1.09853	0.000255187	0.00361734
1214	TRINITY_DN37582_c0_g4	398.036	1.09828	0.00107544	0.0102384
674	TRINITY_DN34084_c2_g1	4419.69	1.09491	0.000105477	0.00181161	HSP7D_MANSE	HSP7D_MANSE	Q:1-91,H:522-612	76923%ID	E:222e-46	RecName: Full=Heat shock 70 kDa protein cognate 4;	Eukaryota; Metazoa; Ecdysozoa; Arthropoda; Hexapoda; Insecta; Pterygota; Neoptera; Endopterygota; Lepidoptera; Glossata; Ditrysia; Bombycoidea; Sphingidae; Sphinginae; Sphingini; Manduca
753	TRINITY_DN36385_c1_g1	543.268	1.09296	0.000178594	0.00274343
581	TRINITY_DN31883_c0_g2	112.402	1.09251	6.02718e-05	0.00119994	SC6A2_BOVIN	SC6A2_BOVIN	Q:100-723,H:3-615	50239%ID	E:0	RecName: Full=Sodium-dependent noradrenaline transporter;	Eukaryota; Metazoa; Chordata; Craniata; Vertebrata; Euteleostomi; Mammalia; Eutheria; Laurasiatheria; Cetartiodactyla; Ruminantia; Pecora; Bovidae; Bovinae; Bos
1511	TRINITY_DN31055_c2_g1	563.682	1.09227	0.0022667	0.0173521	ZN721_HUMAN	ZN721_HUMAN	Q:525-307,H:251-323	60274%ID	E:326e-21	RecName: Full=Zinc finger protein 721;	Eukaryota; Metazoa; Chordata; Craniata; Vertebrata; Euteleostomi; Mammalia; Eutheria; Euarchontoglires; Primates; Haplorrhini; Catarrhini; Hominidae; Homo`ZN721_HUMAN	ZN721_HUMAN	Q:525-307,H:475-547	60274%ID	E:528e-21	RecName: Full=Zinc finger protein 721;	Eukaryota; Metazoa; Chordata; Craniata; Vertebrata; Euteleostomi; Mammalia; Eutheria; Euarchontoglires; Primates; Haplorrhini; Catarrhini; Hominidae; Homo`ZN721_HUMAN	ZN721_HUMAN	Q:525-307,H:783-855	60274%ID	E:64e-21	RecName: Full=Zinc finger protein 721;	Eukaryota; Metazoa; Chordata; Craniata; Vertebrata; Euteleostomi; Mammalia; Eutheria; Euarchontoglires; Primates; Haplorrhini; Catarrhini; Hominidae; Homo`ZN721_HUMAN	ZN721_HUMAN	Q:516-307,H:506-575	57143%ID	E:144e-20	RecName: Full=Zinc finger protein 721;	Eukaryota; Metazoa; Chordata; Craniata; Vertebrata; Euteleostomi; Mammalia; Eutheria; Euarchontoglires; Primates; Haplorrhini; Catarrhini; Hominidae; Homo`ZN721_HUMAN	ZN721_HUMAN	Q:516-307,H:282-351	55714%ID	E:823e-20	RecName: Full=Zinc finger protein 721;	Eukaryota; Metazoa; Chordata; Craniata; Vertebrata; Euteleostomi; Mammalia; Eutheria; Euarchontoglires; Primates; Haplorrhini; Catarrhini; Hominidae; Homo`ZN721_HUMAN	ZN721_HUMAN	Q:516-307,H:814-883	51429%ID	E:142e-18	RecName: Full=Zinc finger protein 721;	Eukaryota; Metazoa; Chordata; Craniata; Vertebrata; Euteleostomi; Mammalia; Eutheria; Euarchontoglires; Primates; Haplorrhini; Catarrhini; Hominidae; Homo`ZN721_HUMAN	ZN721_HUMAN	Q:513-307,H:311-379	50725%ID	E:572e-17	RecName: Full=Zinc finger protein 721;	Eukaryota; Metazoa; Chordata; Craniata; Vertebrata; Euteleostomi; Mammalia; Eutheria; Euarchontoglires; Primates; Haplorrhini; Catarrhini; Hominidae; Homo`ZN721_HUMAN	ZN721_HUMAN
785	TRINITY_DN35157_c2_g1	1684.17	1.09003	0.000213444	0.00314834	ZN395_XENLA	ZN395_XENLA	Q:5-475,H:7-498	32839%ID	E:667e-48	RecName: Full=Zinc finger protein 395;	Eukaryota; Metazoa; Chordata; Craniata; Vertebrata; Euteleostomi; Amphibia; Batrachia; Anura; Pipoidea; Pipidae; Xenopodinae; Xenopus; Xenopus
1569	TRINITY_DN30854_c0_g1	94.5776	1.08931	0.00261144	0.0192447	RDH12_MOUSE	RDH12_MOUSE	Q:1-105,H:129-233	6381%ID	E:136e-37	RecName: Full=Retinol dehydrogenase 12;	Eukaryota; Metazoa; Chordata; Craniata; Vertebrata; Euteleostomi; Mammalia; Eutheria; Euarchontoglires; Glires; Rodentia; Sciurognathi; Muroidea; Muridae; Murinae; Mus; Mus
782	TRINITY_DN37976_c3_g1	3579.97	1.08929	0.00021146	0.00312782	UNC22_CAEEL	UNC22_CAEEL	Q:1043-1613,H:920-1499	35264%ID	E:309e-88	RecName: Full=Twitchin {ECO:0000303|PubMed:7190524};	Eukaryota; Metazoa; Ecdysozoa; Nematoda; Chromadorea; Rhabditida; Rhabditoidea; Rhabditidae; Peloderinae; Caenorhabditis`UNC22_CAEEL	UNC22_CAEEL	Q:333-535,H:4-209	44712%ID	E:207e-42	RecName: Full=Twitchin {ECO:0000303|PubMed:7190524};	Eukaryota; Metazoa; Ecdysozoa; Nematoda; Chromadorea; Rhabditida; Rhabditoidea; Rhabditidae; Peloderinae; Caenorhabditis`UNC22_CAEEL	UNC22_CAEEL	Q:435-635,H:4-206	37255%ID	E:474e-37	RecName: Full=Twitchin {ECO:0000303|PubMed:7190524};	Eukaryota; Metazoa; Ecdysozoa; Nematoda; Chromadorea; Rhabditida; Rhabditoidea; Rhabditidae; Peloderinae; Caenorhabditis`UNC22_CAEEL	UNC22_CAEEL	Q:118-321,H:4-206	39512%ID	E:107e-33	RecName: Full=Twitchin {ECO:0000303|PubMed:7190524};	Eukaryota; Metazoa; Ecdysozoa; Nematoda; Chromadorea; Rhabditida; Rhabditoidea; Rhabditidae; Peloderinae; Caenorhabditis`UNC22_CAEEL	UNC22_CAEEL	Q:226-427,H:5-206	3932%ID	E:448e-33	RecName: Full=Twitchin {ECO:0000303|PubMed:7190524};	Eukaryota; Metazoa; Ecdysozoa; Nematoda; Chromadorea; Rhabditida; Rhabditoidea; Rhabditidae; Peloderinae; Caenorhabditis`UNC22_CAEEL	UNC22_CAEEL	Q:8-213,H:4-206	33493%ID	E:266e-28	RecName: Full=Twitchin {ECO:0000303|PubMed:7190524};	Eukaryota; Metazoa; Ecdysozoa; Nematoda; Chromadorea; Rhabditida; Rhabditoidea; Rhabditidae; Peloderinae; Caenorhabditis`UNC22_CAEEL	UNC22_CAEEL	Q:541-747,H:5-223	26818%ID	E:444e-20	RecName: Full=Twitchin {ECO:0000303|PubMed:7190524};	Eukaryota; Metazoa; Ecdysozoa; Nematoda; Chromadorea; Rhabditida; Rhabditoidea; Rhabditidae; Peloderinae; Caenorhabditis`UNC22_CAEEL	UNC22_CAEEL
702	TRINITY_DN31939_c1_g4	130.692	1.0881	0.000132906	0.00218037
726	TRINITY_DN29183_c0_g1	206.917	1.08641	0.00014986	0.00238765	PTPRT_HUMAN	PTPRT_HUMAN	Q:199-426,H:863-940	38462%ID	E:716e-10	RecName: Full=Receptor-type tyrosine-protein phosphatase T;	Eukaryota; Metazoa; Chordata; Craniata; Vertebrata; Euteleostomi; Mammalia; Eutheria; Euarchontoglires; Primates; Haplorrhini; Catarrhini; Hominidae; Homo
128	TRINITY_DN36873_c0_g1	512.772	1.08447	1.00142e-09	9.04952e-08	DGK2_DROME	DGK2_DROME	Q:1-106,H:1164-1268	53271%ID	E:458e-33	RecName: Full=Eye-specific diacylglycerol kinase;	Eukaryota; Metazoa; Ecdysozoa; Arthropoda; Hexapoda; Insecta; Pterygota; Neoptera; Endopterygota; Diptera; Brachycera; Muscomorpha; Ephydroidea; Drosophilidae; Drosophila; Sophophora
590	TRINITY_DN37692_c0_g2	1493.7	1.08425	6.42153e-05	0.00125895	TREF1_MOUSE	TREF1_MOUSE	Q:1098-1430,H:685-1099	29167%ID	E:27e-36	RecName: Full=Transcriptional-regulating factor 1;	Eukaryota; Metazoa; Chordata; Craniata; Vertebrata; Euteleostomi; Mammalia; Eutheria; Euarchontoglires; Glires; Rodentia; Sciurognathi; Muroidea; Muridae; Murinae; Mus; Mus
199	TRINITY_DN35244_c0_g1	283.26	1.08413	6.52894e-08	3.79499e-06	IM23_SCHJA	IM23_SCHJA	Q:72-168,H:71-164	31959%ID	E:924e-08	RecName: Full=23 kDa integral membrane protein;	Eukaryota; Metazoa; Platyhelminthes; Trematoda; Digenea; Strigeidida; Schistosomatoidea; Schistosomatidae; Schistosoma
631	TRINITY_DN37177_c1_g1	214.118	1.08315	8.48962e-05	0.00155625	ZN552_HUMAN	ZN552_HUMAN	Q:3166-3414,H:285-367	48193%ID	E:23e-15	RecName: Full=Zinc finger protein 552;	Eukaryota; Metazoa; Chordata; Craniata; Vertebrata; Euteleostomi; Mammalia; Eutheria; Euarchontoglires; Primates; Haplorrhini; Catarrhini; Hominidae; Homo`ZN552_HUMAN	ZN552_HUMAN	Q:3199-3414,H:324-395	47222%ID	E:125e-12	RecName: Full=Zinc finger protein 552;	Eukaryota; Metazoa; Chordata; Craniata; Vertebrata; Euteleostomi; Mammalia; Eutheria; Euarchontoglires; Primates; Haplorrhini; Catarrhini; Hominidae; Homo
1222	TRINITY_DN35869_c0_g1	99.4797	1.0829	0.00110694	0.0104703	AGRG4_HUMAN	AGRG4_HUMAN	Q:375-780,H:2602-3003	27752%ID	E:465e-28	RecName: Full=Adhesion G-protein coupled receptor G4 {ECO:0000303|PubMed:25713288};	Eukaryota; Metazoa; Chordata; Craniata; Vertebrata; Euteleostomi; Mammalia; Eutheria; Euarchontoglires; Primates; Haplorrhini; Catarrhini; Hominidae; Homo
1828	TRINITY_DN32134_c0_g1	59.8286	1.0806	0.00427145	0.0269988
1280	TRINITY_DN28905_c0_g1	56.1824	1.08009	0.00133523	0.0120529	FOXF2_MOUSE	FOXF2_MOUSE	Q:578-937,H:88-207	89167%ID	E:12e-48	RecName: Full=Forkhead box protein F2;	Eukaryota; Metazoa; Chordata; Craniata; Vertebrata; Euteleostomi; Mammalia; Eutheria; Euarchontoglires; Glires; Rodentia; Sciurognathi; Muroidea; Muridae; Murinae; Mus; Mus
1579	TRINITY_DN35090_c0_g3	123.587	1.07726	0.00264793	0.0193975	BTD_HUMAN	BTD_HUMAN	Q:809-1900,H:154-525	27114%ID	E:445e-27	RecName: Full=Biotinidase;	Eukaryota; Metazoa; Chordata; Craniata; Vertebrata; Euteleostomi; Mammalia; Eutheria; Euarchontoglires; Primates; Haplorrhini; Catarrhini; Hominidae; Homo
1559	TRINITY_DN33517_c0_g1	41.0679	1.07724	0.00258888	0.0192012
1769	TRINITY_DN34626_c0_g1	50.9485	1.07622	0.00383003	0.0250435	LEDL2_DROME	LEDL2_DROME	Q:258-379,H:51-175	28125%ID	E:306e-07
1449	TRINITY_DN29322_c0_g2	8617.02	1.07609	0.00199283	0.0159165	SAHH_BOVIN	SAHH_BOVIN	Q:1-306,H:127-432	81373%ID	E:0	RecName: Full=Adenosylhomocysteinase;	Eukaryota; Metazoa; Chordata; Craniata; Vertebrata; Euteleostomi; Mammalia; Eutheria; Laurasiatheria; Cetartiodactyla; Ruminantia; Pecora; Bovidae; Bovinae; Bos
523	TRINITY_DN31971_c0_g1	187.005	1.07543	3.58389e-05	0.000792635	NCAM1_CHICK	NCAM1_CHICK	Q:40-421,H:227-603	25436%ID	E:592e-30	RecName: Full=Neural cell adhesion molecule 1;	Eukaryota; Metazoa; Chordata; Craniata; Vertebrata; Euteleostomi; Archelosauria; Archosauria; Dinosauria; Saurischia; Theropoda; Coelurosauria; Aves; Neognathae; Galloanserae; Galliformes; Phasianidae; Phasianinae; Gallus`NCAM1_CHICK	NCAM1_CHICK	Q:40-323,H:33-320	26027%ID	E:243e-16	RecName: Full=Neural cell adhesion molecule 1;	Eukaryota; Metazoa; Chordata; Craniata; Vertebrata; Euteleostomi; Archelosauria; Archosauria; Dinosauria; Saurischia; Theropoda; Coelurosauria; Aves; Neognathae; Galloanserae; Galliformes; Phasianidae; Phasianinae; Gallus
707	TRINITY_DN29122_c0_g1	56.022	1.07528	0.000134237	0.00219621	LEDL2_DROME	LEDL2_DROME	Q:1426-1806,H:45-174	29104%ID	E:322e-06
1770	TRINITY_DN34148_c0_g1	113.337	1.07396	0.00383876	0.0250864	SC5AC_BOVIN	SC5AC_BOVIN	Q:130-315,H:2-62	41935%ID	E:683e-07	RecName: Full=Sodium-coupled monocarboxylate transporter 2;	Eukaryota; Metazoa; Chordata; Craniata; Vertebrata; Euteleostomi; Mammalia; Eutheria; Laurasiatheria; Cetartiodactyla; Ruminantia; Pecora; Bovidae; Bovinae; Bos
1223	TRINITY_DN35975_c0_g1	1852.69	1.07285	0.00110705	0.0104703	KPC4_DROME	KPC4_DROME	Q:1234-1593,H:313-667	73056%ID	E:0	RecName: Full=Putative protein kinase C delta type homolog;	Eukaryota; Metazoa; Ecdysozoa; Arthropoda; Hexapoda; Insecta; Pterygota; Neoptera; Endopterygota; Diptera; Brachycera; Muscomorpha; Ephydroidea; Drosophilidae; Drosophila; Sophophora
1188	TRINITY_DN34074_c0_g5	121.84	1.07201	0.000980638	0.00954622
1077	TRINITY_DN35054_c1_g3	695.873	1.0717	0.000666857	0.00716205
563	TRINITY_DN32182_c1_g1	297.772	1.07152	5.17425e-05	0.00106307	NOS_ANOST	NOS_ANOST	Q:26-968,H:107-1045	64067%ID	E:0	RecName: Full=Nitric oxide synthase;	Eukaryota; Metazoa; Ecdysozoa; Arthropoda; Hexapoda; Insecta; Pterygota; Neoptera; Endopterygota; Diptera; Nematocera; Culicoidea; Culicidae; Anophelinae; Anopheles
288	TRINITY_DN32738_c0_g5	1736.93	1.06935	1.18708e-06	4.74002e-05	EAA4_MOUSE	EAA4_MOUSE	Q:6-523,H:14-525	4797%ID	E:761e-161	RecName: Full=Excitatory amino acid transporter 4;	Eukaryota; Metazoa; Chordata; Craniata; Vertebrata; Euteleostomi; Mammalia; Eutheria; Euarchontoglires; Glires; Rodentia; Sciurognathi; Muroidea; Muridae; Murinae; Mus; Mus
336	TRINITY_DN35826_c0_g1	381.326	1.06932	3.58375e-06	0.000121564	BOSS_DROME	BOSS_DROME	Q:444-764,H:524-854	32948%ID	E:246e-36	RecName: Full=Protein bride of sevenless;	Eukaryota; Metazoa; Ecdysozoa; Arthropoda; Hexapoda; Insecta; Pterygota; Neoptera; Endopterygota; Diptera; Brachycera; Muscomorpha; Ephydroidea; Drosophilidae; Drosophila; Sophophora
1229	TRINITY_DN31854_c1_g1	821.783	1.06827	0.00112938	0.0106426	GILT1_DROME	GILT1_DROME	Q:2-108,H:93-211	275%ID	E:101e-07
334	TRINITY_DN37103_c1_g1	1628.5	1.06789	3.21452e-06	0.000111325	LGR5_XENTR	LGR5_XENTR	Q:4-219,H:206-421	37037%ID	E:666e-35	RecName: Full=Leucine-rich repeat-containing G-protein coupled receptor 5;	Eukaryota; Metazoa; Chordata; Craniata; Vertebrata; Euteleostomi; Amphibia; Batrachia; Anura; Pipoidea; Pipidae; Xenopodinae; Xenopus; Silurana`LGR5_XENTR	LGR5_XENTR	Q:1-221,H:83-306	27419%ID	E:346e-09	RecName: Full=Leucine-rich repeat-containing G-protein coupled receptor 5;	Eukaryota; Metazoa; Chordata; Craniata; Vertebrata; Euteleostomi; Amphibia; Batrachia; Anura; Pipoidea; Pipidae; Xenopodinae; Xenopus; Silurana`LGR5_XENTR	LGR5_XENTR	Q:34-221,H:47-235	29167%ID	E:431e-07	RecName: Full=Leucine-rich repeat-containing G-protein coupled receptor 5;	Eukaryota; Metazoa; Chordata; Craniata; Vertebrata; Euteleostomi; Amphibia; Batrachia; Anura; Pipoidea; Pipidae; Xenopodinae; Xenopus; Silurana`LGR5_XENTR	LGR5_XENTR	Q:1-154,H:321-470	30128%ID	E:472e-07	RecName: Full=Leucine-rich repeat-containing G-protein coupled receptor 5;	Eukaryota; Metazoa; Chordata; Craniata; Vertebrata; Euteleostomi; Amphibia; Batrachia; Anura; Pipoidea; Pipidae; Xenopodinae; Xenopus; Silurana
2039	TRINITY_DN32476_c0_g3	276.188	1.06787	0.00608048	0.0344432	MYSA_DROME	MYSA_DROME	Q:3-260,H:275-360	61628%ID	E:208e-32	RecName: Full=Myosin heavy chain, muscle;	Eukaryota; Metazoa; Ecdysozoa; Arthropoda; Hexapoda; Insecta; Pterygota; Neoptera; Endopterygota; Diptera; Brachycera; Muscomorpha; Ephydroidea; Drosophilidae; Drosophila; Sophophora
668	TRINITY_DN37980_c1_g1	623.654	1.06755	0.000102119	0.00176827	SYNE1_HUMAN	SYNE1_HUMAN	Q:1-2887,H:48-2950	23758%ID	E:0	RecName: Full=Nesprin-1;	Eukaryota; Metazoa; Chordata; Craniata; Vertebrata; Euteleostomi; Mammalia; Eutheria; Euarchontoglires; Primates; Haplorrhini; Catarrhini; Hominidae; Homo`SYNE1_HUMAN	SYNE1_HUMAN	Q:2229-2958,H:2944-3671	19231%ID	E:522e-18	RecName: Full=Nesprin-1;	Eukaryota; Metazoa; Chordata; Craniata; Vertebrata; Euteleostomi; Mammalia; Eutheria; Euarchontoglires; Primates; Haplorrhini; Catarrhini; Hominidae; Homo
741	TRINITY_DN34621_c0_g1	73.5018	1.06251	0.000162898	0.00254284	S7A14_BOVIN	S7A14_BOVIN	Q:729-1211,H:239-392	28571%ID	E:332e-10	RecName: Full=Probable cationic amino acid transporter;	Eukaryota; Metazoa; Chordata; Craniata; Vertebrata; Euteleostomi; Mammalia; Eutheria; Laurasiatheria; Cetartiodactyla; Ruminantia; Pecora; Bovidae; Bovinae; Bos
1806	TRINITY_DN29704_c0_g2	252.71	1.05957	0.00409177	0.0262068	CDKL2_RABIT	CDKL2_RABIT	Q:148-2,H:122-170	85714%ID	E:212e-25	RecName: Full=Cyclin-dependent kinase-like 2;	Eukaryota; Metazoa; Chordata; Craniata; Vertebrata; Euteleostomi; Mammalia; Eutheria; Euarchontoglires; Glires; Lagomorpha; Leporidae; Oryctolagus`CDKL2_RABIT	CDKL2_RABIT	Q:279-202,H:97-122	46154%ID	E:212e-25	RecName: Full=Cyclin-dependent kinase-like 2;	Eukaryota; Metazoa; Chordata; Craniata; Vertebrata; Euteleostomi; Mammalia; Eutheria; Euarchontoglires; Glires; Lagomorpha; Leporidae; Oryctolagus
928	TRINITY_DN33781_c0_g1	164.577	1.05834	0.00041406	0.00516103
1866	TRINITY_DN33254_c0_g3	108.289	1.05742	0.00455886	0.0282596
459	TRINITY_DN34705_c0_g3	229.248	1.05542	1.88752e-05	0.000475663
808	TRINITY_DN31059_c0_g1	163.187	1.05495	0.000245439	0.00351113
207	TRINITY_DN36947_c2_g1	1522.9	1.05479	1.0778e-07	6.02267e-06	EFHD2_DROME	EFHD2_DROME	Q:1-92,H:97-188	76087%ID	E:185e-44	RecName: Full=EF-hand domain-containing protein D2 homolog;	Eukaryota; Metazoa; Ecdysozoa; Arthropoda; Hexapoda; Insecta; Pterygota; Neoptera; Endopterygota; Diptera; Brachycera; Muscomorpha; Ephydroidea; Drosophilidae; Drosophila; Sophophora
1250	TRINITY_DN33860_c1_g2	252.977	1.05336	0.00120616	0.0111524
1688	TRINITY_DN34226_c0_g1	100.419	1.05089	0.00327996	0.0224626
842	TRINITY_DN30902_c0_g3	144.497	1.05088	0.000287532	0.00394998
316	TRINITY_DN36355_c0_g1	1194.3	1.04923	2.25602e-06	8.27764e-05	FA9_CHICK	FA9_CHICK	Q:105-242,H:236-364	35507%ID	E:437e-17	RecName: Full=Coagulation factor IX;	Eukaryota; Metazoa; Chordata; Craniata; Vertebrata; Euteleostomi; Archelosauria; Archosauria; Dinosauria; Saurischia; Theropoda; Coelurosauria; Aves; Neognathae; Galloanserae; Galliformes; Phasianidae; Phasianinae; Gallus
956	TRINITY_DN37035_c3_g1	163.835	1.04885	0.00045577	0.00550959	CEL_RAT	CEL_RAT	Q:1146-1373,H:64-132	35526%ID	E:498e-07	RecName: Full=Bile salt-activated lipase;	Eukaryota; Metazoa; Chordata; Craniata; Vertebrata; Euteleostomi; Mammalia; Eutheria; Euarchontoglires; Glires; Rodentia; Sciurognathi; Muroidea; Muridae; Murinae; Rattus
857	TRINITY_DN33139_c0_g2	185.906	1.04794	0.000308024	0.00415897	ACO11_TRINI	ACO11_TRINI	Q:24-314,H:48-336	50%ID	E:436e-98	RecName: Full=Acyl-CoA Delta(11) desaturase;	Eukaryota; Metazoa; Ecdysozoa; Arthropoda; Hexapoda; Insecta; Pterygota; Neoptera; Endopterygota; Lepidoptera; Glossata; Ditrysia; Noctuoidea; Noctuidae; Plusiinae; Trichoplusia
354	TRINITY_DN32409_c2_g3	124.002	1.04746	4.38774e-06	0.00014337
1087	TRINITY_DN37548_c0_g5	40.953	1.04697	0.000685168	0.00730124	CASP3_MESAU	CASP3_MESAU	Q:12-222,H:63-252	27189%ID	E:309e-08	RecName: Full=Caspase-3;	Eukaryota; Metazoa; Chordata; Craniata; Vertebrata; Euteleostomi; Mammalia; Eutheria; Euarchontoglires; Glires; Rodentia; Sciurognathi; Muroidea; Cricetidae; Cricetinae; Mesocricetus
801	TRINITY_DN35118_c2_g1	39.1789	1.04585	0.000238257	0.00344059
1645	TRINITY_DN31934_c0_g1	399.823	1.04541	0.00302693	0.0212837	EAT4_CAEEL	EAT4_CAEEL	Q:1-112,H:332-443	52679%ID	E:471e-34	RecName: Full=Probable vesicular glutamate transporter eat-4;	Eukaryota; Metazoa; Ecdysozoa; Nematoda; Chromadorea; Rhabditida; Rhabditoidea; Rhabditidae; Peloderinae; Caenorhabditis
1076	TRINITY_DN37215_c0_g1	3263.46	1.04517	0.000665003	0.00714878	PCBP2_MOUSE	PCBP2_MOUSE	Q:15-431,H:11-352	46523%ID	E:478e-107	RecName: Full=Poly(rC)-binding protein 2;	Eukaryota; Metazoa; Chordata; Craniata; Vertebrata; Euteleostomi; Mammalia; Eutheria; Euarchontoglires; Glires; Rodentia; Sciurognathi; Muroidea; Muridae; Murinae; Mus; Mus
356	TRINITY_DN37855_c1_g1	157.604	1.04486	4.48262e-06	0.000145647
683	TRINITY_DN33411_c0_g3	251.084	1.04388	0.000110999	0.00187982
835	TRINITY_DN32499_c0_g2	103.176	1.04376	0.000272925	0.00378075	NINAB_GALME	NINAB_GALME	Q:17-521,H:8-506	58498%ID	E:0	RecName: Full=Carotenoid isomerooxygenase;	Eukaryota; Metazoa; Ecdysozoa; Arthropoda; Hexapoda; Insecta; Pterygota; Neoptera; Endopterygota; Lepidoptera; Glossata; Ditrysia; Pyraloidea; Pyralidae; Galleriinae; Galleria
979	TRINITY_DN30585_c4_g4	200.047	1.04311	0.000487015	0.00575414
1320	TRINITY_DN36580_c1_g1	323.1	1.04251	0.00148194	0.0129861	SAP3_MACFA	SAP3_MACFA	Q:248-814,H:16-187	30052%ID	E:131e-15	RecName: Full=Ganglioside GM2 activator;	Eukaryota; Metazoa; Chordata; Craniata; Vertebrata; Euteleostomi; Mammalia; Eutheria; Euarchontoglires; Primates; Haplorrhini; Catarrhini; Cercopithecidae; Cercopithecinae; Macaca
505	TRINITY_DN29319_c1_g1	1211.64	1.0425	3.11495e-05	0.000713479
625	TRINITY_DN32421_c1_g1	639.87	1.04151	8.31002e-05	0.00153895	GC76C_DROME	GC76C_DROME	Q:25-680,H:213-827	34192%ID	E:587e-111
1396	TRINITY_DN31013_c0_g1	710.977	1.04149	0.00176848	0.0146533	KEN_DROPS	KEN_DROPS	Q:29-543,H:7-567	32479%ID	E:369e-71	RecName: Full=Transcription factor Ken {ECO:0000250|UniProtKB:O77459};	Eukaryota; Metazoa; Ecdysozoa; Arthropoda; Hexapoda; Insecta; Pterygota; Neoptera; Endopterygota; Diptera; Brachycera; Muscomorpha; Ephydroidea; Drosophilidae; Drosophila; Sophophora
1240	TRINITY_DN32447_c1_g1	117.603	1.04	0.00117027	0.0109166
670	TRINITY_DN31412_c1_g1	78.7202	1.03926	0.000102703	0.00177309	ORCO_ANOGA	ORCO_ANOGA	Q:1083-1520,H:333-477	24%ID	E:155e-10	RecName: Full=Odorant receptor coreceptor;	Eukaryota; Metazoa; Ecdysozoa; Arthropoda; Hexapoda; Insecta; Pterygota; Neoptera; Endopterygota; Diptera; Nematocera; Culicoidea; Culicidae; Anophelinae; Anopheles
2017	TRINITY_DN28571_c0_g1	69.6963	1.03685	0.00585045	0.0335509
1082	TRINITY_DN33463_c0_g5	153.498	1.0366	0.000680243	0.00727206
953	TRINITY_DN35030_c0_g1	199.898	1.03612	0.000450803	0.0054716	TRY1_HUMAN	TRY1_HUMAN	Q:75-292,H:39-243	30045%ID	E:638e-18	RecName: Full=Trypsin-1;	Eukaryota; Metazoa; Chordata; Craniata; Vertebrata; Euteleostomi; Mammalia; Eutheria; Euarchontoglires; Primates; Haplorrhini; Catarrhini; Hominidae; Homo
485	TRINITY_DN37440_c1_g2	206.162	1.03591	2.49817e-05	0.000595483
329	TRINITY_DN30266_c0_g1	303.635	1.03502	3.01432e-06	0.000105978	SYN_DROME	SYN_DROME	Q:1-380,H:182-581	51834%ID	E:144e-132	RecName: Full=Synapsin;	Eukaryota; Metazoa; Ecdysozoa; Arthropoda; Hexapoda; Insecta; Pterygota; Neoptera; Endopterygota; Diptera; Brachycera; Muscomorpha; Ephydroidea; Drosophilidae; Drosophila; Sophophora
969	TRINITY_DN33482_c0_g3	714.54	1.03351	0.000476201	0.00567273	LRRN2_HUMAN	LRRN2_HUMAN	Q:118-504,H:1-379	27494%ID	E:221e-30	RecName: Full=Leucine-rich repeat neuronal protein 2;	Eukaryota; Metazoa; Chordata; Craniata; Vertebrata; Euteleostomi; Mammalia; Eutheria; Euarchontoglires; Primates; Haplorrhini; Catarrhini; Hominidae; Homo
440	TRINITY_DN37165_c1_g1	737.612	1.0331	1.51119e-05	0.000397271	GBRB_DROSI	GBRB_DROSI	Q:1905-1997,H:78-108	87097%ID	E:47e-08	RecName: Full=Gamma-aminobutyric acid receptor subunit beta;	Eukaryota; Metazoa; Ecdysozoa; Arthropoda; Hexapoda; Insecta; Pterygota; Neoptera; Endopterygota; Diptera; Brachycera; Muscomorpha; Ephydroidea; Drosophilidae; Drosophila; Sophophora
899	TRINITY_DN29815_c0_g1	449.203	1.03253	0.000369168	0.00474991	ITA1_DROME	ITA1_DROME	Q:58-354,H:394-482	37383%ID	E:408e-12	RecName: Full=Integrin alpha-PS1;	Eukaryota; Metazoa; Ecdysozoa; Arthropoda; Hexapoda; Insecta; Pterygota; Neoptera; Endopterygota; Diptera; Brachycera; Muscomorpha; Ephydroidea; Drosophilidae; Drosophila; Sophophora
1507	TRINITY_DN35078_c3_g2	380.131	1.03201	0.00223711	0.017171
2059	TRINITY_DN36559_c0_g1	73.4241	1.03183	0.0062644	0.035192
1060	TRINITY_DN35521_c0_g2	174.693	1.0297	0.000631563	0.00689178	KLF2_MOUSE	KLF2_MOUSE	Q:3-137,H:310-354	88889%ID	E:163e-17	RecName: Full=Krueppel-like factor 2;	Eukaryota; Metazoa; Chordata; Craniata; Vertebrata; Euteleostomi; Mammalia; Eutheria; Euarchontoglires; Glires; Rodentia; Sciurognathi; Muroidea; Muridae; Murinae; Mus; Mus
1091	TRINITY_DN37598_c0_g2	170.475	1.0296	0.000696717	0.00738389	CUBN_CANLF	CUBN_CANLF	Q:587-1197,H:1162-1711	22821%ID	E:108e-20	RecName: Full=Cubilin;	Eukaryota; Metazoa; Chordata; Craniata; Vertebrata; Euteleostomi; Mammalia; Eutheria; Laurasiatheria; Carnivora; Caniformia; Canidae; Canis`CUBN_CANLF	CUBN_CANLF	Q:576-1089,H:1597-2085	25319%ID	E:324e-17	RecName: Full=Cubilin;	Eukaryota; Metazoa; Chordata; Craniata; Vertebrata; Euteleostomi; Mammalia; Eutheria; Laurasiatheria; Carnivora; Caniformia; Canidae; Canis`CUBN_CANLF	CUBN_CANLF	Q:825-1076,H:2299-2549	2803%ID	E:204e-13	RecName: Full=Cubilin;	Eukaryota; Metazoa; Chordata; Craniata; Vertebrata; Euteleostomi; Mammalia; Eutheria; Laurasiatheria; Carnivora; Caniformia; Canidae; Canis`CUBN_CANLF	CUBN_CANLF	Q:870-1049,H:3401-3582	28042%ID	E:74e-13	RecName: Full=Cubilin;	Eukaryota; Metazoa; Chordata; Craniata; Vertebrata; Euteleostomi; Mammalia; Eutheria; Laurasiatheria; Carnivora; Caniformia; Canidae; Canis`CUBN_CANLF	CUBN_CANLF	Q:865-1042,H:2453-2636	28042%ID	E:691e-09	RecName: Full=Cubilin;	Eukaryota; Metazoa; Chordata; Craniata; Vertebrata; Euteleostomi; Mammalia; Eutheria; Laurasiatheria; Carnivora; Caniformia; Canidae; Canis`CUBN_CANLF	CUBN_CANLF	Q:870-1089,H:2098-2328	27197%ID	E:154e-08	RecName: Full=Cubilin;	Eukaryota; Metazoa; Chordata; Craniata; Vertebrata; Euteleostomi; Mammalia; Eutheria; Laurasiatheria; Carnivora; Caniformia; Canidae; Canis`CUBN_CANLF	CUBN_CANLF	Q:867-1025,H:2692-2845	25466%ID	E:194e-08	RecName: Full=Cubilin;	Eukaryota; Metazoa; Chordata; Craniata; Vertebrata; Euteleostomi; Mammalia; Eutheria; Laurasiatheria; Carnivora; Caniformia; Canidae; Canis`CUBN_CANLF	CUBN_CANLF
453	TRINITY_DN33198_c0_g1	1521.82	1.02844	1.76703e-05	0.000451492	DPS1_HUMAN	DPS1_HUMAN	Q:215-499,H:112-203	5567%ID	E:11e-22	RecName: Full=Decaprenyl-diphosphate synthase subunit 1;	Eukaryota; Metazoa; Chordata; Craniata; Vertebrata; Euteleostomi; Mammalia; Eutheria; Euarchontoglires; Primates; Haplorrhini; Catarrhini; Hominidae; Homo
2096	TRINITY_DN37952_c1_g3	3111.91	1.02753	0.00662155	0.0365417
807	TRINITY_DN33847_c0_g1	156.803	1.02636	0.000245064	0.00351113	SGCE_RAT	SGCE_RAT	Q:48-328,H:78-346	26389%ID	E:118e-22	RecName: Full=Epsilon-sarcoglycan {ECO:0000312|EMBL:AAO375791};	Eukaryota; Metazoa; Chordata; Craniata; Vertebrata; Euteleostomi; Mammalia; Eutheria; Euarchontoglires; Glires; Rodentia; Sciurognathi; Muroidea; Muridae; Murinae; Rattus
673	TRINITY_DN33521_c0_g2	188.891	1.02565	0.000105561	0.00181161	Y381_RICFE	Y381_RICFE	Q:320-802,H:685-1133	29363%ID	E:351e-34	RecName: Full=Putative ankyrin repeat protein RF_0381;	Bacteria; Proteobacteria; Alphaproteobacteria; Rickettsiales; Rickettsiaceae; Rickettsieae; Rickettsia; spotted fever group`Y381_RICFE	Y381_RICFE	Q:340-813,H:638-1078	28838%ID	E:142e-32	RecName: Full=Putative ankyrin repeat protein RF_0381;	Bacteria; Proteobacteria; Alphaproteobacteria; Rickettsiales; Rickettsiaceae; Rickettsieae; Rickettsia; spotted fever group`Y381_RICFE	Y381_RICFE	Q:332-726,H:795-1164	27543%ID	E:193e-19	RecName: Full=Putative ankyrin repeat protein RF_0381;	Bacteria; Proteobacteria; Alphaproteobacteria; Rickettsiales; Rickettsiaceae; Rickettsieae; Rickettsia; spotted fever group`Y381_RICFE	Y381_RICFE	Q:177-632,H:740-1174	27079%ID	E:215e-19	RecName: Full=Putative ankyrin repeat protein RF_0381;	Bacteria; Proteobacteria; Alphaproteobacteria; Rickettsiales; Rickettsiaceae; Rickettsieae; Rickettsia; spotted fever group
1198	TRINITY_DN33613_c0_g2	55.2697	1.02313	0.00103436	0.00998698	CLC4F_RAT	CLC4F_RAT	Q:114-222,H:424-537	31624%ID	E:294e-09	RecName: Full=C-type lectin domain family 4 member F;	Eukaryota; Metazoa; Chordata; Craniata; Vertebrata; Euteleostomi; Mammalia; Eutheria; Euarchontoglires; Glires; Rodentia; Sciurognathi; Muroidea; Muridae; Murinae; Rattus
374	TRINITY_DN37745_c1_g2	827.873	1.02289	5.47162e-06	0.000169225
983	TRINITY_DN37650_c0_g1	75.6044	1.02271	0.000497881	0.00585859	ANR52_CHICK	ANR52_CHICK	Q:38-389,H:143-496	27225%ID	E:765e-11	RecName: Full=Serine/threonine-protein phosphatase 6 regulatory ankyrin repeat subunit C;	Eukaryota; Metazoa; Chordata; Craniata; Vertebrata; Euteleostomi; Archelosauria; Archosauria; Dinosauria; Saurischia; Theropoda; Coelurosauria; Aves; Neognathae; Galloanserae; Galliformes; Phasianidae; Phasianinae; Gallus`ANR52_CHICK	ANR52_CHICK	Q:846-1187,H:189-569	24384%ID	E:444e-09	RecName: Full=Serine/threonine-protein phosphatase 6 regulatory ankyrin repeat subunit C;	Eukaryota; Metazoa; Chordata; Craniata; Vertebrata; Euteleostomi; Archelosauria; Archosauria; Dinosauria; Saurischia; Theropoda; Coelurosauria; Aves; Neognathae; Galloanserae; Galliformes; Phasianidae; Phasianinae; Gallus`ANR52_CHICK	ANR52_CHICK	Q:905-1173,H:18-278	28819%ID	E:885e-07	RecName: Full=Serine/threonine-protein phosphatase 6 regulatory ankyrin repeat subunit C;	Eukaryota; Metazoa; Chordata; Craniata; Vertebrata; Euteleostomi; Archelosauria; Archosauria; Dinosauria; Saurischia; Theropoda; Coelurosauria; Aves; Neognathae; Galloanserae; Galliformes; Phasianidae; Phasianinae; Gallus
838	TRINITY_DN27081_c0_g2	412.583	1.02075	0.000277998	0.00383724
2200	TRINITY_DN31153_c1_g5	345.774	1.01993	0.00785254	0.041286	MGST1_PIG	MGST1_PIG	Q:3-140,H:5-147	375%ID	E:777e-20	RecName: Full=Microsomal glutathione S-transferase 1;	Eukaryota; Metazoa; Chordata; Craniata; Vertebrata; Euteleostomi; Mammalia; Eutheria; Laurasiatheria; Cetartiodactyla; Suina; Suidae; Sus
755	TRINITY_DN30039_c0_g1	96.4097	1.0197	0.000182775	0.00279651
562	TRINITY_DN37396_c3_g1	1807.44	1.01924	5.17001e-05	0.00106307
2020	TRINITY_DN32710_c2_g4	67.3847	1.01893	0.00586586	0.0335893
1288	TRINITY_DN33480_c0_g1	157.338	1.01875	0.0013564	0.0121812	LECA_SARPE	LECA_SARPE	Q:396-503,H:43-158	32759%ID	E:477e-12	RecName: Full=Lectin subunit alpha;	Eukaryota; Metazoa; Ecdysozoa; Arthropoda; Hexapoda; Insecta; Pterygota; Neoptera; Endopterygota; Diptera; Brachycera; Muscomorpha; Oestroidea; Sarcophagidae; Sarcophaga; Boettcherisca
263	TRINITY_DN37442_c0_g1	1754.88	1.0184	6.22339e-07	2.73711e-05	APOD_HUMAN	APOD_HUMAN	Q:24-193,H:28-185	26471%ID	E:494e-10	RecName: Full=Apolipoprotein D;	Eukaryota; Metazoa; Chordata; Craniata; Vertebrata; Euteleostomi; Mammalia; Eutheria; Euarchontoglires; Primates; Haplorrhini; Catarrhini; Hominidae; Homo
2367	TRINITY_DN37314_c0_g1	214.535	1.01802	0.00981882	0.0479813	Y381_RICFE	Y381_RICFE	Q:1040-1307,H:650-932	28866%ID	E:755e-16	RecName: Full=Putative ankyrin repeat protein RF_0381;	Bacteria; Proteobacteria; Alphaproteobacteria; Rickettsiales; Rickettsiaceae; Rickettsieae; Rickettsia; spotted fever group`Y381_RICFE	Y381_RICFE	Q:1019-1306,H:744-997	27397%ID	E:605e-13	RecName: Full=Putative ankyrin repeat protein RF_0381;	Bacteria; Proteobacteria; Alphaproteobacteria; Rickettsiales; Rickettsiaceae; Rickettsieae; Rickettsia; spotted fever group`Y381_RICFE	Y381_RICFE	Q:1081-1306,H:825-1063	27572%ID	E:327e-09	RecName: Full=Putative ankyrin repeat protein RF_0381;	Bacteria; Proteobacteria; Alphaproteobacteria; Rickettsiales; Rickettsiaceae; Rickettsieae; Rickettsia; spotted fever group`Y381_RICFE	Y381_RICFE	Q:1061-1307,H:871-1130	26038%ID	E:145e-06	RecName: Full=Putative ankyrin repeat protein RF_0381;	Bacteria; Proteobacteria; Alphaproteobacteria; Rickettsiales; Rickettsiaceae; Rickettsieae; Rickettsia; spotted fever group
1495	TRINITY_DN31145_c0_g2	107.606	1.01564	0.0021729	0.016812
381	TRINITY_DN36622_c0_g1	195.388	1.01108	6.18606e-06	0.000187315	CTNL1_MOUSE	CTNL1_MOUSE	Q:7-757,H:25-707	40314%ID	E:454e-166	RecName: Full=Alpha-catulin;	Eukaryota; Metazoa; Chordata; Craniata; Vertebrata; Euteleostomi; Mammalia; Eutheria; Euarchontoglires; Glires; Rodentia; Sciurognathi; Muroidea; Muridae; Murinae; Mus; Mus
610	TRINITY_DN32049_c0_g3	32635.6	1.01061	7.26532e-05	0.00137317	NLRC3_MOUSE	NLRC3_MOUSE	Q:534-602,H:7-29	86957%ID	E:382e-06	RecName: Full=Protein NLRC3;	Eukaryota; Metazoa; Chordata; Craniata; Vertebrata; Euteleostomi; Mammalia; Eutheria; Euarchontoglires; Glires; Rodentia; Sciurognathi; Muroidea; Muridae; Murinae; Mus; Mus
1886	TRINITY_DN37576_c4_g1	297354	1.01024	0.00472556	0.0289823	MYSA_DROME	MYSA_DROME	Q:1-132,H:1469-1512	79545%ID	E:354e-16	RecName: Full=Myosin heavy chain, muscle;	Eukaryota; Metazoa; Ecdysozoa; Arthropoda; Hexapoda; Insecta; Pterygota; Neoptera; Endopterygota; Diptera; Brachycera; Muscomorpha; Ephydroidea; Drosophilidae; Drosophila; Sophophora
302	TRINITY_DN37907_c6_g1	320.399	1.00994	1.73743e-06	6.6546e-05	UNC80_DROME	UNC80_DROME	Q:180-293,H:45-82	65789%ID	E:789e-10	RecName: Full=Protein unc-80 homolog;	Eukaryota; Metazoa; Ecdysozoa; Arthropoda; Hexapoda; Insecta; Pterygota; Neoptera; Endopterygota; Diptera; Brachycera; Muscomorpha; Ephydroidea; Drosophilidae; Drosophila; Sophophora
1504	TRINITY_DN37187_c0_g1	73.1946	1.00915	0.00222421	0.017106	COL12_BOVIN	COL12_BOVIN	Q:259-399,H:605-735	28276%ID	E:133e-07	RecName: Full=Collectin-12;	Eukaryota; Metazoa; Chordata; Craniata; Vertebrata; Euteleostomi; Mammalia; Eutheria; Laurasiatheria; Cetartiodactyla; Ruminantia; Pecora; Bovidae; Bovinae; Bos
2014	TRINITY_DN33453_c0_g1	115.497	1.00837	0.00581279	0.0333846	MMEL1_MOUSE	MMEL1_MOUSE	Q:164-274,H:97-133	54054%ID	E:237e-09	RecName: Full=Membrane metallo-endopeptidase-like 1;	Eukaryota; Metazoa; Chordata; Craniata; Vertebrata; Euteleostomi; Mammalia; Eutheria; Euarchontoglires; Glires; Rodentia; Sciurognathi; Muroidea; Muridae; Murinae; Mus; Mus
1318	TRINITY_DN37954_c0_g1	153.1	1.00411	0.00147347	0.0129314	UN13B_DROME	UN13B_DROME	Q:106-1101,H:125-1101	26853%ID	E:163e-110
2148	TRINITY_DN30605_c0_g1	5265.23	1.0041	0.00714934	0.0384993
2164	TRINITY_DN33036_c0_g3	79.8302	1.00328	0.00743748	0.0397548
1310	TRINITY_DN30701_c3_g7	788.849	-1.00054	0.00145137	0.0128055
2340	TRINITY_DN36971_c4_g1	161.655	-1.00064	0.00943192	0.0466235	RTXE_DROME	RTXE_DROME	Q:303-578,H:433-698	3045%ID	E:149e-25	RecName: Full=Probable RNA-directed DNA polymerase from transposon X-element;	Eukaryota; Metazoa; Ecdysozoa; Arthropoda; Hexapoda; Insecta; Pterygota; Neoptera; Endopterygota; Diptera; Brachycera; Muscomorpha; Ephydroidea; Drosophilidae; Drosophila; Sophophora
1205	TRINITY_DN35115_c0_g1	51.484	-1.0056	0.00104524	0.0100335	PIGO_HUMAN	PIGO_HUMAN	Q:2-100,H:887-984	34%ID	E:209e-13	RecName: Full=GPI ethanolamine phosphate transferase 3;	Eukaryota; Metazoa; Chordata; Craniata; Vertebrata; Euteleostomi; Mammalia; Eutheria; Euarchontoglires; Primates; Haplorrhini; Catarrhini; Hominidae; Homo
1068	TRINITY_DN37570_c1_g8	43.971	-1.00701	0.000647755	0.00701553
283	TRINITY_DN35633_c0_g2	1990.79	-1.01844	1.00013e-06	4.08605e-05	MTP_HUMAN	MTP_HUMAN	Q:1049-1525,H:105-255	29814%ID	E:637e-10	RecName: Full=Microsomal triglyceride transfer protein large subunit;	Eukaryota; Metazoa; Chordata; Craniata; Vertebrata; Euteleostomi; Mammalia; Eutheria; Euarchontoglires; Primates; Haplorrhini; Catarrhini; Hominidae; Homo
722	TRINITY_DN33120_c0_g4	126.788	-1.0197	0.000144406	0.0023135	TRAF6_MOUSE	TRAF6_MOUSE	Q:9-435,H:34-509	28921%ID	E:548e-53	RecName: Full=TNF receptor-associated factor 6;	Eukaryota; Metazoa; Chordata; Craniata; Vertebrata; Euteleostomi; Mammalia; Eutheria; Euarchontoglires; Glires; Rodentia; Sciurognathi; Muroidea; Muridae; Murinae; Mus; Mus
1099	TRINITY_DN36879_c0_g1	657.078	-1.02745	0.000709327	0.00746568	PATH_DROME	PATH_DROME	Q:11-262,H:164-247	36905%ID	E:969e-15
1423	TRINITY_DN37968_c1_g2	50.7674	-1.0295	0.00189241	0.0153867
2101	TRINITY_DN37872_c6_g1	407.944	-1.03261	0.00665805	0.0366557
1137	TRINITY_DN32924_c0_g3	13281.7	-1.03958	0.000801873	0.00815116	ODO2_BOVIN	ODO2_BOVIN	Q:27-447,H:43-453	64387%ID	E:462e-174	RecName: Full=Dihydrolipoyllysine-residue succinyltransferase component of 2-oxoglutarate dehydrogenase complex, mitochondrial;	Eukaryota; Metazoa; Chordata; Craniata; Vertebrata; Euteleostomi; Mammalia; Eutheria; Laurasiatheria; Cetartiodactyla; Ruminantia; Pecora; Bovidae; Bovinae; Bos
1818	TRINITY_DN36353_c0_g1	14098.9	-1.0397	0.00416205	0.026481	SUCB1_COLLI	SUCB1_COLLI	Q:40-254,H:1-216	62963%ID	E:13e-93	RecName: Full=Succinyl-CoA ligase [ADP-forming] subunit beta, mitochondrial;	Eukaryota; Metazoa; Chordata; Craniata; Vertebrata; Euteleostomi; Archelosauria; Archosauria; Dinosauria; Saurischia; Theropoda; Coelurosauria; Aves; Neognathae; Columbiformes; Columbidae; Columba
1773	TRINITY_DN35629_c1_g5	36.6935	-1.0399	0.00385184	0.0251293
756	TRINITY_DN31860_c0_g2	52.8	-1.04447	0.000182547	0.00279651	CLC4D_HUMAN	CLC4D_HUMAN	Q:135-250,H:96-210	29412%ID	E:17e-07	RecName: Full=C-type lectin domain family 4 member D;	Eukaryota; Metazoa; Chordata; Craniata; Vertebrata; Euteleostomi; Mammalia; Eutheria; Euarchontoglires; Primates; Haplorrhini; Catarrhini; Hominidae; Homo
1152	TRINITY_DN31608_c0_g1	60.4188	-1.04743	0.000856251	0.00859744	BTBD3_MOUSE	BTBD3_MOUSE	Q:103-474,H:129-480	24668%ID	E:298e-12	RecName: Full=BTB/POZ domain-containing protein 3;	Eukaryota; Metazoa; Chordata; Craniata; Vertebrata; Euteleostomi; Mammalia; Eutheria; Euarchontoglires; Glires; Rodentia; Sciurognathi; Muroidea; Muridae; Murinae; Mus; Mus
944	TRINITY_DN32706_c0_g2	345.923	-1.05081	0.000438127	0.00536845	SOAT1_HUMAN	SOAT1_HUMAN	Q:29-559,H:16-546	40665%ID	E:181e-133	RecName: Full=Sterol O-acyltransferase 1;	Eukaryota; Metazoa; Chordata; Craniata; Vertebrata; Euteleostomi; Mammalia; Eutheria; Euarchontoglires; Primates; Haplorrhini; Catarrhini; Hominidae; Homo
561	TRINITY_DN33283_c0_g1	2312.73	-1.05101	5.11629e-05	0.0010549
1332	TRINITY_DN30766_c0_g3	2950.9	-1.0564	0.0015277	0.0132664	RT4I1_MOUSE	RT4I1_MOUSE	Q:209-414,H:66-280	3907%ID	E:571e-42	RecName: Full=Reticulon-4-interacting protein 1, mitochondrial;	Eukaryota; Metazoa; Chordata; Craniata; Vertebrata; Euteleostomi; Mammalia; Eutheria; Euarchontoglires; Glires; Rodentia; Sciurognathi; Muroidea; Muridae; Murinae; Mus; Mus
219	TRINITY_DN34714_c4_g4	80.003	-1.06123	1.53294e-07	8.09659e-06
1409	TRINITY_DN30868_c2_g2	113.818	-1.06556	0.00183169	0.015037	SC5A8_XENTR	SC5A8_XENTR	Q:705-971,H:64-152	41573%ID	E:109e-12	RecName: Full=Sodium-coupled monocarboxylate transporter 1;	Eukaryota; Metazoa; Chordata; Craniata; Vertebrata; Euteleostomi; Amphibia; Batrachia; Anura; Pipoidea; Pipidae; Xenopodinae; Xenopus; Silurana
1831	TRINITY_DN31285_c0_g1	530.685	-1.06895	0.00428099	0.0270444	THEM6_DROME	THEM6_DROME	Q:1-107,H:60-167	65741%ID	E:124e-47	RecName: Full=Protein THEM6;	Eukaryota; Metazoa; Ecdysozoa; Arthropoda; Hexapoda; Insecta; Pterygota; Neoptera; Endopterygota; Diptera; Brachycera; Muscomorpha; Ephydroidea; Drosophilidae; Drosophila; Sophophora
404	TRINITY_DN31451_c0_g1	243.138	-1.0759	8.79149e-06	0.000251711	ENPP5_HUMAN	ENPP5_HUMAN	Q:1-178,H:193-361	33702%ID	E:414e-19	RecName: Full=Ectonucleotide pyrophosphatase/phosphodiesterase family member 5;	Eukaryota; Metazoa; Chordata; Craniata; Vertebrata; Euteleostomi; Mammalia; Eutheria; Euarchontoglires; Primates; Haplorrhini; Catarrhini; Hominidae; Homo
628	TRINITY_DN34017_c2_g3	1226.51	-1.07655	8.38885e-05	0.00154512	CTRB1_MOUSE	CTRB1_MOUSE	Q:1071-1673,H:42-227	29268%ID	E:25e-15	RecName: Full=Chymotrypsinogen B;	Eukaryota; Metazoa; Chordata; Craniata; Vertebrata; Euteleostomi; Mammalia; Eutheria; Euarchontoglires; Glires; Rodentia; Sciurognathi; Muroidea; Muridae; Murinae; Mus; Mus
1772	TRINITY_DN31492_c0_g4	70.8122	-1.07796	0.00384894	0.0251246	APH4_DROME	APH4_DROME	Q:16-403,H:34-434	4621%ID	E:456e-112	RecName: Full=Alkaline phosphatase 4;	Eukaryota; Metazoa; Ecdysozoa; Arthropoda; Hexapoda; Insecta; Pterygota; Neoptera; Endopterygota; Diptera; Brachycera; Muscomorpha; Ephydroidea; Drosophilidae; Drosophila; Sophophora
1522	TRINITY_DN30354_c0_g1	15665.8	-1.09106	0.00238419	0.0181195	ACADM_BOVIN	ACADM_BOVIN	Q:57-164,H:260-295	94444%ID	E:806e-15	RecName: Full=Medium-chain specific acyl-CoA dehydrogenase, mitochondrial;	Eukaryota; Metazoa; Chordata; Craniata; Vertebrata; Euteleostomi; Mammalia; Eutheria; Laurasiatheria; Cetartiodactyla; Ruminantia; Pecora; Bovidae; Bovinae; Bos
1118	TRINITY_DN36569_c1_g2	38809.1	-1.10069	0.000751236	0.0077724	ACON_CAEEL	ACON_CAEEL	Q:3-209,H:706-757	50704%ID	E:292e-11	RecName: Full=Probable aconitate hydratase, mitochondrial;	Eukaryota; Metazoa; Ecdysozoa; Nematoda; Chromadorea; Rhabditida; Rhabditoidea; Rhabditidae; Peloderinae; Caenorhabditis
527	TRINITY_DN33869_c0_g1	321.541	-1.12272	3.76664e-05	0.000826731	INSC_HUMAN	INSC_HUMAN	Q:84-171,H:223-309	38636%ID	E:455e-06	RecName: Full=Protein inscuteable homolog;	Eukaryota; Metazoa; Chordata; Craniata; Vertebrata; Euteleostomi; Mammalia; Eutheria; Euarchontoglires; Primates; Haplorrhini; Catarrhini; Hominidae; Homo
254	TRINITY_DN36470_c1_g4	2459.48	-1.12332	5.11419e-07	2.32897e-05	FA20C_DROME	FA20C_DROME	Q:1-87,H:877-963	73563%ID	E:927e-41	RecName: Full=Extracellular serine/threonine protein CG31145 {ECO:0000305};	Eukaryota; Metazoa; Ecdysozoa; Arthropoda; Hexapoda; Insecta; Pterygota; Neoptera; Endopterygota; Diptera; Brachycera; Muscomorpha; Ephydroidea; Drosophilidae; Drosophila; Sophophora
412	TRINITY_DN37414_c3_g2	1722.02	-1.13103	9.97472e-06	0.000280399	FA20C_DROME	FA20C_DROME	Q:1-210,H:730-939	76667%ID	E:146e-119	RecName: Full=Extracellular serine/threonine protein CG31145 {ECO:0000305};	Eukaryota; Metazoa; Ecdysozoa; Arthropoda; Hexapoda; Insecta; Pterygota; Neoptera; Endopterygota; Diptera; Brachycera; Muscomorpha; Ephydroidea; Drosophilidae; Drosophila; Sophophora
272	TRINITY_DN32070_c0_g2	239.5	-1.13973	7.37283e-07	3.13535e-05
226	TRINITY_DN32493_c1_g2	1022.27	-1.14001	2.28474e-07	1.16653e-05	CFB_TACTR	CFB_TACTR	Q:1435-1776,H:280-389	36441%ID	E:94e-24	RecName: Full=Clotting factor B {ECO:0000303|PubMed:3519594};	Eukaryota; Metazoa; Ecdysozoa; Arthropoda; Chelicerata; Merostomata; Xiphosura; Limulidae; Tachypleus`CFB_TACTR	CFB_TACTR	Q:977-1321,H:157-261	31304%ID	E:94e-24	RecName: Full=Clotting factor B {ECO:0000303|PubMed:3519594};	Eukaryota; Metazoa; Ecdysozoa; Arthropoda; Chelicerata; Merostomata; Xiphosura; Limulidae; Tachypleus
1375	TRINITY_DN32805_c0_g1	2823.54	-1.14416	0.00172527	0.0145136	HCDH_MOUSE	HCDH_MOUSE	Q:19-211,H:27-218	57513%ID	E:182e-75	RecName: Full=Hydroxyacyl-coenzyme A dehydrogenase, mitochondrial;	Eukaryota; Metazoa; Chordata; Craniata; Vertebrata; Euteleostomi; Mammalia; Eutheria; Euarchontoglires; Glires; Rodentia; Sciurognathi; Muroidea; Muridae; Murinae; Mus; Mus
1316	TRINITY_DN37589_c0_g1	71.1646	-1.14853	0.00146124	0.0128436
2090	TRINITY_DN35984_c0_g2	105.666	-1.17544	0.0065638	0.0363424	NRF6_CAEEL	NRF6_CAEEL	Q:1-362,H:386-772	31392%ID	E:617e-41	RecName: Full=Nose resistant to fluoxetine protein 6;	Eukaryota; Metazoa; Ecdysozoa; Nematoda; Chromadorea; Rhabditida; Rhabditoidea; Rhabditidae; Peloderinae; Caenorhabditis
1939	TRINITY_DN32997_c1_g1	2098.17	-1.17815	0.00503521	0.0300373	C15A1_DIPPU	C15A1_DIPPU	Q:1-371,H:127-493	31565%ID	E:354e-61	RecName: Full=Methyl farnesoate epoxidase {ECO:0000305};	Eukaryota; Metazoa; Ecdysozoa; Arthropoda; Hexapoda; Insecta; Pterygota; Neoptera; Orthopteroidea; Dictyoptera; Blattodea; Blaberoidea; Blaberidae; Diplopterinae; Diploptera
2282	TRINITY_DN29540_c0_g2	1626.99	-1.2063	0.008756	0.0443629	LSD1_DROME	LSD1_DROME	Q:101-192,H:12-102	41304%ID	E:212e-17	RecName: Full=Lipid storage droplets surface-binding protein 1;	Eukaryota; Metazoa; Ecdysozoa; Arthropoda; Hexapoda; Insecta; Pterygota; Neoptera; Endopterygota; Diptera; Brachycera; Muscomorpha; Ephydroidea; Drosophilidae; Drosophila; Sophophora
1790	TRINITY_DN32222_c0_g1	9214.11	-1.21777	0.00397836	0.0257082	ECHB_BOVIN	ECHB_BOVIN	Q:1-114,H:398-435	76316%ID	E:851e-20	RecName: Full=Trifunctional enzyme subunit beta, mitochondrial;	Eukaryota; Metazoa; Chordata; Craniata; Vertebrata; Euteleostomi; Mammalia; Eutheria; Laurasiatheria; Cetartiodactyla; Ruminantia; Pecora; Bovidae; Bovinae; Bos`ECHB_BOVIN	ECHB_BOVIN	Q:152-253,H:431-464	61765%ID	E:851e-20	RecName: Full=Trifunctional enzyme subunit beta, mitochondrial;	Eukaryota; Metazoa; Chordata; Craniata; Vertebrata; Euteleostomi; Mammalia; Eutheria; Laurasiatheria; Cetartiodactyla; Ruminantia; Pecora; Bovidae; Bovinae; Bos
303	TRINITY_DN31073_c0_g1	485.91	-1.22343	1.77304e-06	6.76855e-05	PMM_DROME	PMM_DROME	Q:34-277,H:10-254	56327%ID	E:105e-104	RecName: Full=Probable phosphomannomutase;	Eukaryota; Metazoa; Ecdysozoa; Arthropoda; Hexapoda; Insecta; Pterygota; Neoptera; Endopterygota; Diptera; Brachycera; Muscomorpha; Ephydroidea; Drosophilidae; Drosophila; Sophophora
716	TRINITY_DN35631_c2_g1	1432.97	-1.22424	0.000138891	0.0022483	MRC1_HUMAN	MRC1_HUMAN	Q:33-153,H:654-779	27344%ID	E:846e-06	RecName: Full=Macrophage mannose receptor 1;	Eukaryota; Metazoa; Chordata; Craniata; Vertebrata; Euteleostomi; Mammalia; Eutheria; Euarchontoglires; Primates; Haplorrhini; Catarrhini; Hominidae; Homo
757	TRINITY_DN37156_c0_g1	5283.29	-1.23284	0.000183337	0.0028014	ECI1_MOUSE	ECI1_MOUSE	Q:40-220,H:43-225	49727%ID	E:133e-58	RecName: Full=Enoyl-CoA delta isomerase 1, mitochondrial;	Eukaryota; Metazoa; Chordata; Craniata; Vertebrata; Euteleostomi; Mammalia; Eutheria; Euarchontoglires; Glires; Rodentia; Sciurognathi; Muroidea; Muridae; Murinae; Mus; Mus
1083	TRINITY_DN35404_c0_g3	9775.97	-1.25602	0.000681642	0.00728029	THIM_HUMAN	THIM_HUMAN	Q:135-299,H:252-306	67273%ID	E:18e-19	RecName: Full=3-ketoacyl-CoA thiolase, mitochondrial;	Eukaryota; Metazoa; Chordata; Craniata; Vertebrata; Euteleostomi; Mammalia; Eutheria; Euarchontoglires; Primates; Haplorrhini; Catarrhini; Hominidae; Homo`THIM_HUMAN	THIM_HUMAN	Q:1-81,H:225-251	66667%ID	E:18e-19	RecName: Full=3-ketoacyl-CoA thiolase, mitochondrial;	Eukaryota; Metazoa; Chordata; Craniata; Vertebrata; Euteleostomi; Mammalia; Eutheria; Euarchontoglires; Primates; Haplorrhini; Catarrhini; Hominidae; Homo
264	TRINITY_DN37074_c1_g1	550.632	-1.27065	6.28279e-07	2.75277e-05	DPGN_DIPMA	DPGN_DIPMA	Q:12-254,H:101-349	26966%ID	E:229e-13	RecName: Full=Serine protease inhibitor dipetalogastin;	Eukaryota; Metazoa; Ecdysozoa; Arthropoda; Hexapoda; Insecta; Pterygota; Neoptera; Paraneoptera; Hemiptera; Euhemiptera; Heteroptera; Panheteroptera; Cimicomorpha; Reduviidae; Triatominae; Dipetalogaster`DPGN_DIPMA	DPGN_DIPMA	Q:65-360,H:33-349	25%ID	E:228e-11	RecName: Full=Serine protease inhibitor dipetalogastin;	Eukaryota; Metazoa; Ecdysozoa; Arthropoda; Hexapoda; Insecta; Pterygota; Neoptera; Paraneoptera; Hemiptera; Euhemiptera; Heteroptera; Panheteroptera; Cimicomorpha; Reduviidae; Triatominae; Dipetalogaster`DPGN_DIPMA	DPGN_DIPMA	Q:100-396,H:14-332	26866%ID	E:16e-10	RecName: Full=Serine protease inhibitor dipetalogastin;	Eukaryota; Metazoa; Ecdysozoa; Arthropoda; Hexapoda; Insecta; Pterygota; Neoptera; Paraneoptera; Hemiptera; Euhemiptera; Heteroptera; Panheteroptera; Cimicomorpha; Reduviidae; Triatominae; Dipetalogaster
2311	TRINITY_DN34618_c0_g1	433.587	-1.27814	0.00906025	0.0453091	LOV_DROME	LOV_DROME	Q:1-114,H:728-847	71074%ID	E:445e-46	RecName: Full=Protein jim lovell;	Eukaryota; Metazoa; Ecdysozoa; Arthropoda; Hexapoda; Insecta; Pterygota; Neoptera; Endopterygota; Diptera; Brachycera; Muscomorpha; Ephydroidea; Drosophilidae; Drosophila; Sophophora
337	TRINITY_DN32241_c0_g2	60.656	-1.28831	3.56247e-06	0.000121564	WDR78_HUMAN	WDR78_HUMAN	Q:10-98,H:701-784	35955%ID	E:163e-10	RecName: Full=WD repeat-containing protein 78;	Eukaryota; Metazoa; Chordata; Craniata; Vertebrata; Euteleostomi; Mammalia; Eutheria; Euarchontoglires; Primates; Haplorrhini; Catarrhini; Hominidae; Homo
1497	TRINITY_DN33918_c0_g2	3627.35	-1.29254	0.0021789	0.0168463
2410	TRINITY_DN31436_c0_g1	383.193	-1.2989	0.0103034	0.0494519	KRAK_DROME	KRAK_DROME	Q:26-296,H:40-328	32646%ID	E:104e-36	RecName: Full=Probable serine hydrolase;	Eukaryota; Metazoa; Ecdysozoa; Arthropoda; Hexapoda; Insecta; Pterygota; Neoptera; Endopterygota; Diptera; Brachycera; Muscomorpha; Ephydroidea; Drosophilidae; Drosophila; Sophophora
1485	TRINITY_DN32291_c0_g1	1017.55	-1.31813	0.00213871	0.0166589	ABHDB_DANRE	ABHDB_DANRE	Q:35-137,H:53-153	46602%ID	E:615e-25	RecName: Full=Protein ABHD11 {ECO:0000305};	Eukaryota; Metazoa; Chordata; Craniata; Vertebrata; Euteleostomi; Actinopterygii; Neopterygii; Teleostei; Ostariophysi; Cypriniformes; Cyprinidae; Danio
2389	TRINITY_DN32839_c3_g3	219.727	-1.33121	0.0100641	0.0487279	TNNC1_DROME	TNNC1_DROME	Q:2-103,H:3-103	64706%ID	E:265e-40	RecName: Full=Troponin C, isoform 1;	Eukaryota; Metazoa; Ecdysozoa; Arthropoda; Hexapoda; Insecta; Pterygota; Neoptera; Endopterygota; Diptera; Brachycera; Muscomorpha; Ephydroidea; Drosophilidae; Drosophila; Sophophora`TNNC1_DROME	TNNC1_DROME	Q:12-68,H:89-145	38596%ID	E:147e-06	RecName: Full=Troponin C, isoform 1;	Eukaryota; Metazoa; Ecdysozoa; Arthropoda; Hexapoda; Insecta; Pterygota; Neoptera; Endopterygota; Diptera; Brachycera; Muscomorpha; Ephydroidea; Drosophilidae; Drosophila; Sophophora
364	TRINITY_DN35648_c0_g1	710.782	-1.34371	5.03579e-06	0.00015932	NPC1_PIG	NPC1_PIG	Q:1-128,H:1137-1264	67188%ID	E:531e-51	RecName: Full=Niemann-Pick C1 protein;	Eukaryota; Metazoa; Chordata; Craniata; Vertebrata; Euteleostomi; Mammalia; Eutheria; Laurasiatheria; Cetartiodactyla; Suina; Suidae; Sus
833	TRINITY_DN37451_c1_g3	117.663	-1.35635	0.000270698	0.00375889	UDB31_CANLF	UDB31_CANLF	Q:20-516,H:18-525	32638%ID	E:125e-77	RecName: Full=UDP-glucuronosyltransferase 2B31;	Eukaryota; Metazoa; Chordata; Craniata; Vertebrata; Euteleostomi; Mammalia; Eutheria; Laurasiatheria; Carnivora; Caniformia; Canidae; Canis
2273	TRINITY_DN27203_c0_g1	107.948	-1.36187	0.00864095	0.0439727
2087	TRINITY_DN37202_c1_g1	1868.32	-1.36267	0.00651876	0.0361296	NUDEL_DROME	NUDEL_DROME	Q:1680-2111,H:904-1052	3949%ID	E:939e-23	RecName: Full=Serine protease nudel;	Eukaryota; Metazoa; Ecdysozoa; Arthropoda; Hexapoda; Insecta; Pterygota; Neoptera; Endopterygota; Diptera; Brachycera; Muscomorpha; Ephydroidea; Drosophilidae; Drosophila; Sophophora`NUDEL_DROME	NUDEL_DROME	Q:1704-1973,H:1728-1814	4086%ID	E:121e-08	RecName: Full=Serine protease nudel;	Eukaryota; Metazoa; Ecdysozoa; Arthropoda; Hexapoda; Insecta; Pterygota; Neoptera; Endopterygota; Diptera; Brachycera; Muscomorpha; Ephydroidea; Drosophilidae; Drosophila; Sophophora
305	TRINITY_DN36063_c0_g1	2679.19	-1.37173	1.89099e-06	7.1715e-05	GPAT1_HUMAN	GPAT1_HUMAN	Q:44-676,H:172-809	32836%ID	E:322e-114	RecName: Full=Glycerol-3-phosphate acyltransferase 1, mitochondrial;	Eukaryota; Metazoa; Chordata; Craniata; Vertebrata; Euteleostomi; Mammalia; Eutheria; Euarchontoglires; Primates; Haplorrhini; Catarrhini; Hominidae; Homo
483	TRINITY_DN30649_c0_g1	1491.68	-1.39474	2.4372e-05	0.000583667	S35B1_DROME	S35B1_DROME	Q:1-227,H:97-324	57205%ID	E:128e-81	RecName: Full=Solute carrier family 35 member B1 homolog;	Eukaryota; Metazoa; Ecdysozoa; Arthropoda; Hexapoda; Insecta; Pterygota; Neoptera; Endopterygota; Diptera; Brachycera; Muscomorpha; Ephydroidea; Drosophilidae; Drosophila; Sophophora
997	TRINITY_DN35375_c0_g2	3327.49	-1.39591	0.000530382	0.00616402	CPT2_DANRE	CPT2_DANRE	Q:125-211,H:172-200	75862%ID	E:475e-20	RecName: Full=Carnitine O-palmitoyltransferase 2, mitochondrial;	Eukaryota; Metazoa; Chordata; Craniata; Vertebrata; Euteleostomi; Actinopterygii; Neopterygii; Teleostei; Ostariophysi; Cypriniformes; Cyprinidae; Danio`CPT2_DANRE	CPT2_DANRE	Q:4-78,H:152-176	68%ID	E:475e-20	RecName: Full=Carnitine O-palmitoyltransferase 2, mitochondrial;	Eukaryota; Metazoa; Chordata; Craniata; Vertebrata; Euteleostomi; Actinopterygii; Neopterygii; Teleostei; Ostariophysi; Cypriniformes; Cyprinidae; Danio`CPT2_DANRE	CPT2_DANRE	Q:231-299,H:207-229	65217%ID	E:475e-20	RecName: Full=Carnitine O-palmitoyltransferase 2, mitochondrial;	Eukaryota; Metazoa; Chordata; Craniata; Vertebrata; Euteleostomi; Actinopterygii; Neopterygii; Teleostei; Ostariophysi; Cypriniformes; Cyprinidae; Danio
780	TRINITY_DN34595_c0_g1	847.855	-1.40807	0.000208065	0.0030855	CHIT2_DROME	CHIT2_DROME	Q:20-144,H:64-188	528%ID	E:755e-45	RecName: Full=Probable chitinase 2;	Eukaryota; Metazoa; Ecdysozoa; Arthropoda; Hexapoda; Insecta; Pterygota; Neoptera; Endopterygota; Diptera; Brachycera; Muscomorpha; Ephydroidea; Drosophilidae; Drosophila; Sophophora
1985	TRINITY_DN31729_c0_g1	184.28	-1.42184	0.0055274	0.0321931	FOXL2_MOUSE	FOXL2_MOUSE	Q:44-176,H:1-139	60993%ID	E:25e-48	RecName: Full=Forkhead box protein L2;	Eukaryota; Metazoa; Chordata; Craniata; Vertebrata; Euteleostomi; Mammalia; Eutheria; Euarchontoglires; Glires; Rodentia; Sciurognathi; Muroidea; Muridae; Murinae; Mus; Mus
846	TRINITY_DN28252_c0_g1	41.4171	-1.42957	0.00029645	0.00405323	TCF15_CHICK	TCF15_CHICK	Q:358-636,H:63-160	54082%ID	E:316e-25	RecName: Full=Transcription factor 15;	Eukaryota; Metazoa; Chordata; Craniata; Vertebrata; Euteleostomi; Archelosauria; Archosauria; Dinosauria; Saurischia; Theropoda; Coelurosauria; Aves; Neognathae; Galloanserae; Galliformes; Phasianidae; Phasianinae; Gallus
1873	TRINITY_DN30182_c0_g1	1537.03	-1.44896	0.00460239	0.0284228
1286	TRINITY_DN34556_c0_g1	1405.28	-1.45462	0.0013484	0.0121283	ELOV1_MOUSE	ELOV1_MOUSE	Q:389-733,H:12-126	37391%ID	E:265e-42	RecName: Full=Elongation of very long chain fatty acids protein 1 {ECO:0000255|HAMAP-Rule:MF_03201, ECO:0000305};	Eukaryota; Metazoa; Chordata; Craniata; Vertebrata; Euteleostomi; Mammalia; Eutheria; Euarchontoglires; Glires; Rodentia; Sciurognathi; Muroidea; Muridae; Murinae; Mus; Mus`ELOV1_MOUSE	ELOV1_MOUSE	Q:816-1199,H:126-255	42748%ID	E:265e-42	RecName: Full=Elongation of very long chain fatty acids protein 1 {ECO:0000255|HAMAP-Rule:MF_03201, ECO:0000305};	Eukaryota; Metazoa; Chordata; Craniata; Vertebrata; Euteleostomi; Mammalia; Eutheria; Euarchontoglires; Glires; Rodentia; Sciurognathi; Muroidea; Muridae; Murinae; Mus; Mus`ELOV1_MOUSE	ELOV1_MOUSE	Q:1677-2120,H:11-157	32886%ID	E:323e-16	RecName: Full=Elongation of very long chain fatty acids protein 1 {ECO:0000255|HAMAP-Rule:MF_03201, ECO:0000305};	Eukaryota; Metazoa; Chordata; Craniata; Vertebrata; Euteleostomi; Mammalia; Eutheria; Euarchontoglires; Glires; Rodentia; Sciurognathi; Muroidea; Muridae; Murinae; Mus; Mus
1271	TRINITY_DN36556_c0_g1	80.5942	-1.45849	0.00129226	0.0117727	WDR11_HUMAN	WDR11_HUMAN	Q:1466-690,H:292-519	28%ID	E:272e-32	RecName: Full=WD repeat-containing protein 11;	Eukaryota; Metazoa; Chordata; Craniata; Vertebrata; Euteleostomi; Mammalia; Eutheria; Euarchontoglires; Primates; Haplorrhini; Catarrhini; Hominidae; Homo`WDR11_HUMAN	WDR11_HUMAN	Q:637-506,H:518-561	56818%ID	E:272e-32	RecName: Full=WD repeat-containing protein 11;	Eukaryota; Metazoa; Chordata; Craniata; Vertebrata; Euteleostomi; Mammalia; Eutheria; Euarchontoglires; Primates; Haplorrhini; Catarrhini; Hominidae; Homo`WDR11_HUMAN	WDR11_HUMAN	Q:1623-1546,H:269-294	61538%ID	E:272e-32	RecName: Full=WD repeat-containing protein 11;	Eukaryota; Metazoa; Chordata; Craniata; Vertebrata; Euteleostomi; Mammalia; Eutheria; Euarchontoglires; Primates; Haplorrhini; Catarrhini; Hominidae; Homo
157	TRINITY_DN32767_c1_g1	183.065	-1.46611	6.84391e-09	5.04226e-07	HMT2_ARATH	HMT2_ARATH	Q:5-196,H:21-214	42929%ID	E:868e-42	RecName: Full=Homocysteine S-methyltransferase 2;	Eukaryota; Viridiplantae; Streptophyta; Embryophyta; Tracheophyta; Spermatophyta; Magnoliophyta; eudicotyledons; Gunneridae; Pentapetalae; rosids; malvids; Brassicales; Brassicaceae; Camelineae; Arabidopsis
1088	TRINITY_DN37769_c2_g1	290.098	-1.46973	0.000687366	0.00730768	ELOV7_HUMAN	ELOV7_HUMAN	Q:53-267,H:2-216	47727%ID	E:229e-59	RecName: Full=Elongation of very long chain fatty acids protein 7 {ECO:0000255|HAMAP-Rule:MF_03207, ECO:0000305};	Eukaryota; Metazoa; Chordata; Craniata; Vertebrata; Euteleostomi; Mammalia; Eutheria; Euarchontoglires; Primates; Haplorrhini; Catarrhini; Hominidae; Homo
802	TRINITY_DN28189_c0_g1	61.6163	-1.48176	0.00023934	0.00345192	LEDL2_DROME	LEDL2_DROME	Q:11-138,H:44-174	27941%ID	E:947e-08
1812	TRINITY_DN31063_c0_g1	279.71	-1.4823	0.00414878	0.0264424	ELOV4_MACMU	ELOV4_MACMU	Q:1-282,H:12-313	48344%ID	E:306e-101	RecName: Full=Elongation of very long chain fatty acids protein 4 {ECO:0000255|HAMAP-Rule:MF_03204, ECO:0000305};	Eukaryota; Metazoa; Chordata; Craniata; Vertebrata; Euteleostomi; Mammalia; Eutheria; Euarchontoglires; Primates; Haplorrhini; Catarrhini; Cercopithecidae; Cercopithecinae; Macaca
1756	TRINITY_DN34262_c0_g1	188.093	-1.49546	0.00375715	0.0247103	CLC4K_MOUSE	CLC4K_MOUSE	Q:154-272,H:210-324	312%ID	E:347e-09	RecName: Full=C-type lectin domain family 4 member K;	Eukaryota; Metazoa; Chordata; Craniata; Vertebrata; Euteleostomi; Mammalia; Eutheria; Euarchontoglires; Glires; Rodentia; Sciurognathi; Muroidea; Muridae; Murinae; Mus; Mus
1784	TRINITY_DN29651_c0_g1	45.4656	-1.49647	0.00392081	0.0254215	PAR15_HUMAN	PAR15_HUMAN	Q:149-327,H:482-677	30%ID	E:205e-13	RecName: Full=Poly [ADP-ribose] polymerase 15;	Eukaryota; Metazoa; Chordata; Craniata; Vertebrata; Euteleostomi; Mammalia; Eutheria; Euarchontoglires; Primates; Haplorrhini; Catarrhini; Hominidae; Homo
739	TRINITY_DN35493_c1_g1	776.09	-1.51922	0.000160481	0.00251189	MAFA_DANRE	MAFA_DANRE	Q:282-375,H:196-289	54255%ID	E:726e-27	RecName: Full=Transcription factor MafA;	Eukaryota; Metazoa; Chordata; Craniata; Vertebrata; Euteleostomi; Actinopterygii; Neopterygii; Teleostei; Ostariophysi; Cypriniformes; Cyprinidae; Danio
408	TRINITY_DN36590_c0_g1	1388.53	-1.52342	9.42689e-06	0.000267257	APH4_DROME	APH4_DROME	Q:23-144,H:133-249	57377%ID	E:251e-40	RecName: Full=Alkaline phosphatase 4;	Eukaryota; Metazoa; Ecdysozoa; Arthropoda; Hexapoda; Insecta; Pterygota; Neoptera; Endopterygota; Diptera; Brachycera; Muscomorpha; Ephydroidea; Drosophilidae; Drosophila; Sophophora
1619	TRINITY_DN28442_c0_g1	69.3671	-1.52396	0.00289474	0.0206816	HS3S4_HUMAN	HS3S4_HUMAN	Q:1-204,H:248-452	42029%ID	E:45e-54	RecName: Full=Heparan sulfate glucosamine 3-O-sulfotransferase 4;	Eukaryota; Metazoa; Chordata; Craniata; Vertebrata; Euteleostomi; Mammalia; Eutheria; Euarchontoglires; Primates; Haplorrhini; Catarrhini; Hominidae; Homo
525	TRINITY_DN31525_c0_g1	1155.97	-1.53797	3.69124e-05	0.000813268	CP315_DROME	CP315_DROME	Q:1-166,H:317-483	43275%ID	E:258e-40	RecName: Full=Cytochrome P450 315a1, mitochondrial;	Eukaryota; Metazoa; Ecdysozoa; Arthropoda; Hexapoda; Insecta; Pterygota; Neoptera; Endopterygota; Diptera; Brachycera; Muscomorpha; Ephydroidea; Drosophilidae; Drosophila; Sophophora
198	TRINITY_DN31608_c0_g2	66.2428	-1.55329	6.4028e-08	3.74047e-06	BTBD3_CALJA	BTBD3_CALJA	Q:43-279,H:121-349	28163%ID	E:295e-09	RecName: Full=BTB/POZ domain-containing protein 3;	Eukaryota; Metazoa; Chordata; Craniata; Vertebrata; Euteleostomi; Mammalia; Eutheria; Euarchontoglires; Primates; Haplorrhini; Platyrrhini; Cebidae; Callitrichinae; Callithrix
1264	TRINITY_DN37591_c1_g1	6946.98	-1.58117	0.00124794	0.01142	VIT1_PERAM	VIT1_PERAM	Q:178-549,H:1305-1698	21891%ID	E:593e-17	RecName: Full=Vitellogenin-1;	Eukaryota; Metazoa; Ecdysozoa; Arthropoda; Hexapoda; Insecta; Pterygota; Neoptera; Orthopteroidea; Dictyoptera; Blattodea; Blattoidea; Blattidae; Blattinae; Periplaneta
786	TRINITY_DN32082_c0_g1	484.073	-1.5948	0.000217326	0.00319824	PICO_DROAN	PICO_DROAN	Q:1-208,H:254-464	32227%ID	E:473e-35	RecName: Full=Putative inorganic phosphate cotransporter;	Eukaryota; Metazoa; Ecdysozoa; Arthropoda; Hexapoda; Insecta; Pterygota; Neoptera; Endopterygota; Diptera; Brachycera; Muscomorpha; Ephydroidea; Drosophilidae; Drosophila; Sophophora
550	TRINITY_DN35458_c1_g1	404.36	-1.6319	4.80219e-05	0.00100994	IDUA_HUMAN	IDUA_HUMAN	Q:1-123,H:504-633	38168%ID	E:192e-13	RecName: Full=Alpha-L-iduronidase;	Eukaryota; Metazoa; Chordata; Craniata; Vertebrata; Euteleostomi; Mammalia; Eutheria; Euarchontoglires; Primates; Haplorrhini; Catarrhini; Hominidae; Homo
537	TRINITY_DN36964_c0_g1	4352.57	-1.6429	4.25639e-05	0.00091564	GRID1_RAT	GRID1_RAT	Q:111-396,H:513-802	19388%ID	E:383e-06	RecName: Full=Glutamate receptor ionotropic, delta-1;	Eukaryota; Metazoa; Chordata; Craniata; Vertebrata; Euteleostomi; Mammalia; Eutheria; Euarchontoglires; Glires; Rodentia; Sciurognathi; Muroidea; Muridae; Murinae; Rattus
78	TRINITY_DN34012_c0_g5	46.3776	-1.65154	4.58263e-12	6.77596e-10
688	TRINITY_DN32904_c0_g1	1603.46	-1.69986	0.00011545	0.001941	RPB2_DROME	RPB2_DROME	Q:2375-2301,H:1151-1175	100%ID	E:6e-06	RecName: Full=DNA-directed RNA polymerase II subunit RPB2;	Eukaryota; Metazoa; Ecdysozoa; Arthropoda; Hexapoda; Insecta; Pterygota; Neoptera; Endopterygota; Diptera; Brachycera; Muscomorpha; Ephydroidea; Drosophilidae; Drosophila; Sophophora
1143	TRINITY_DN33247_c1_g1	1112.7	-1.70501	0.000825382	0.00835275	PDXH_CUPNH	PDXH_CUPNH	Q:1539-2006,H:56-199	29487%ID	E:337e-15	RecName: Full=Pyridoxine/pyridoxamine 5'-phosphate oxidase {ECO:0000255|HAMAP-Rule:MF_01629};	Bacteria; Proteobacteria; Betaproteobacteria; Burkholderiales; Burkholderiaceae; Cupriavidus
818	TRINITY_DN30423_c0_g1	695.096	-1.73713	0.00025579	0.00361928	VNN1_BOVIN	VNN1_BOVIN	Q:1-136,H:373-499	28777%ID	E:481e-06	RecName: Full=Pantetheinase;	Eukaryota; Metazoa; Chordata; Craniata; Vertebrata; Euteleostomi; Mammalia; Eutheria; Laurasiatheria; Cetartiodactyla; Ruminantia; Pecora; Bovidae; Bovinae; Bos
326	TRINITY_DN37951_c1_g1	122.803	-1.79117	2.83318e-06	0.000100526
543	TRINITY_DN36129_c0_g2	56.4852	-1.87692	4.3849e-05	0.000934073	CCD40_DANRE	CCD40_DANRE	Q:83-550,H:74-541	23222%ID	E:277e-16	RecName: Full=Coiled-coil domain-containing protein 40 {ECO:0000305};	Eukaryota; Metazoa; Chordata; Craniata; Vertebrata; Euteleostomi; Actinopterygii; Neopterygii; Teleostei; Ostariophysi; Cypriniformes; Cyprinidae; Danio
671	TRINITY_DN36799_c0_g1	1389.52	-1.88509	0.000103081	0.00177696	EST1E_MOUSE	EST1E_MOUSE	Q:1-348,H:5-354	36066%ID	E:167e-59	RecName: Full=Carboxylesterase 1E;	Eukaryota; Metazoa; Chordata; Craniata; Vertebrata; Euteleostomi; Mammalia; Eutheria; Euarchontoglires; Glires; Rodentia; Sciurognathi; Muroidea; Muridae; Murinae; Mus; Mus
277	TRINITY_DN31472_c3_g1	44.0611	-2.03078	8.77084e-07	3.66254e-05
46	TRINITY_DN36433_c0_g2	378.149	-2.19062	9.6161e-16	2.36658e-13	TENA_DROME	TENA_DROME	Q:141-351,H:612-803	2618%ID	E:101e-09	RecName: Full=Teneurin-a;	Eukaryota; Metazoa; Ecdysozoa; Arthropoda; Hexapoda; Insecta; Pterygota; Neoptera; Endopterygota; Diptera; Brachycera; Muscomorpha; Ephydroidea; Drosophilidae; Drosophila; Sophophora`TENA_DROME	TENA_DROME	Q:151-351,H:563-746	25234%ID	E:855e-07	RecName: Full=Teneurin-a;	Eukaryota; Metazoa; Ecdysozoa; Arthropoda; Hexapoda; Insecta; Pterygota; Neoptera; Endopterygota; Diptera; Brachycera; Muscomorpha; Ephydroidea; Drosophilidae; Drosophila; Sophophora
81	TRINITY_DN29720_c0_g1	226.393	-2.28848	5.39401e-12	7.70278e-10	PLC2_CAEEL	PLC2_CAEEL	Q:1-111,H:171-207	59459%ID	E:497e-11	RecName: Full=Putative 1-acyl-sn-glycerol-3-phosphate acyltransferase acl-2;	Eukaryota; Metazoa; Ecdysozoa; Nematoda; Chromadorea; Rhabditida; Rhabditoidea; Rhabditidae; Peloderinae; Caenorhabditis`PLC2_CAEEL	PLC2_CAEEL	Q:167-334,H:209-265	40351%ID	E:497e-11	RecName: Full=Putative 1-acyl-sn-glycerol-3-phosphate acyltransferase acl-2;	Eukaryota; Metazoa; Ecdysozoa; Nematoda; Chromadorea; Rhabditida; Rhabditoidea; Rhabditidae; Peloderinae; Caenorhabditis
143	TRINITY_DN31039_c1_g2	185.432	-2.89028	2.9309e-09	2.37075e-07	DPEH1_SCHPO	DPEH1_SCHPO	Q:271-327,H:350-368	73684%ID	E:216e-06	RecName: Full=Uncharacterized dipeptidase C3A1110c;	Eukaryota; Fungi; Dikarya; Ascomycota; Taphrinomycotina; Schizosaccharomycetes; Schizosaccharomycetales; Schizosaccharomycetaceae; Schizosaccharomyces`DPEH1_SCHPO	DPEH1_SCHPO	Q:129-203,H:322-347	46154%ID	E:216e-06	RecName: Full=Uncharacterized dipeptidase C3A1110c;	Eukaryota; Fungi; Dikarya; Ascomycota; Taphrinomycotina; Schizosaccharomycetes; Schizosaccharomycetales; Schizosaccharomycetaceae; Schizosaccharomyces`DPEH1_SCHPO	DPEH1_SCHPO	Q:1-84,H:298-325	35714%ID	E:216e-06	RecName: Full=Uncharacterized dipeptidase C3A1110c;	Eukaryota; Fungi; Dikarya; Ascomycota; Taphrinomycotina; Schizosaccharomycetes; Schizosaccharomycetales; Schizosaccharomycetaceae; Schizosaccharomyces
161	TRINITY_DN33917_c0_g2	377.747	-2.9948	7.4905e-09	5.38153e-07	CBPA2_MOUSE	CBPA2_MOUSE	Q:24-422,H:6-408	36453%ID	E:145e-78	RecName: Full=Carboxypeptidase A2;	Eukaryota; Metazoa; Chordata; Craniata; Vertebrata; Euteleostomi; Mammalia; Eutheria; Euarchontoglires; Glires; Rodentia; Sciurognathi; Muroidea; Muridae; Murinae; Mus; Mus
115	TRINITY_DN30858_c0_g3	39.847	-3.06832	2.11812e-10	2.13046e-08	B3GN7_MOUSE	B3GN7_MOUSE	Q:1-164,H:218-387	26901%ID	E:724e-14	RecName: Full=UDP-GlcNAc:betaGal beta-1,3-N-acetylglucosaminyltransferase 7;	Eukaryota; Metazoa; Chordata; Craniata; Vertebrata; Euteleostomi; Mammalia; Eutheria; Euarchontoglires; Glires; Rodentia; Sciurognathi; Muroidea; Muridae; Murinae; Mus; Mus
[truncated: 119 more columns]
