# Supplementary material for: Transcriptomic and life history responses of the mayfly Neocloeon triangulifer to chronic diel thermal challenge
Source: Sci Rep. 2020 Nov 5;10:19119. doi: 10.1038/s41598-020-75064-y (PMC7644658; doi:10.1038/s41598-020-75064-y)
Supplement: Supplementary file 6 — Supplementary Table S6. [file 41598_2020_75064_MOESM6_ESM.xlsx]

## Sheet: 19.5 vs 28.5
	gene	baseMean	log2FoldChange	pvalue	padj	ANNOT
5	TRINITY_DN35901_c0_g3	636.533	6.55364	1.13815e-44	2.63299e-41
8	TRINITY_DN35512_c0_g2	587.526	6.47866	5.07249e-39	7.33418e-36
7	TRINITY_DN35512_c0_g1	155.633	6.44421	3.81495e-40	6.30394e-37	CU01_ANOGA^CU01_ANOGA^Q:57-102,H:48-96^7551%ID^E:527e-17^RecName: Full=Cuticle protein;^Eukaryota; Metazoa; Ecdysozoa; Arthropoda; Hexapoda; Insecta; Pterygota; Neoptera; Endopterygota; Diptera; Nematocera; Culicoidea; Culicidae; Anophelinae; Anopheles
10	TRINITY_DN32213_c0_g2	2492.9	6.26001	7.0271e-36	8.12825e-33
3	TRINITY_DN34079_c0_g2	544.247	6.07708	4.50362e-48	1.73645e-44	CHI10_DROME^CHI10_DROME^Q:74-268,H:602-792^26442%ID^E:101e-06^^
4	TRINITY_DN32160_c0_g1	1076.73	6.01013	3.34695e-45	9.67855e-42
9	TRINITY_DN29671_c2_g1	309.035	5.99923	2.74297e-36	3.52532e-33	HEPS_PONAB^HEPS_PONAB^Q:334-474,H:159-205^53191%ID^E:19e-12^RecName: Full=Serine protease hepsin;^Eukaryota; Metazoa; Chordata; Craniata; Vertebrata; Euteleostomi; Mammalia; Eutheria; Euarchontoglires; Primates; Haplorrhini; Catarrhini; Hominidae; Pongo
12	TRINITY_DN36326_c0_g2	558.147	5.87446	4.61336e-31	4.43533e-28
16	TRINITY_DN35072_c0_g1	1400.54	5.59711	5.62022e-29	4.06307e-26
11	TRINITY_DN35586_c0_g1	3459.85	5.5967	8.84591e-32	9.30188e-29
21	TRINITY_DN35684_c0_g3	119.825	5.34632	2.2472e-26	1.23778e-23	RESIL_DROME^RESIL_DROME^Q:111-297,H:198-402^41827%ID^E:201e-21^RecName: Full=Pro-resilin;^Eukaryota; Metazoa; Ecdysozoa; Arthropoda; Hexapoda; Insecta; Pterygota; Neoptera; Endopterygota; Diptera; Brachycera; Muscomorpha; Ephydroidea; Drosophilidae; Drosophila; Sophophora
15	TRINITY_DN31499_c0_g1	2273.23	5.13402	1.31811e-29	1.01644e-26
28	TRINITY_DN34454_c1_g5	491.526	5.03954	1.79872e-24	7.43064e-22	CU21_LOCMI^CU21_LOCMI^Q:3-203,H:65-131^85075%ID^E:301e-35^RecName: Full=Cuticle protein 21;^Eukaryota; Metazoa; Ecdysozoa; Arthropoda; Hexapoda; Insecta; Pterygota; Neoptera; Orthopteroidea; Orthoptera; Caelifera; Acridomorpha; Acridoidea; Acrididae; Oedipodinae; Locusta
2	TRINITY_DN36606_c0_g1	1865.14	4.84209	1.35797e-49	7.85379e-46	CHIT_MANSE^CHIT_MANSE^Q:1413-2141,H:257-543^24916%ID^E:18e-15^RecName: Full=Endochitinase;^Eukaryota; Metazoa; Ecdysozoa; Arthropoda; Hexapoda; Insecta; Pterygota; Neoptera; Endopterygota; Lepidoptera; Glossata; Ditrysia; Bombycoidea; Sphingidae; Sphinginae; Sphingini; Manduca
37	TRINITY_DN34454_c1_g9	70.6229	4.71474	8.32266e-22	2.60184e-19	CU19_LOCMI^CU19_LOCMI^Q:1-64,H:56-119^71875%ID^E:16e-24^RecName: Full=Cuticle protein 19;^Eukaryota; Metazoa; Ecdysozoa; Arthropoda; Hexapoda; Insecta; Pterygota; Neoptera; Orthopteroidea; Orthoptera; Caelifera; Acridomorpha; Acridoidea; Acrididae; Oedipodinae; Locusta
31	TRINITY_DN31889_c0_g1	414.959	4.64402	1.73767e-23	6.48376e-21
24	TRINITY_DN29851_c0_g2	245.402	4.61983	2.50026e-25	1.20502e-22	LIPR1_HUMAN^LIPR1_HUMAN^Q:1-204,H:150-375^3114%ID^E:158e-16^RecName: Full=Inactive pancreatic lipase-related protein 1;^Eukaryota; Metazoa; Chordata; Craniata; Vertebrata; Euteleostomi; Mammalia; Eutheria; Euarchontoglires; Primates; Haplorrhini; Catarrhini; Hominidae; Homo
46	TRINITY_DN34355_c1_g1	9001.88	4.6162	5.20035e-20	1.30766e-17	CUC1B_TENMO^CUC1B_TENMO^Q:21-76,H:22-79^60345%ID^E:295e-15^RecName: Full=Pupal cuticle protein C1B;^Eukaryota; Metazoa; Ecdysozoa; Arthropoda; Hexapoda; Insecta; Pterygota; Neoptera; Endopterygota; Coleoptera; Polyphaga; Cucujiformia; Tenebrionidae; Tenebrio
20	TRINITY_DN30272_c0_g1	122.457	4.58406	1.43786e-26	8.31584e-24	COGS_UCAPU^COGS_UCAPU^Q:402-634,H:1-224^38559%ID^E:745e-40^RecName: Full=Brachyurin;^Eukaryota; Metazoa; Ecdysozoa; Arthropoda; Crustacea; Malacostraca; Eumalacostraca; Eucarida; Decapoda; Pleocyemata; Brachyura; Eubrachyura; Ocypodoidea; Ocypodidae; Ucinae; Uca; Leptuca`COGS_UCAPU^COGS_UCAPU^Q:75-294,H:1-210^36937%ID^E:305e-34^RecName: Full=Brachyurin;^Eukaryota; Metazoa; Ecdysozoa; Arthropoda; …
52	TRINITY_DN35326_c0_g2	19020.7	4.57871	1.13371e-18	2.52184e-16	CU20_TENMO^CU20_TENMO^Q:84-167,H:60-141^5119%ID^E:433e-17^RecName: Full=Adult-specific cuticular protein ACP-20;^Eukaryota; Metazoa; Ecdysozoa; Arthropoda; Hexapoda; Insecta; Pterygota; Neoptera; Endopterygota; Coleoptera; Polyphaga; Cucujiformia; Tenebrionidae; Tenebrio
38	TRINITY_DN32348_c0_g1	221.909	4.54336	1.29231e-21	3.93371e-19	CP303_DROME^CP303_DROME^Q:6-500,H:5-501^40%ID^E:385e-134^RecName: Full=Probable cytochrome P450 303a1;^Eukaryota; Metazoa; Ecdysozoa; Arthropoda; Hexapoda; Insecta; Pterygota; Neoptera; Endopterygota; Diptera; Brachycera; Muscomorpha; Ephydroidea; Drosophilidae; Drosophila; Sophophora
27	TRINITY_DN34668_c0_g2	775.384	4.50091	5.75506e-25	2.46551e-22
33	TRINITY_DN31781_c0_g3	173.835	4.49824	5.87835e-23	2.06045e-20
55	TRINITY_DN35512_c0_g4	496.183	4.48715	2.21107e-18	4.65008e-16
18	TRINITY_DN35512_c0_g5	6640.13	4.48659	3.18156e-27	2.04451e-24	CUA2B_TENMO^CUA2B_TENMO^Q:18-107,H:1-92^76087%ID^E:343e-44^RecName: Full=Larval cuticle protein A2B;^Eukaryota; Metazoa; Ecdysozoa; Arthropoda; Hexapoda; Insecta; Pterygota; Neoptera; Endopterygota; Coleoptera; Polyphaga; Cucujiformia; Tenebrionidae; Tenebrio
54	TRINITY_DN29642_c0_g1	116.543	4.42944	1.69114e-18	3.62249e-16
43	TRINITY_DN34271_c0_g2	4250.8	4.33478	1.60799e-20	4.32548e-18
51	TRINITY_DN32415_c0_g1	587.655	4.29604	9.34183e-19	2.11876e-16	PRP2_SOYBN^PRP2_SOYBN^Q:1024-812,H:42-112^47887%ID^E:646e-08^RecName: Full=Repetitive proline-rich cell wall protein 2;^Eukaryota; Viridiplantae; Streptophyta; Embryophyta; Tracheophyta; Spermatophyta; Magnoliophyta; eudicotyledons; Gunneridae; Pentapetalae; rosids; fabids; Fabales; Fabaceae; Papilionoideae; Phaseoleae; Glycine; Soja`PRP2_SOYBN^PRP2_SOYBN^Q:1024-812,H:132-202^47887%ID^E:102e-07^R…
64	TRINITY_DN35901_c1_g1	4054.44	4.23435	3.47205e-16	6.27518e-14	CU01_ANOGA^CU01_ANOGA^Q:29-117,H:44-135^69565%ID^E:265e-37^RecName: Full=Cuticle protein;^Eukaryota; Metazoa; Ecdysozoa; Arthropoda; Hexapoda; Insecta; Pterygota; Neoptera; Endopterygota; Diptera; Nematocera; Culicoidea; Culicidae; Anophelinae; Anopheles
63	TRINITY_DN29590_c0_g1	30.7266	4.22887	3.3029e-16	6.06423e-14
34	TRINITY_DN34977_c1_g2	6113.56	4.21788	8.13598e-23	2.76791e-20	Z512B_HUMAN^Z512B_HUMAN^Q:362-550,H:163-318^37436%ID^E:245e-08^RecName: Full=Zinc finger protein 512B;^Eukaryota; Metazoa; Chordata; Craniata; Vertebrata; Euteleostomi; Mammalia; Eutheria; Euarchontoglires; Primates; Haplorrhini; Catarrhini; Hominidae; Homo`Z512B_HUMAN^Z512B_HUMAN^Q:403-544,H:158-294^375%ID^E:879e-06^RecName: Full=Zinc finger protein 512B;^Eukaryota; Metazoa; Chordata; Craniata; …
30	TRINITY_DN37109_c0_g3	543.955	4.13909	1.02637e-23	3.95732e-21	YELL_DROER^YELL_DROER^Q:20-409,H:21-409^42893%ID^E:809e-111^RecName: Full=Protein yellow;^Eukaryota; Metazoa; Ecdysozoa; Arthropoda; Hexapoda; Insecta; Pterygota; Neoptera; Endopterygota; Diptera; Brachycera; Muscomorpha; Ephydroidea; Drosophilidae; Drosophila; Sophophora
50	TRINITY_DN31781_c0_g1	632.176	4.13402	7.18919e-19	1.66315e-16	OBP70_ANOGA^OBP70_ANOGA^Q:10-106,H:14-111^34314%ID^E:993e-11^RecName: Full=General odorant-binding protein 70;^Eukaryota; Metazoa; Ecdysozoa; Arthropoda; Hexapoda; Insecta; Pterygota; Neoptera; Endopterygota; Diptera; Nematocera; Culicoidea; Culicidae; Anophelinae; Anopheles
36	TRINITY_DN29819_c0_g1	287.407	4.12476	2.37199e-22	7.62135e-20	HGNAT_HUMAN^HGNAT_HUMAN^Q:1-215,H:282-505^42035%ID^E:265e-45^RecName: Full=Heparan-alpha-glucosaminide N-acetyltransferase;^Eukaryota; Metazoa; Chordata; Craniata; Vertebrata; Euteleostomi; Mammalia; Eutheria; Euarchontoglires; Primates; Haplorrhini; Catarrhini; Hominidae; Homo
35	TRINITY_DN30350_c0_g1	732.481	4.10172	1.4932e-22	4.93481e-20	CCCP_DROME^CCCP_DROME^Q:20-174,H:33-192^2454%ID^E:391e-10^RecName: Full=Circadian clock-controlled protein;^Eukaryota; Metazoa; Ecdysozoa; Arthropoda; Hexapoda; Insecta; Pterygota; Neoptera; Endopterygota; Diptera; Brachycera; Muscomorpha; Ephydroidea; Drosophilidae; Drosophila; Sophophora
72	TRINITY_DN35512_c0_g7	300.702	4.07994	1.95051e-15	3.13355e-13
79	TRINITY_DN30165_c0_g1	754.091	4.04723	6.1522e-15	9.00792e-13
69	TRINITY_DN31051_c0_g1	31.0469	4.04403	1.27202e-15	2.13238e-13
81	TRINITY_DN30590_c0_g2	199.093	3.99243	6.90151e-15	9.87637e-13
45	TRINITY_DN31491_c0_g1	134.715	3.97052	2.3699e-20	6.09171e-18
58	TRINITY_DN36449_c0_g1	481.117	3.93923	1.09445e-17	2.18267e-15
86	TRINITY_DN36976_c0_g2	60.4751	3.92469	3.84115e-14	5.16635e-12
61	TRINITY_DN28717_c0_g1	89.162	3.89877	1.8496e-16	3.50726e-14
71	TRINITY_DN33630_c0_g1	1262.62	3.88005	1.74374e-15	2.84082e-13
90	TRINITY_DN34810_c0_g1	79.2166	3.84455	5.8464e-14	7.51392e-12
78	TRINITY_DN34211_c0_g2	243.555	3.84231	5.71032e-15	8.46812e-13	CUT1_CAEEL^CUT1_CAEEL^Q:1-235,H:38-256^24473%ID^E:521e-08^RecName: Full=Cuticlin-1;^Eukaryota; Metazoa; Ecdysozoa; Nematoda; Chromadorea; Rhabditida; Rhabditoidea; Rhabditidae; Peloderinae; Caenorhabditis
84	TRINITY_DN27709_c0_g1	155.621	3.80682	2.33648e-14	3.21739e-12	LIPP_RABIT^LIPP_RABIT^Q:76-338,H:53-329^36491%ID^E:107e-40^RecName: Full=Pancreatic triacylglycerol lipase;^Eukaryota; Metazoa; Chordata; Craniata; Vertebrata; Euteleostomi; Mammalia; Eutheria; Euarchontoglires; Glires; Lagomorpha; Leporidae; Oryctolagus
62	TRINITY_DN34445_c0_g7	189.24	3.77867	3.0383e-16	5.66839e-14	DHGL_DROME^DHGL_DROME^Q:1-1197,H:241-623^39558%ID^E:243e-85^RecName: Full=Glucose dehydrogenase [FAD, quinone];^Eukaryota; Metazoa; Ecdysozoa; Arthropoda; Hexapoda; Insecta; Pterygota; Neoptera; Endopterygota; Diptera; Brachycera; Muscomorpha; Ephydroidea; Drosophilidae; Drosophila; Sophophora
19	TRINITY_DN36835_c1_g1	349.319	3.75414	3.85392e-27	2.34623e-24
105	TRINITY_DN30496_c0_g1	614.954	3.75305	3.61833e-13	4.00177e-11
60	TRINITY_DN35293_c1_g5	267.102	3.74583	7.32294e-17	1.41174e-14
103	TRINITY_DN29656_c0_g1	1275.87	3.72939	3.5689e-13	4.00177e-11
104	TRINITY_DN28514_c0_g1	56.2642	3.72603	3.63262e-13	4.00177e-11	HS2ST_XENLA^HS2ST_XENLA^Q:48-328,H:33-325^33115%ID^E:215e-37^RecName: Full=Heparan sulfate 2-O-sulfotransferase 1;^Eukaryota; Metazoa; Chordata; Craniata; Vertebrata; Euteleostomi; Amphibia; Batrachia; Anura; Pipoidea; Pipidae; Xenopodinae; Xenopus; Xenopus
113	TRINITY_DN28192_c0_g1	1638.42	3.69507	1.10123e-12	1.11736e-10
29	TRINITY_DN30199_c0_g1	418.476	3.68505	2.11805e-24	8.44809e-22
97	TRINITY_DN33778_c0_g1	843.752	3.67198	1.57311e-13	1.8759e-11	BGH3_MOUSE^BGH3_MOUSE^Q:4-284,H:394-632^27402%ID^E:595e-14^RecName: Full=Transforming growth factor-beta-induced protein ig-h3;^Eukaryota; Metazoa; Chordata; Craniata; Vertebrata; Euteleostomi; Mammalia; Eutheria; Euarchontoglires; Glires; Rodentia; Sciurognathi; Muroidea; Muridae; Murinae; Mus; Mus`BGH3_MOUSE^BGH3_MOUSE^Q:20-284,H:138-371^25746%ID^E:221e-06^RecName: Full=Transforming growth fact…
17	TRINITY_DN33251_c2_g1	308.861	3.64332	1.48188e-27	1.00829e-24
80	TRINITY_DN31334_c0_g1	24.3842	3.60142	6.91611e-15	9.87637e-13
124	TRINITY_DN31592_c0_g1	92.7842	3.59904	3.67953e-12	3.43922e-10
114	TRINITY_DN31385_c1_g2	7072.31	3.58983	1.10027e-12	1.11736e-10	CU08_LOCMI^CU08_LOCMI^Q:1662-1799,H:57-102^76087%ID^E:358e-16^RecName: Full=Cuticle protein 8;^Eukaryota; Metazoa; Ecdysozoa; Arthropoda; Hexapoda; Insecta; Pterygota; Neoptera; Orthopteroidea; Orthoptera; Caelifera; Acridomorpha; Acridoidea; Acrididae; Oedipodinae; Locusta
126	TRINITY_DN32213_c0_g1	10417.2	3.55123	4.83702e-12	4.44046e-10	CU01_ANOGA^CU01_ANOGA^Q:14-156,H:1-138^54483%ID^E:359e-32^RecName: Full=Cuticle protein;^Eukaryota; Metazoa; Ecdysozoa; Arthropoda; Hexapoda; Insecta; Pterygota; Neoptera; Endopterygota; Diptera; Nematocera; Culicoidea; Culicidae; Anophelinae; Anopheles
76	TRINITY_DN37277_c0_g1	1127.9	3.53768	4.89418e-15	7.44882e-13	OBSTE_DROME^OBSTE_DROME^Q:6604-7077,H:38-216^27624%ID^E:102e-12^^
125	TRINITY_DN26803_c0_g1	1577.95	3.53058	4.00685e-12	3.70778e-10
40	TRINITY_DN31677_c2_g1	182.685	3.49962	2.29052e-21	6.6236e-19	SC5A6_RABIT^SC5A6_RABIT^Q:38-583,H:27-558^3723%ID^E:386e-108^RecName: Full=Sodium-dependent multivitamin transporter;^Eukaryota; Metazoa; Chordata; Craniata; Vertebrata; Euteleostomi; Mammalia; Eutheria; Euarchontoglires; Glires; Lagomorpha; Leporidae; Oryctolagus
128	TRINITY_DN29475_c0_g1	295.844	3.48541	7.85862e-12	7.10162e-10
133	TRINITY_DN32401_c0_g4	278.316	3.48276	1.93922e-11	1.68654e-09
141	TRINITY_DN33432_c1_g3	5706.5	3.44271	2.86485e-11	2.35019e-09	CUH1C_TENMO^CUH1C_TENMO^Q:153-281,H:73-115^67442%ID^E:714e-12^RecName: Full=Larval/pupal cuticle protein H1C;^Eukaryota; Metazoa; Ecdysozoa; Arthropoda; Hexapoda; Insecta; Pterygota; Neoptera; Endopterygota; Coleoptera; Polyphaga; Cucujiformia; Tenebrionidae; Tenebrio
99	TRINITY_DN29247_c0_g1	121.649	3.43945	2.06505e-13	2.41277e-11
94	TRINITY_DN33879_c0_g1	526.52	3.42453	1.07257e-13	1.31983e-11	CBPB_ASTAS^CBPB_ASTAS^Q:1-113,H:133-245^47788%ID^E:512e-33^RecName: Full=Carboxypeptidase B;^Eukaryota; Metazoa; Ecdysozoa; Arthropoda; Crustacea; Malacostraca; Eumalacostraca; Eucarida; Decapoda; Pleocyemata; Astacidea; Astacoidea; Astacidae; Astacus
145	TRINITY_DN28638_c0_g1	91.2127	3.40816	5.24503e-11	4.16329e-09
130	TRINITY_DN37504_c2_g2	631.704	3.37511	1.13005e-11	1.00548e-09	MEGF6_RAT^MEGF6_RAT^Q:13-728,H:588-1333^23492%ID^E:478e-11^RecName: Full=Multiple epidermal growth factor-like domains protein 6;^Eukaryota; Metazoa; Chordata; Craniata; Vertebrata; Euteleostomi; Mammalia; Eutheria; Euarchontoglires; Glires; Rodentia; Sciurognathi; Muroidea; Muridae; Murinae; Rattus
49	TRINITY_DN34231_c0_g1	312.572	3.37097	3.53105e-19	8.33545e-17	NRF6_CAEEL^NRF6_CAEEL^Q:1002-2306,H:350-809^26882%ID^E:139e-32^RecName: Full=Nose resistant to fluoxetine protein 6;^Eukaryota; Metazoa; Ecdysozoa; Nematoda; Chromadorea; Rhabditida; Rhabditoidea; Rhabditidae; Peloderinae; Caenorhabditis
154	TRINITY_DN31999_c0_g2	7940.7	3.34617	8.52511e-11	6.40325e-09
129	TRINITY_DN34443_c1_g1	139.777	3.33657	9.50891e-12	8.52632e-10	DHGL_DROME^DHGL_DROME^Q:409-1278,H:64-354^52921%ID^E:272e-91^RecName: Full=Glucose dehydrogenase [FAD, quinone];^Eukaryota; Metazoa; Ecdysozoa; Arthropoda; Hexapoda; Insecta; Pterygota; Neoptera; Endopterygota; Diptera; Brachycera; Muscomorpha; Ephydroidea; Drosophilidae; Drosophila; Sophophora
96	TRINITY_DN33496_c0_g2	2419.3	3.33308	1.42856e-13	1.72127e-11	FACR1_DROME^FACR1_DROME^Q:1-122,H:463-584^31967%ID^E:154e-19^RecName: Full=Putative fatty acyl-CoA reductase CG5065 {ECO:0000250|UniProtKB:Q922J9, ECO:0000312|EMBL:AAF579741};^Eukaryota; Metazoa; Ecdysozoa; Arthropoda; Hexapoda; Insecta; Pterygota; Neoptera; Endopterygota; Diptera; Brachycera; Muscomorpha; Ephydroidea; Drosophilidae; Drosophila; Sophophora
166	TRINITY_DN35901_c0_g2	51.2033	3.32668	1.47745e-10	1.0295e-08	CUA2B_TENMO^CUA2B_TENMO^Q:1-88,H:5-92^71591%ID^E:311e-38^RecName: Full=Larval cuticle protein A2B;^Eukaryota; Metazoa; Ecdysozoa; Arthropoda; Hexapoda; Insecta; Pterygota; Neoptera; Endopterygota; Coleoptera; Polyphaga; Cucujiformia; Tenebrionidae; Tenebrio
107	TRINITY_DN36364_c0_g1	52.0974	3.3228	4.68745e-13	5.02643e-11	CP4C1_BLADI^CP4C1_BLADI^Q:13-142,H:203-322^40152%ID^E:378e-18^RecName: Full=Cytochrome P450 4C1;^Eukaryota; Metazoa; Ecdysozoa; Arthropoda; Hexapoda; Insecta; Pterygota; Neoptera; Orthopteroidea; Dictyoptera; Blattodea; Blaberoidea; Blaberidae; Blaberinae; Blaberus
164	TRINITY_DN31035_c0_g1	10326.3	3.32053	1.38616e-10	9.77665e-09
131	TRINITY_DN33823_c2_g2	3468.7	3.30378	1.42372e-11	1.25712e-09	PERC_AEDAE^PERC_AEDAE^Q:276-449,H:341-398^43103%ID^E:14e-07^RecName: Full=Chorion peroxidase;^Eukaryota; Metazoa; Ecdysozoa; Arthropoda; Hexapoda; Insecta; Pterygota; Neoptera; Endopterygota; Diptera; Nematocera; Culicoidea; Culicidae; Culicinae; Aedini; Aedes; Stegomyia
161	TRINITY_DN30676_c0_g1	347.174	3.28473	1.18307e-10	8.49975e-09
1	TRINITY_DN36016_c0_g1	2957.06	3.2735	5.56098e-70	6.43239e-66	CHAO_DROME^CHAO_DROME^Q:6-1324,H:8-1297^40511%ID^E:0^RecName: Full=Chaoptin;^Eukaryota; Metazoa; Ecdysozoa; Arthropoda; Hexapoda; Insecta; Pterygota; Neoptera; Endopterygota; Diptera; Brachycera; Muscomorpha; Ephydroidea; Drosophilidae; Drosophila; Sophophora
47	TRINITY_DN32527_c0_g1	979.289	3.26691	5.8626e-20	1.44282e-17
56	TRINITY_DN37668_c0_g2	78.6253	3.26261	6.41533e-18	1.32511e-15	MA2B1_CAVPO^MA2B1_CAVPO^Q:1-434,H:155-580^48315%ID^E:105e-126^RecName: Full=Lysosomal alpha-mannosidase;^Eukaryota; Metazoa; Chordata; Craniata; Vertebrata; Euteleostomi; Mammalia; Eutheria; Euarchontoglires; Glires; Rodentia; Hystricognathi; Caviidae; Cavia
26	TRINITY_DN34901_c0_g1	60.3853	3.25359	4.37289e-25	1.94543e-22
160	TRINITY_DN29934_c0_g1	172.304	3.24244	1.13429e-10	8.20019e-09
82	TRINITY_DN31993_c1_g1	532.255	3.2374	1.15631e-14	1.6265e-12	ACO11_SPOLI^ACO11_SPOLI^Q:1-219,H:102-320^50228%ID^E:499e-76^RecName: Full=Acyl-CoA Delta(11) desaturase;^Eukaryota; Metazoa; Ecdysozoa; Arthropoda; Hexapoda; Insecta; Pterygota; Neoptera; Endopterygota; Lepidoptera; Glossata; Ditrysia; Noctuoidea; Noctuidae; Amphipyrinae; Spodoptera
83	TRINITY_DN36255_c0_g1	697.669	3.23082	1.16711e-14	1.6265e-12
140	TRINITY_DN36526_c0_g1	686.675	3.20832	2.82088e-11	2.33065e-09
190	TRINITY_DN35901_c1_g3	680.462	3.19761	6.68298e-10	4.06853e-08
53	TRINITY_DN31962_c0_g1	149.209	3.18844	1.45778e-18	3.18153e-16	C49A1_DROME^C49A1_DROME^Q:1-299,H:260-559^49508%ID^E:27e-103^RecName: Full=Probable cytochrome P450 49a1;^Eukaryota; Metazoa; Ecdysozoa; Arthropoda; Hexapoda; Insecta; Pterygota; Neoptera; Endopterygota; Diptera; Brachycera; Muscomorpha; Ephydroidea; Drosophilidae; Drosophila; Sophophora
87	TRINITY_DN34440_c0_g1	101.246	3.18391	4.40212e-14	5.8528e-12	MA2B1_CAVPO^MA2B1_CAVPO^Q:24-493,H:552-1002^41152%ID^E:137e-95^RecName: Full=Lysosomal alpha-mannosidase;^Eukaryota; Metazoa; Chordata; Craniata; Vertebrata; Euteleostomi; Mammalia; Eutheria; Euarchontoglires; Glires; Rodentia; Hystricognathi; Caviidae; Cavia
175	TRINITY_DN35083_c0_g2	2067.7	3.15951	2.28531e-10	1.51052e-08
170	TRINITY_DN32312_c0_g1	993.068	3.15111	1.82137e-10	1.23928e-08	CLVS1_XENLA^CLVS1_XENLA^Q:10-261,H:6-258^31621%ID^E:221e-34^RecName: Full=Clavesin-1;^Eukaryota; Metazoa; Chordata; Craniata; Vertebrata; Euteleostomi; Amphibia; Batrachia; Anura; Pipoidea; Pipidae; Xenopodinae; Xenopus; Xenopus
156	TRINITY_DN34010_c0_g1	294.128	3.13309	9.1262e-11	6.76684e-09	RESIL_DROME^RESIL_DROME^Q:19-232,H:198-403^3913%ID^E:187e-20^RecName: Full=Pro-resilin;^Eukaryota; Metazoa; Ecdysozoa; Arthropoda; Hexapoda; Insecta; Pterygota; Neoptera; Endopterygota; Diptera; Brachycera; Muscomorpha; Ephydroidea; Drosophilidae; Drosophila; Sophophora
191	TRINITY_DN35512_c0_g8	796	3.12007	7.0032e-10	4.23371e-08	CU01_ANOGA^CU01_ANOGA^Q:160-228,H:59-81^82609%ID^E:321e-06^RecName: Full=Cuticle protein;^Eukaryota; Metazoa; Ecdysozoa; Arthropoda; Hexapoda; Insecta; Pterygota; Neoptera; Endopterygota; Diptera; Nematocera; Culicoidea; Culicidae; Anophelinae; Anopheles
155	TRINITY_DN34977_c1_g1	31.0474	3.08908	8.76996e-11	6.54465e-09
165	TRINITY_DN31792_c0_g1	461.001	3.08832	1.4709e-10	1.0295e-08
179	TRINITY_DN30146_c0_g4	818.475	3.0828	3.43681e-10	2.22087e-08	CUD2_SCHGR^CUD2_SCHGR^Q:26-123,H:20-116^57143%ID^E:675e-33^RecName: Full=Endocuticle structural glycoprotein SgAbd-2;^Eukaryota; Metazoa; Ecdysozoa; Arthropoda; Hexapoda; Insecta; Pterygota; Neoptera; Orthopteroidea; Orthoptera; Caelifera; Acridomorpha; Acridoidea; Acrididae; Cyrtacanthacridinae; Schistocerca
211	TRINITY_DN31199_c0_g1	910.104	3.07812	2.7818e-09	1.52498e-07
85	TRINITY_DN31361_c0_g1	1253.89	3.05143	3.16926e-14	4.3128e-12	TL5B_TACTR^TL5B_TACTR^Q:1-134,H:176-305^45926%ID^E:113e-34^RecName: Full=Techylectin-5B;^Eukaryota; Metazoa; Ecdysozoa; Arthropoda; Chelicerata; Merostomata; Xiphosura; Limulidae; Tachypleus
206	TRINITY_DN32140_c0_g4	2603.65	3.03931	1.7158e-09	9.61912e-08	YELL_DROYA^YELL_DROYA^Q:47-408,H:21-398^28238%ID^E:888e-46^RecName: Full=Protein yellow;^Eukaryota; Metazoa; Ecdysozoa; Arthropoda; Hexapoda; Insecta; Pterygota; Neoptera; Endopterygota; Diptera; Brachycera; Muscomorpha; Ephydroidea; Drosophilidae; Drosophila; Sophophora
223	TRINITY_DN33554_c0_g2	166.825	3.03213	3.82013e-09	1.9815e-07
142	TRINITY_DN32125_c0_g1	42.8583	2.99833	3.01448e-11	2.45553e-09	MEP1B_HUMAN^MEP1B_HUMAN^Q:1-331,H:92-427^30141%ID^E:469e-39^RecName: Full=Meprin A subunit beta;^Eukaryota; Metazoa; Chordata; Craniata; Vertebrata; Euteleostomi; Mammalia; Eutheria; Euarchontoglires; Primates; Haplorrhini; Catarrhini; Hominidae; Homo
48	TRINITY_DN32202_c0_g2	672.706	2.99461	3.38911e-19	8.16706e-17	IYD1_PONAB^IYD1_PONAB^Q:72-232,H:69-229^63354%ID^E:584e-73^RecName: Full=Iodotyrosine deiodinase 1;^Eukaryota; Metazoa; Chordata; Craniata; Vertebrata; Euteleostomi; Mammalia; Eutheria; Euarchontoglires; Primates; Haplorrhini; Catarrhini; Hominidae; Pongo
23	TRINITY_DN32499_c0_g2	103.176	2.98354	2.22871e-25	1.12085e-22	NINAB_GALME^NINAB_GALME^Q:17-521,H:8-506^58498%ID^E:0^RecName: Full=Carotenoid isomerooxygenase;^Eukaryota; Metazoa; Ecdysozoa; Arthropoda; Hexapoda; Insecta; Pterygota; Neoptera; Endopterygota; Lepidoptera; Glossata; Ditrysia; Pyraloidea; Pyralidae; Galleriinae; Galleria
239	TRINITY_DN26657_c0_g1	34.457	2.97098	1.02354e-08	4.95369e-07
242	TRINITY_DN36070_c1_g1	415.366	2.97047	1.06708e-08	5.1004e-07
219	TRINITY_DN33740_c0_g1	611.346	2.96459	3.46657e-09	1.83095e-07	RBP2A_PLAF7^RBP2A_PLAF7^Q:157-278,H:2741-2859^34677%ID^E:207e-06^RecName: Full=Reticulocyte-binding protein 2 homolog a {ECO:0000312|EMBL:CAD524921};^Eukaryota; Alveolata; Apicomplexa; Aconoidasida; Haemosporida; Plasmodiidae; Plasmodium; Plasmodium (Laverania)
93	TRINITY_DN34870_c0_g1	70.8101	2.95901	8.01804e-14	9.97254e-12
259	TRINITY_DN35418_c1_g1	50.9359	2.93484	1.52914e-08	6.82915e-07	BIRC7_HUMAN^BIRC7_HUMAN^Q:32-235,H:99-293^25463%ID^E:198e-09^RecName: Full=Baculoviral IAP repeat-containing protein 7;^Eukaryota; Metazoa; Chordata; Craniata; Vertebrata; Euteleostomi; Mammalia; Eutheria; Euarchontoglires; Primates; Haplorrhini; Catarrhini; Hominidae; Homo
249	TRINITY_DN33632_c0_g2	603.089	2.93039	1.15151e-08	5.34918e-07
210	TRINITY_DN35180_c0_g1	804.569	2.92797	2.09487e-09	1.15388e-07
256	TRINITY_DN27293_c0_g1	171.047	2.9245	1.43709e-08	6.49331e-07	NAS13_CAEEL^NAS13_CAEEL^Q:1-160,H:144-302^47853%ID^E:162e-43^RecName: Full=Zinc metalloproteinase nas-13;^Eukaryota; Metazoa; Ecdysozoa; Nematoda; Chromadorea; Rhabditida; Rhabditoidea; Rhabditidae; Peloderinae; Caenorhabditis
232	TRINITY_DN32212_c0_g2	3529.45	2.92005	5.92716e-09	2.95515e-07
267	TRINITY_DN36895_c0_g1	4199.24	2.91264	1.90739e-08	8.26321e-07
174	TRINITY_DN36389_c0_g1	50.7934	2.8889	2.18552e-10	1.45287e-08	HGNAT_HUMAN^HGNAT_HUMAN^Q:17-132,H:542-659^36441%ID^E:152e-15^RecName: Full=Heparan-alpha-glucosaminide N-acetyltransferase;^Eukaryota; Metazoa; Chordata; Craniata; Vertebrata; Euteleostomi; Mammalia; Eutheria; Euarchontoglires; Primates; Haplorrhini; Catarrhini; Hominidae; Homo
246	TRINITY_DN35901_c0_g4	524.229	2.85832	1.14572e-08	5.34918e-07	CU21_LOCMI^CU21_LOCMI^Q:92-226,H:61-105^77778%ID^E:141e-17^RecName: Full=Cuticle protein 21;^Eukaryota; Metazoa; Ecdysozoa; Arthropoda; Hexapoda; Insecta; Pterygota; Neoptera; Orthopteroidea; Orthoptera; Caelifera; Acridomorpha; Acridoidea; Acrididae; Oedipodinae; Locusta
120	TRINITY_DN34964_c0_g1	166.488	2.83336	2.82899e-12	2.72691e-10
296	TRINITY_DN24697_c0_g1	445.617	2.78992	4.64994e-08	1.81709e-06
73	TRINITY_DN33245_c0_g1	179.079	2.78437	2.64024e-15	4.18352e-13
332	TRINITY_DN35684_c0_g1	889.094	2.75702	9.91878e-08	3.45574e-06	RESIL_DROME^RESIL_DROME^Q:1111-1290,H:341-400^70%ID^E:463e-17^RecName: Full=Pro-resilin;^Eukaryota; Metazoa; Ecdysozoa; Arthropoda; Hexapoda; Insecta; Pterygota; Neoptera; Endopterygota; Diptera; Brachycera; Muscomorpha; Ephydroidea; Drosophilidae; Drosophila; Sophophora
344	TRINITY_DN31389_c0_g2	19.0811	2.74517	1.23828e-07	4.15186e-06
348	TRINITY_DN32101_c3_g6	47.6017	2.73702	1.28836e-07	4.28231e-06	RESIL_DROME^RESIL_DROME^Q:176-234,H:345-403^49153%ID^E:269e-07^RecName: Full=Pro-resilin;^Eukaryota; Metazoa; Ecdysozoa; Arthropoda; Hexapoda; Insecta; Pterygota; Neoptera; Endopterygota; Diptera; Brachycera; Muscomorpha; Ephydroidea; Drosophilidae; Drosophila; Sophophora
352	TRINITY_DN31581_c1_g1	128.067	2.73685	1.37188e-07	4.50811e-06	CU07_LOCMI^CU07_LOCMI^Q:122-289,H:32-87^80357%ID^E:183e-26^RecName: Full=Cuticle protein 7;^Eukaryota; Metazoa; Ecdysozoa; Arthropoda; Hexapoda; Insecta; Pterygota; Neoptera; Orthopteroidea; Orthoptera; Caelifera; Acridomorpha; Acridoidea; Acrididae; Oedipodinae; Locusta
318	TRINITY_DN28912_c0_g1	5083.76	2.73163	7.42616e-08	2.70121e-06	CU08_LOCMI^CU08_LOCMI^Q:297-455,H:57-108^54717%ID^E:144e-09^RecName: Full=Cuticle protein 8;^Eukaryota; Metazoa; Ecdysozoa; Arthropoda; Hexapoda; Insecta; Pterygota; Neoptera; Orthopteroidea; Orthoptera; Caelifera; Acridomorpha; Acridoidea; Acrididae; Oedipodinae; Locusta
247	TRINITY_DN32803_c0_g1	109.412	2.70733	1.147e-08	5.34918e-07
317	TRINITY_DN31203_c1_g1	9926.11	2.69938	7.41436e-08	2.70121e-06
341	TRINITY_DN37540_c0_g1	398.01	2.69241	1.18547e-07	4.0212e-06
111	TRINITY_DN34839_c0_g3	365.807	2.67795	9.85305e-13	1.02676e-10	GLCM_BOVIN^GLCM_BOVIN^Q:1-214,H:224-441^46575%ID^E:944e-63^RecName: Full=Glucosylceramidase;^Eukaryota; Metazoa; Chordata; Craniata; Vertebrata; Euteleostomi; Mammalia; Eutheria; Laurasiatheria; Cetartiodactyla; Ruminantia; Pecora; Bovidae; Bovinae; Bos
177	TRINITY_DN29965_c0_g1	928.712	2.67104	2.86486e-10	1.86168e-08
306	TRINITY_DN32841_c0_g2	2396.07	2.66691	6.26018e-08	2.36639e-06
347	TRINITY_DN29140_c0_g2	701.176	2.6556	1.2554e-07	4.18478e-06	CU19_LOCMI^CU19_LOCMI^Q:48-115,H:52-119^58824%ID^E:125e-19^RecName: Full=Cuticle protein 19;^Eukaryota; Metazoa; Ecdysozoa; Arthropoda; Hexapoda; Insecta; Pterygota; Neoptera; Orthopteroidea; Orthoptera; Caelifera; Acridomorpha; Acridoidea; Acrididae; Oedipodinae; Locusta
329	TRINITY_DN32110_c1_g1	336.421	2.6498	9.30667e-08	3.27204e-06	DOXA1_CAEEL^DOXA1_CAEEL^Q:1-124,H:146-273^34351%ID^E:668e-17^RecName: Full=Dual oxidase maturation factor 1 {ECO:0000312|WormBase:C06E13};^Eukaryota; Metazoa; Ecdysozoa; Nematoda; Chromadorea; Rhabditida; Rhabditoidea; Rhabditidae; Peloderinae; Caenorhabditis
368	TRINITY_DN34004_c2_g1	2499.64	2.63027	1.98277e-07	6.23224e-06
122	TRINITY_DN30311_c0_g1	309.834	2.62268	3.61162e-12	3.42423e-10
233	TRINITY_DN32320_c0_g1	5458.32	2.60702	6.00038e-09	2.97882e-07	OBSTE_DROME^OBSTE_DROME^Q:167-358,H:85-150^39394%ID^E:182e-06^^
228	TRINITY_DN32696_c0_g1	70.9174	2.60377	4.63637e-09	2.34188e-07	EMAL_DROME^EMAL_DROME^Q:103-1025,H:163-1076^62128%ID^E:0^RecName: Full=Echinoderm microtubule-associated protein-like CG42247;^Eukaryota; Metazoa; Ecdysozoa; Arthropoda; Hexapoda; Insecta; Pterygota; Neoptera; Endopterygota; Diptera; Brachycera; Muscomorpha; Ephydroidea; Drosophilidae; Drosophila; Sophophora
75	TRINITY_DN27937_c0_g1	48.0994	2.5978	3.88834e-15	5.99686e-13	MTH10_DROME^MTH10_DROME^Q:184-1032,H:110-396^24579%ID^E:224e-27^RecName: Full=Probable G-protein coupled receptor Mth-like 10;^Eukaryota; Metazoa; Ecdysozoa; Arthropoda; Hexapoda; Insecta; Pterygota; Neoptera; Endopterygota; Diptera; Brachycera; Muscomorpha; Ephydroidea; Drosophilidae; Drosophila; Sophophora`MTH10_DROME^MTH10_DROME^Q:1118-1684,H:406-564^24479%ID^E:224e-27^RecName: Full=Probable G…
404	TRINITY_DN30146_c0_g5	82.9758	2.56041	5.59966e-07	1.60325e-05
426	TRINITY_DN28908_c0_g1	235.388	2.55694	8.26072e-07	2.243e-05
116	TRINITY_DN33037_c0_g3	493.082	2.55442	1.7227e-12	1.7088e-10	NAGAB_BOVIN^NAGAB_BOVIN^Q:278-367,H:24-53^76667%ID^E:211e-11^RecName: Full=Alpha-N-acetylgalactosaminidase;^Eukaryota; Metazoa; Chordata; Craniata; Vertebrata; Euteleostomi; Mammalia; Eutheria; Laurasiatheria; Cetartiodactyla; Ruminantia; Pecora; Bovidae; Bovinae; Bos
192	TRINITY_DN35177_c0_g4	89.8721	2.54053	7.06099e-10	4.23371e-08	ST1B1_CHICK^ST1B1_CHICK^Q:1-97,H:197-292^28866%ID^E:675e-09^RecName: Full=Sulfotransferase family cytosolic 1B member 1;^Eukaryota; Metazoa; Chordata; Craniata; Vertebrata; Euteleostomi; Archelosauria; Archosauria; Dinosauria; Saurischia; Theropoda; Coelurosauria; Aves; Neognathae; Galloanserae; Galliformes; Phasianidae; Phasianinae; Gallus
357	TRINITY_DN35311_c0_g1	832.566	2.53398	1.4551e-07	4.71459e-06
408	TRINITY_DN32783_c0_g1	131.739	2.52656	5.93011e-07	1.6797e-05
417	TRINITY_DN35901_c1_g2	747.831	2.52272	7.14556e-07	1.98208e-05	CU01_ANOGA^CU01_ANOGA^Q:1-117,H:72-230^44025%ID^E:198e-30^RecName: Full=Cuticle protein;^Eukaryota; Metazoa; Ecdysozoa; Arthropoda; Hexapoda; Insecta; Pterygota; Neoptera; Endopterygota; Diptera; Nematocera; Culicoidea; Culicidae; Anophelinae; Anopheles
444	TRINITY_DN33064_c0_g2	146.704	2.51976	1.22629e-06	3.19469e-05
364	TRINITY_DN34324_c0_g1	69.1757	2.49983	1.7084e-07	5.42887e-06	SMYD3_HUMAN^SMYD3_HUMAN^Q:8-225,H:62-269^29464%ID^E:194e-18^RecName: Full=Histone-lysine N-methyltransferase SMYD3;^Eukaryota; Metazoa; Chordata; Craniata; Vertebrata; Euteleostomi; Mammalia; Eutheria; Euarchontoglires; Primates; Haplorrhini; Catarrhini; Hominidae; Homo
461	TRINITY_DN28727_c0_g1	59.7181	2.49378	1.55705e-06	3.9068e-05	CTRB2_LITVA^CTRB2_LITVA^Q:2-166,H:119-271^36747%ID^E:221e-20^RecName: Full=Chymotrypsin BII;^Eukaryota; Metazoa; Ecdysozoa; Arthropoda; Crustacea; Malacostraca; Eumalacostraca; Eucarida; Decapoda; Dendrobranchiata; Penaeoidea; Penaeidae; Litopenaeus
462	TRINITY_DN33940_c0_g1	40.6371	2.4893	1.57524e-06	3.94389e-05	COGS_HYPLI^COGS_HYPLI^Q:251-955,H:28-252^275%ID^E:402e-18^RecName: Full=Collagenase;^Eukaryota; Metazoa; Ecdysozoa; Arthropoda; Hexapoda; Insecta; Pterygota; Neoptera; Endopterygota; Diptera; Brachycera; Muscomorpha; Oestroidea; Oestridae; Hypodermatinae; Hypoderma
241	TRINITY_DN32100_c0_g2	170.153	2.48831	1.03648e-08	4.97466e-07	ST1C1_MOUSE^ST1C1_MOUSE^Q:33-157,H:24-136^312%ID^E:118e-15^RecName: Full=Sulfotransferase 1C1;^Eukaryota; Metazoa; Chordata; Craniata; Vertebrata; Euteleostomi; Mammalia; Eutheria; Euarchontoglires; Glires; Rodentia; Sciurognathi; Muroidea; Muridae; Murinae; Mus; Mus
68	TRINITY_DN33826_c0_g1	3649.66	2.48806	4.31384e-16	7.33797e-14
467	TRINITY_DN33991_c1_g2	1520.05	2.48104	1.77348e-06	4.39267e-05
445	TRINITY_DN34531_c0_g3	188.651	2.47867	1.22909e-06	3.1948e-05	GD_DROME^GD_DROME^Q:347-565,H:280-527^28854%ID^E:81e-22^RecName: Full=Serine protease gd;^Eukaryota; Metazoa; Ecdysozoa; Arthropoda; Hexapoda; Insecta; Pterygota; Neoptera; Endopterygota; Diptera; Brachycera; Muscomorpha; Ephydroidea; Drosophilidae; Drosophila; Sophophora
432	TRINITY_DN33188_c2_g1	43.9018	2.46215	8.87208e-07	2.37934e-05	CSPG2_BOVIN^CSPG2_BOVIN^Q:5-128,H:3163-3275^26718%ID^E:73e-07^RecName: Full=Versican core protein;^Eukaryota; Metazoa; Chordata; Craniata; Vertebrata; Euteleostomi; Mammalia; Eutheria; Laurasiatheria; Cetartiodactyla; Ruminantia; Pecora; Bovidae; Bovinae; Bos
319	TRINITY_DN29738_c1_g3	274.091	2.46206	7.47335e-08	2.70985e-06	OB10_DROME^OB10_DROME^Q:23-111,H:33-134^2451%ID^E:431e-08^RecName: Full=Putative odorant-binding protein A10;^Eukaryota; Metazoa; Ecdysozoa; Arthropoda; Hexapoda; Insecta; Pterygota; Neoptera; Endopterygota; Diptera; Brachycera; Muscomorpha; Ephydroidea; Drosophilidae; Drosophila; Sophophora
292	TRINITY_DN34788_c0_g2	282.583	2.45834	4.21473e-08	1.66388e-06
331	TRINITY_DN28855_c2_g8	77.4146	2.45776	9.81558e-08	3.43012e-06	PTPRB_MOUSE^PTPRB_MOUSE^Q:1-102,H:1899-1992^40196%ID^E:175e-18^RecName: Full=Receptor-type tyrosine-protein phosphatase beta;^Eukaryota; Metazoa; Chordata; Craniata; Vertebrata; Euteleostomi; Mammalia; Eutheria; Euarchontoglires; Glires; Rodentia; Sciurognathi; Muroidea; Muridae; Murinae; Mus; Mus
419	TRINITY_DN29488_c0_g1	114.282	2.45593	7.26779e-07	2.00636e-05	ASTL_MOUSE^ASTL_MOUSE^Q:14-185,H:118-281^36994%ID^E:153e-27^RecName: Full=Astacin-like metalloendopeptidase;^Eukaryota; Metazoa; Chordata; Craniata; Vertebrata; Euteleostomi; Mammalia; Eutheria; Euarchontoglires; Glires; Rodentia; Sciurognathi; Muroidea; Muridae; Murinae; Mus; Mus
479	TRINITY_DN32803_c0_g2	154.525	2.45248	2.07492e-06	5.01057e-05
217	TRINITY_DN36232_c2_g1	72.0816	2.43816	3.33644e-09	1.77846e-07	ADAS_DROME^ADAS_DROME^Q:8-497,H:125-612^57551%ID^E:0^RecName: Full=Alkyldihydroxyacetonephosphate synthase;^Eukaryota; Metazoa; Ecdysozoa; Arthropoda; Hexapoda; Insecta; Pterygota; Neoptera; Endopterygota; Diptera; Brachycera; Muscomorpha; Ephydroidea; Drosophilidae; Drosophila; Sophophora
493	TRINITY_DN29303_c0_g2	190.687	2.43503	2.51629e-06	5.90385e-05
505	TRINITY_DN32926_c0_g3	3476.13	2.4257	2.86897e-06	6.57136e-05	ASO_CUCMA^ASO_CUCMA^Q:188-718,H:48-554^29768%ID^E:799e-57^RecName: Full=L-ascorbate oxidase;^Eukaryota; Viridiplantae; Streptophyta; Embryophyta; Tracheophyta; Spermatophyta; Magnoliophyta; eudicotyledons; Gunneridae; Pentapetalae; rosids; fabids; Cucurbitales; Cucurbitaceae; Cucurbiteae; Cucurbita
143	TRINITY_DN26603_c0_g1	275.244	2.41085	3.13984e-11	2.53976e-09	PLC_HALLA^PLC_HALLA^Q:228-617,H:14-139^31818%ID^E:874e-10^RecName: Full=Perlucin;^Eukaryota; Metazoa; Lophotrochozoa; Mollusca; Gastropoda; Vetigastropoda; Haliotoidea; Haliotidae; Haliotis
291	TRINITY_DN37552_c3_g1	59.493	2.39705	3.88274e-08	1.54336e-06	CAD86_DROME^CAD86_DROME^Q:2-163,H:522-681^60494%ID^E:486e-57^RecName: Full=Cadherin-86C;^Eukaryota; Metazoa; Ecdysozoa; Arthropoda; Hexapoda; Insecta; Pterygota; Neoptera; Endopterygota; Diptera; Brachycera; Muscomorpha; Ephydroidea; Drosophilidae; Drosophila; Sophophora`CAD86_DROME^CAD86_DROME^Q:37-119,H:319-403^38824%ID^E:104e-07^RecName: Full=Cadherin-86C;^Eukaryota; Metazoa; Ecdysozoa; Arthro…
483	TRINITY_DN34200_c0_g1	2158.01	2.3671	2.23691e-06	5.35701e-05	CUA1A_TENMO^CUA1A_TENMO^Q:1327-1527,H:81-147^55224%ID^E:771e-16^RecName: Full=Larval cuticle protein A1A;^Eukaryota; Metazoa; Ecdysozoa; Arthropoda; Hexapoda; Insecta; Pterygota; Neoptera; Endopterygota; Coleoptera; Polyphaga; Cucujiformia; Tenebrionidae; Tenebrio
95	TRINITY_DN32225_c0_g2	440.261	2.36453	1.24684e-13	1.51812e-11	ELVL1_AEDAE^ELVL1_AEDAE^Q:3-104,H:161-262^55882%ID^E:195e-35^RecName: Full=Elongation of very long chain fatty acids protein AAEL008004;^Eukaryota; Metazoa; Ecdysozoa; Arthropoda; Hexapoda; Insecta; Pterygota; Neoptera; Endopterygota; Diptera; Nematocera; Culicoidea; Culicidae; Culicinae; Aedini; Aedes; Stegomyia
188	TRINITY_DN34406_c2_g9	38.4037	2.36408	5.62015e-10	3.45789e-08
209	TRINITY_DN35272_c0_g1	4456.25	2.36222	2.01936e-09	1.11761e-07	RIDA_HUMAN^RIDA_HUMAN^Q:1-129,H:1-130^59231%ID^E:436e-50^^
150	TRINITY_DN33348_c5_g1	212.277	2.34627	6.25858e-11	4.8262e-09	ELOV7_BOVIN^ELOV7_BOVIN^Q:13-123,H:22-132^47748%ID^E:577e-32^RecName: Full=Elongation of very long chain fatty acids protein 7 {ECO:0000255|HAMAP-Rule:MF_03207, ECO:0000305};^Eukaryota; Metazoa; Chordata; Craniata; Vertebrata; Euteleostomi; Mammalia; Eutheria; Laurasiatheria; Cetartiodactyla; Ruminantia; Pecora; Bovidae; Bovinae; Bos
559	TRINITY_DN29716_c0_g1	58.7048	2.34431	5.62946e-06	0.000116486
535	TRINITY_DN12941_c0_g1	160.101	2.33173	4.32702e-06	9.35526e-05
574	TRINITY_DN35245_c4_g2	138.66	2.33022	6.47067e-06	0.000130394	CLC4G_MOUSE^CLC4G_MOUSE^Q:122-263,H:158-293^27891%ID^E:319e-06^RecName: Full=C-type lectin domain family 4 member G;^Eukaryota; Metazoa; Chordata; Craniata; Vertebrata; Euteleostomi; Mammalia; Eutheria; Euarchontoglires; Glires; Rodentia; Sciurognathi; Muroidea; Muridae; Murinae; Mus; Mus
553	TRINITY_DN34052_c0_g2	259.39	2.3272	5.3057e-06	0.000110778	STUB_DROME^STUB_DROME^Q:1364-1681,H:529-632^38889%ID^E:103e-12^RecName: Full=Serine proteinase stubble;^Eukaryota; Metazoa; Ecdysozoa; Arthropoda; Hexapoda; Insecta; Pterygota; Neoptera; Endopterygota; Diptera; Brachycera; Muscomorpha; Ephydroidea; Drosophilidae; Drosophila; Sophophora
328	TRINITY_DN29986_c0_g2	2048.56	2.30568	9.15456e-08	3.22838e-06	DFP_BOMMO^DFP_BOMMO^Q:1-103,H:1-112^36607%ID^E:177e-16^RecName: Full=Putative defense protein;^Eukaryota; Metazoa; Ecdysozoa; Arthropoda; Hexapoda; Insecta; Pterygota; Neoptera; Endopterygota; Lepidoptera; Glossata; Ditrysia; Bombycoidea; Bombycidae; Bombycinae; Bombyx
594	TRINITY_DN31389_c0_g1	290.325	2.30148	8.00419e-06	0.000155866
436	TRINITY_DN28150_c0_g1	85.9605	2.29855	9.96628e-07	2.64404e-05
230	TRINITY_DN36088_c0_g1	127.508	2.29569	5.0352e-09	2.53227e-07	C209E_MOUSE^C209E_MOUSE^Q:21-137,H:85-199^31092%ID^E:662e-11^RecName: Full=CD209 antigen-like protein E;^Eukaryota; Metazoa; Chordata; Craniata; Vertebrata; Euteleostomi; Mammalia; Eutheria; Euarchontoglires; Glires; Rodentia; Sciurognathi; Muroidea; Muridae; Murinae; Mus; Mus
595	TRINITY_DN37188_c0_g3	67.7952	2.29238	8.0354e-06	0.000156211	HR3_DROME^HR3_DROME^Q:211-396,H:20-79^69355%ID^E:286e-20^RecName: Full=Probable nuclear hormone receptor HR3;^Eukaryota; Metazoa; Ecdysozoa; Arthropoda; Hexapoda; Insecta; Pterygota; Neoptera; Endopterygota; Diptera; Brachycera; Muscomorpha; Ephydroidea; Drosophilidae; Drosophila; Sophophora
475	TRINITY_DN34443_c1_g2	103.962	2.28071	1.97396e-06	4.80691e-05	DHGL_DROME^DHGL_DROME^Q:2-382,H:250-612^41253%ID^E:549e-88^RecName: Full=Glucose dehydrogenase [FAD, quinone];^Eukaryota; Metazoa; Ecdysozoa; Arthropoda; Hexapoda; Insecta; Pterygota; Neoptera; Endopterygota; Diptera; Brachycera; Muscomorpha; Ephydroidea; Drosophilidae; Drosophila; Sophophora
569	TRINITY_DN29550_c0_g1	3450.39	2.26756	6.18521e-06	0.000125737	DDR48_YEAST^DDR48_YEAST^Q:322-450,H:192-331^41549%ID^E:629e-06^RecName: Full=Stress protein DDR48;^Eukaryota; Fungi; Dikarya; Ascomycota; Saccharomycotina; Saccharomycetes; Saccharomycetales; Saccharomycetaceae; Saccharomyces
554	TRINITY_DN36229_c0_g1	78.9861	2.25484	5.30133e-06	0.000110778	STAR_DROME^STAR_DROME^Q:110-293,H:386-569^22816%ID^E:177e-06^RecName: Full=Protein Star;^Eukaryota; Metazoa; Ecdysozoa; Arthropoda; Hexapoda; Insecta; Pterygota; Neoptera; Endopterygota; Diptera; Brachycera; Muscomorpha; Ephydroidea; Drosophilidae; Drosophila; Sophophora
497	TRINITY_DN34079_c0_g1	675.995	2.24575	2.58335e-06	6.00331e-05
100	TRINITY_DN35744_c0_g1	311.079	2.24354	2.35062e-13	2.71896e-11	CASP7_MOUSE^CASP7_MOUSE^Q:2-176,H:123-282^26554%ID^E:465e-07^RecName: Full=Caspase-7;^Eukaryota; Metazoa; Chordata; Craniata; Vertebrata; Euteleostomi; Mammalia; Eutheria; Euarchontoglires; Glires; Rodentia; Sciurognathi; Muroidea; Muridae; Murinae; Mus; Mus
527	TRINITY_DN32567_c0_g1	53.4405	2.23895	3.8847e-06	8.52643e-05	STAR_DROME^STAR_DROME^Q:100-257,H:386-540^31098%ID^E:172e-14^RecName: Full=Protein Star;^Eukaryota; Metazoa; Ecdysozoa; Arthropoda; Hexapoda; Insecta; Pterygota; Neoptera; Endopterygota; Diptera; Brachycera; Muscomorpha; Ephydroidea; Drosophilidae; Drosophila; Sophophora
672	TRINITY_DN34228_c0_g1	33.1678	2.23111	1.66212e-05	0.000286098	RESIL_DROME^RESIL_DROME^Q:280-354,H:343-407^48%ID^E:558e-10^RecName: Full=Pro-resilin;^Eukaryota; Metazoa; Ecdysozoa; Arthropoda; Hexapoda; Insecta; Pterygota; Neoptera; Endopterygota; Diptera; Brachycera; Muscomorpha; Ephydroidea; Drosophilidae; Drosophila; Sophophora
678	TRINITY_DN29602_c0_g1	77.1234	2.2304	1.70581e-05	0.000291018	FXDC2_MACFA^FXDC2_MACFA^Q:21-258,H:91-325^44813%ID^E:12e-65^RecName: Full=Fatty acid hydroxylase domain-containing protein 2;^Eukaryota; Metazoa; Chordata; Craniata; Vertebrata; Euteleostomi; Mammalia; Eutheria; Euarchontoglires; Primates; Haplorrhini; Catarrhini; Cercopithecidae; Cercopithecinae; Macaca
403	TRINITY_DN32751_c0_g2	465.522	2.22985	5.33766e-07	1.53203e-05
194	TRINITY_DN32682_c0_g2	203.802	2.2257	7.39086e-10	4.40671e-08
293	TRINITY_DN32427_c0_g3	129.009	2.22463	4.20579e-08	1.66388e-06	ST1B1_CHICK^ST1B1_CHICK^Q:40-258,H:54-286^32773%ID^E:448e-36^RecName: Full=Sulfotransferase family cytosolic 1B member 1;^Eukaryota; Metazoa; Chordata; Craniata; Vertebrata; Euteleostomi; Archelosauria; Archosauria; Dinosauria; Saurischia; Theropoda; Coelurosauria; Aves; Neognathae; Galloanserae; Galliformes; Phasianidae; Phasianinae; Gallus
667	TRINITY_DN36536_c0_g2	616.745	2.21991	1.55582e-05	0.000269808	AMPN_CHICK^AMPN_CHICK^Q:1-745,H:233-965^38421%ID^E:0^RecName: Full=Aminopeptidase Ey {ECO:0000303|PubMed:9734335};^Eukaryota; Metazoa; Chordata; Craniata; Vertebrata; Euteleostomi; Archelosauria; Archosauria; Dinosauria; Saurischia; Theropoda; Coelurosauria; Aves; Neognathae; Galloanserae; Galliformes; Phasianidae; Phasianinae; Gallus
203	TRINITY_DN31432_c3_g5	186.502	2.21861	1.49281e-09	8.50607e-08
696	TRINITY_DN29966_c0_g1	124.003	2.21861	1.9448e-05	0.000323012	RESIL_DROME^RESIL_DROME^Q:1176-1361,H:341-402^58065%ID^E:274e-13^RecName: Full=Pro-resilin;^Eukaryota; Metazoa; Ecdysozoa; Arthropoda; Hexapoda; Insecta; Pterygota; Neoptera; Endopterygota; Diptera; Brachycera; Muscomorpha; Ephydroidea; Drosophilidae; Drosophila; Sophophora
700	TRINITY_DN32631_c0_g1	22.9185	2.21392	1.96533e-05	0.000324757
688	TRINITY_DN34313_c0_g1	84.9956	2.20679	1.86203e-05	0.000313473	A4GAT_HUMAN^A4GAT_HUMAN^Q:72-352,H:79-352^24828%ID^E:144e-13^RecName: Full=Lactosylceramide 4-alpha-galactosyltransferase;^Eukaryota; Metazoa; Chordata; Craniata; Vertebrata; Euteleostomi; Mammalia; Eutheria; Euarchontoglires; Primates; Haplorrhini; Catarrhini; Hominidae; Homo
581	TRINITY_DN28855_c2_g1	59.4403	2.20614	7.07947e-06	0.000140944
706	TRINITY_DN36878_c0_g7	631.29	2.20117	2.03047e-05	0.000333529
266	TRINITY_DN34962_c0_g1	456.516	2.19979	1.90661e-08	8.26321e-07	DAT_DROME^DAT_DROME^Q:19-411,H:24-422^74631%ID^E:0^RecName: Full=Sodium-dependent dopamine transporter {ECO:0000303|PubMed:11125028};^Eukaryota; Metazoa; Ecdysozoa; Arthropoda; Hexapoda; Insecta; Pterygota; Neoptera; Endopterygota; Diptera; Brachycera; Muscomorpha; Ephydroidea; Drosophilidae; Drosophila; Sophophora
427	TRINITY_DN34988_c0_g1	528.404	2.19463	8.29963e-07	2.24829e-05	PTHD3_MOUSE^PTHD3_MOUSE^Q:7-857,H:71-906^33643%ID^E:33e-161^RecName: Full=Patched domain-containing protein 3;^Eukaryota; Metazoa; Chordata; Craniata; Vertebrata; Euteleostomi; Mammalia; Eutheria; Euarchontoglires; Glires; Rodentia; Sciurognathi; Muroidea; Muridae; Murinae; Mus; Mus
392	TRINITY_DN30618_c0_g1	58.8611	2.18773	4.28749e-07	1.26514e-05
92	TRINITY_DN37594_c1_g1	293.918	2.17619	6.92735e-14	8.70964e-12
711	TRINITY_DN32868_c0_g1	1317.04	2.17461	2.12139e-05	0.000345121
724	TRINITY_DN30806_c0_g1	241.276	2.16839	2.29356e-05	0.000365926	ABCGK_DICDI^ABCGK_DICDI^Q:1-287,H:441-717^24653%ID^E:148e-24^RecName: Full=ABC transporter G family member 20;^Eukaryota; Amoebozoa; Mycetozoa; Dictyosteliida; Dictyostelium
248	TRINITY_DN32844_c0_g1	130.122	2.16245	1.14312e-08	5.34918e-07	BIRC2_HUMAN^BIRC2_HUMAN^Q:38-246,H:200-387^29384%ID^E:107e-10^RecName: Full=Baculoviral IAP repeat-containing protein 2;^Eukaryota; Metazoa; Chordata; Craniata; Vertebrata; Euteleostomi; Mammalia; Eutheria; Euarchontoglires; Primates; Haplorrhini; Catarrhini; Hominidae; Homo`BIRC2_HUMAN^BIRC2_HUMAN^Q:130-204,H:198-270^34667%ID^E:76e-06^RecName: Full=Baculoviral IAP repeat-containing protein 2;^Eu…
413	TRINITY_DN30927_c0_g1	68.6615	2.14923	6.46561e-07	1.81084e-05
593	TRINITY_DN31814_c0_g1	1346.47	2.14676	7.94796e-06	0.000155032	KLKB1_HUMAN^KLKB1_HUMAN^Q:11-129,H:515-626^48333%ID^E:451e-31^RecName: Full=Plasma kallikrein;^Eukaryota; Metazoa; Chordata; Craniata; Vertebrata; Euteleostomi; Mammalia; Eutheria; Euarchontoglires; Primates; Haplorrhini; Catarrhini; Hominidae; Homo
146	TRINITY_DN37273_c1_g1	1293.78	2.1408	5.2842e-11	4.16329e-09	ATS4_RAT^ATS4_RAT^Q:4-121,H:188-308^3252%ID^E:882e-12^RecName: Full=A disintegrin and metalloproteinase with thrombospondin motifs 4;^Eukaryota; Metazoa; Chordata; Craniata; Vertebrata; Euteleostomi; Mammalia; Eutheria; Euarchontoglires; Glires; Rodentia; Sciurognathi; Muroidea; Muridae; Murinae; Rattus
787	TRINITY_DN35971_c1_g1	51.363	2.14078	3.50738e-05	0.000515057
805	TRINITY_DN32841_c0_g6	1866.4	2.13289	3.74148e-05	0.000537183
288	TRINITY_DN32050_c0_g1	132.467	2.1266	3.67864e-08	1.47746e-06	LIPH_HUMAN^LIPH_HUMAN^Q:1012-1632,H:67-277^31481%ID^E:338e-19^RecName: Full=Lipase member H;^Eukaryota; Metazoa; Chordata; Craniata; Vertebrata; Euteleostomi; Mammalia; Eutheria; Euarchontoglires; Primates; Haplorrhini; Catarrhini; Hominidae; Homo
818	TRINITY_DN30459_c0_g1	38.4265	2.12605	4.11749e-05	0.000582237	C1GLT_DROME^C1GLT_DROME^Q:110-360,H:92-345^3197%ID^E:885e-32^RecName: Full=Glycoprotein-N-acetylgalactosamine 3-beta-galactosyltransferase 1;^Eukaryota; Metazoa; Ecdysozoa; Arthropoda; Hexapoda; Insecta; Pterygota; Neoptera; Endopterygota; Diptera; Brachycera; Muscomorpha; Ephydroidea; Drosophilidae; Drosophila; Sophophora
699	TRINITY_DN35366_c1_g6	567.344	2.12541	1.96191e-05	0.000324656
425	TRINITY_DN36942_c0_g4	60.3818	2.11326	8.17535e-07	2.22504e-05	ACE_DROME^ACE_DROME^Q:1-167,H:442-606^48503%ID^E:145e-52^RecName: Full=Angiotensin-converting enzyme;^Eukaryota; Metazoa; Ecdysozoa; Arthropoda; Hexapoda; Insecta; Pterygota; Neoptera; Endopterygota; Diptera; Brachycera; Muscomorpha; Ephydroidea; Drosophilidae; Drosophila; Sophophora
101	TRINITY_DN35118_c2_g1	39.1789	2.10996	2.62584e-13	3.00724e-11
388	TRINITY_DN34031_c0_g5	99.3212	2.09714	3.72685e-07	1.11104e-05
852	TRINITY_DN37112_c0_g2	81.0099	2.09044	5.05721e-05	0.000686582	A4GAT_RAT^A4GAT_RAT^Q:74-248,H:77-247^27528%ID^E:104e-11^RecName: Full=Lactosylceramide 4-alpha-galactosyltransferase;^Eukaryota; Metazoa; Chordata; Craniata; Vertebrata; Euteleostomi; Mammalia; Eutheria; Euarchontoglires; Glires; Rodentia; Sciurognathi; Muroidea; Muridae; Murinae; Rattus
716	TRINITY_DN35466_c1_g4	623.969	2.09022	2.2003e-05	0.000355459
221	TRINITY_DN36433_c0_g4	162.789	2.08999	3.78517e-09	1.97817e-07
411	TRINITY_DN32971_c1_g1	495.969	2.07944	6.13007e-07	1.72522e-05
106	TRINITY_DN29270_c0_g1	77.4708	2.07428	4.36345e-13	4.76151e-11
360	TRINITY_DN36513_c1_g5	1862.93	2.07424	1.52427e-07	4.89755e-06
914	TRINITY_DN31371_c0_g1	174.865	2.07136	6.5621e-05	0.000830457	CFB_TACTR^CFB_TACTR^Q:88-250,H:34-192^30857%ID^E:491e-14^RecName: Full=Clotting factor B {ECO:0000303|PubMed:3519594};^Eukaryota; Metazoa; Ecdysozoa; Arthropoda; Chelicerata; Merostomata; Xiphosura; Limulidae; Tachypleus
621	TRINITY_DN34079_c0_g5	174.065	2.06937	1.13811e-05	0.000211988
310	TRINITY_DN36318_c0_g2	427.988	2.06379	6.83315e-08	2.54965e-06
326	TRINITY_DN30863_c0_g1	101.408	2.06193	8.16172e-08	2.89591e-06	TTPAL_MOUSE^TTPAL_MOUSE^Q:11-154,H:139-284^30137%ID^E:151e-17^RecName: Full=Alpha-tocopherol transfer protein-like;^Eukaryota; Metazoa; Chordata; Craniata; Vertebrata; Euteleostomi; Mammalia; Eutheria; Euarchontoglires; Glires; Rodentia; Sciurognathi; Muroidea; Muridae; Murinae; Mus; Mus
369	TRINITY_DN35661_c0_g2	687.534	2.05459	2.0137e-07	6.29528e-06	GATA4_HUMAN^GATA4_HUMAN^Q:1350-1213,H:262-307^78261%ID^E:403e-16^RecName: Full=Transcription factor GATA-4;^Eukaryota; Metazoa; Chordata; Craniata; Vertebrata; Euteleostomi; Mammalia; Eutheria; Euarchontoglires; Primates; Haplorrhini; Catarrhini; Hominidae; Homo`GATA4_HUMAN^GATA4_HUMAN^Q:1332-1207,H:214-255^54762%ID^E:112e-06^RecName: Full=Transcription factor GATA-4;^Eukaryota; Metazoa; Chordata…
740	TRINITY_DN30534_c0_g1	3021.72	2.03808	2.5715e-05	0.00040238	CU19_LOCMI^CU19_LOCMI^Q:37-104,H:52-119^66176%ID^E:562e-25^RecName: Full=Cuticle protein 19;^Eukaryota; Metazoa; Ecdysozoa; Arthropoda; Hexapoda; Insecta; Pterygota; Neoptera; Orthopteroidea; Orthoptera; Caelifera; Acridomorpha; Acridoidea; Acrididae; Oedipodinae; Locusta
488	TRINITY_DN37982_c7_g3	6796.77	2.02891	2.37812e-06	5.63682e-05
281	TRINITY_DN35403_c0_g2	517.753	2.02684	2.92652e-08	1.20466e-06	AGRL3_BOVIN^AGRL3_BOVIN^Q:484-762,H:945-1227^26159%ID^E:259e-21^RecName: Full=Adhesion G protein-coupled receptor L3 {ECO:0000250|UniProtKB:Q9HAR2};^Eukaryota; Metazoa; Chordata; Craniata; Vertebrata; Euteleostomi; Mammalia; Eutheria; Laurasiatheria; Cetartiodactyla; Ruminantia; Pecora; Bovidae; Bovinae; Bos
956	TRINITY_DN34506_c1_g5	28.2035	2.02362	8.19526e-05	0.000991575
916	TRINITY_DN33601_c1_g2	2626.39	2.01674	6.58708e-05	0.000831799	OBSTE_DROME^OBSTE_DROME^Q:1-226,H:1-231^35169%ID^E:199e-36^^
897	TRINITY_DN30431_c0_g1	285.343	2.01453	6.12736e-05	0.000790136	LEDL2_DROME^LEDL2_DROME^Q:507-1004,H:33-173^28824%ID^E:59e-10^^
22	TRINITY_DN31742_c0_g1	987.583	2.00955	1.2031e-25	6.32557e-23	FBXL3_HUMAN^FBXL3_HUMAN^Q:1310-1597,H:89-184^57292%ID^E:484e-24^RecName: Full=F-box/LRR-repeat protein 3;^Eukaryota; Metazoa; Chordata; Craniata; Vertebrata; Euteleostomi; Mammalia; Eutheria; Euarchontoglires; Primates; Haplorrhini; Catarrhini; Hominidae; Homo
918	TRINITY_DN37769_c2_g2	40.3918	2.00907	6.6973e-05	0.000843874
522	TRINITY_DN32021_c1_g4	63.7291	2.00092	3.68362e-06	8.14693e-05	4CL5_ORYSJ^4CL5_ORYSJ^Q:62-366,H:27-327^23492%ID^E:102e-18^RecName: Full=Probable 4-coumarate--CoA ligase 5;^Eukaryota; Viridiplantae; Streptophyta; Embryophyta; Tracheophyta; Spermatophyta; Magnoliophyta; Liliopsida; Poales; Poaceae; BOP clade; Oryzoideae; Oryzeae; Oryzinae; Oryza
349	TRINITY_DN30758_c0_g3	81.6086	1.99777	1.30856e-07	4.33699e-06	CTRB1_HUMAN^CTRB1_HUMAN^Q:159-298,H:19-163^40411%ID^E:497e-24^RecName: Full=Chymotrypsinogen B;^Eukaryota; Metazoa; Chordata; Craniata; Vertebrata; Euteleostomi; Mammalia; Eutheria; Euarchontoglires; Primates; Haplorrhini; Catarrhini; Hominidae; Homo
1022	TRINITY_DN34468_c0_g3	69.7567	1.99495	0.0001106	0.00125177
337	TRINITY_DN30863_c0_g3	39.2719	1.99353	1.06566e-07	3.6577e-06
240	TRINITY_DN31265_c0_g1	1707.55	1.98608	1.03353e-08	4.97466e-07
620	TRINITY_DN34506_c1_g4	1357.27	1.98551	1.13663e-05	0.000211988	Y381_RICFE^Y381_RICFE^Q:3595-4905,H:650-1071^27174%ID^E:918e-29^RecName: Full=Putative ankyrin repeat protein RF_0381;^Bacteria; Proteobacteria; Alphaproteobacteria; Rickettsiales; Rickettsiaceae; Rickettsieae; Rickettsia; spotted fever group`Y381_RICFE^Y381_RICFE^Q:3226-4896,H:656-1134^25623%ID^E:2e-24^RecName: Full=Putative ankyrin repeat protein RF_0381;^Bacteria; Proteobacteria; Alphaproteoba…
1083	TRINITY_DN34271_c0_g1	2751.19	1.97512	0.000142323	0.00152082	RESIL_DROME^RESIL_DROME^Q:104-177,H:336-407^51351%ID^E:121e-14^RecName: Full=Pro-resilin;^Eukaryota; Metazoa; Ecdysozoa; Arthropoda; Hexapoda; Insecta; Pterygota; Neoptera; Endopterygota; Diptera; Brachycera; Muscomorpha; Ephydroidea; Drosophilidae; Drosophila; Sophophora
469	TRINITY_DN37748_c1_g2	2129.18	1.97506	1.81993e-06	4.48852e-05	CO4A1_DROME^CO4A1_DROME^Q:89-163,H:1361-1435^54667%ID^E:839e-11^RecName: Full=Collagen alpha-1(IV) chain;^Eukaryota; Metazoa; Ecdysozoa; Arthropoda; Hexapoda; Insecta; Pterygota; Neoptera; Endopterygota; Diptera; Brachycera; Muscomorpha; Ephydroidea; Drosophilidae; Drosophila; Sophophora`CO4A1_DROME^CO4A1_DROME^Q:26-160,H:4-158^34194%ID^E:726e-08^RecName: Full=Collagen alpha-1(IV) chain;^Eukaryot…
1077	TRINITY_DN32511_c1_g1	1159.19	1.97248	0.000140248	0.00150627
1028	TRINITY_DN25139_c0_g1	365.147	1.96722	0.000113746	0.00127986	CUO7_BLACR^CUO7_BLACR^Q:44-116,H:60-141^45122%ID^E:527e-11^RecName: Full=Cuticle protein 7;^Eukaryota; Metazoa; Ecdysozoa; Arthropoda; Hexapoda; Insecta; Pterygota; Neoptera; Orthopteroidea; Dictyoptera; Blattodea; Blaberoidea; Blaberidae; Blaberinae; Blaberus
675	TRINITY_DN33637_c0_g3	417.459	1.96105	1.68505e-05	0.000288755
1045	TRINITY_DN36478_c0_g3	61.388	1.96015	0.000123989	0.00137111
197	TRINITY_DN30612_c0_g1	97.1096	1.95553	9.48906e-10	5.57157e-08	PHNW_BACC1^PHNW_BACC1^Q:9-373,H:2-358^44536%ID^E:95e-106^RecName: Full=2-aminoethylphosphonate--pyruvate transaminase {ECO:0000255|HAMAP-Rule:MF_01376};^Bacteria; Firmicutes; Bacilli; Bacillales; Bacillaceae; Bacillus; Bacillus cereus group
676	TRINITY_DN35876_c0_g3	268.002	1.94926	1.692e-05	0.000289517
1122	TRINITY_DN32697_c1_g1	39.0382	1.94917	0.000172525	0.0017786	C1GLT_CAEEL^C1GLT_CAEEL^Q:134-442,H:223-324^44231%ID^E:111e-18^RecName: Full=Glycoprotein-N-acetylgalactosamine 3-beta-galactosyltransferase 1;^Eukaryota; Metazoa; Ecdysozoa; Nematoda; Chromadorea; Rhabditida; Rhabditoidea; Rhabditidae; Peloderinae; Caenorhabditis
944	TRINITY_DN29193_c0_g2	82.2506	1.93969	7.76491e-05	0.000951978
180	TRINITY_DN32556_c0_g3	300.29	1.9394	3.53771e-10	2.27337e-08
446	TRINITY_DN32070_c0_g1	180.895	1.93246	1.24515e-06	3.2293e-05	TL5A_TACTR^TL5A_TACTR^Q:473-661,H:101-287^46597%ID^E:747e-49^RecName: Full=Techylectin-5A;^Eukaryota; Metazoa; Ecdysozoa; Arthropoda; Chelicerata; Merostomata; Xiphosura; Limulidae; Tachypleus
614	TRINITY_DN35934_c0_g3	649.147	1.93217	9.8546e-06	0.000185648	FTZF1_BOMMO^FTZF1_BOMMO^Q:1-506,H:1-485^60728%ID^E:0^RecName: Full=Nuclear hormone receptor FTZ-F1;^Eukaryota; Metazoa; Ecdysozoa; Arthropoda; Hexapoda; Insecta; Pterygota; Neoptera; Endopterygota; Lepidoptera; Glossata; Ditrysia; Bombycoidea; Bombycidae; Bombycinae; Bombyx
428	TRINITY_DN31716_c0_g1	169.219	1.93117	8.32028e-07	2.24862e-05
169	TRINITY_DN34689_c1_g2	963.962	1.91933	1.8166e-10	1.23928e-08	SHAKB_DROME^SHAKB_DROME^Q:1-369,H:1-370^72776%ID^E:0^RecName: Full=Innexin shaking-B;^Eukaryota; Metazoa; Ecdysozoa; Arthropoda; Hexapoda; Insecta; Pterygota; Neoptera; Endopterygota; Diptera; Brachycera; Muscomorpha; Ephydroidea; Drosophilidae; Drosophila; Sophophora
123	TRINITY_DN34002_c0_g2	693.383	1.91427	3.6869e-12	3.43922e-10	ELOV4_HUMAN^ELOV4_HUMAN^Q:2-99,H:127-224^59184%ID^E:455e-37^RecName: Full=Elongation of very long chain fatty acids protein 4 {ECO:0000255|HAMAP-Rule:MF_03204, ECO:0000305};^Eukaryota; Metazoa; Chordata; Craniata; Vertebrata; Euteleostomi; Mammalia; Eutheria; Euarchontoglires; Primates; Haplorrhini; Catarrhini; Hominidae; Homo
690	TRINITY_DN32161_c0_g2	1241.58	1.9116	1.8845e-05	0.000315913	CHIA_BOVIN^CHIA_BOVIN^Q:1-269,H:34-306^46403%ID^E:296e-82^RecName: Full=Acidic mammalian chitinase;^Eukaryota; Metazoa; Chordata; Craniata; Vertebrata; Euteleostomi; Mammalia; Eutheria; Laurasiatheria; Cetartiodactyla; Ruminantia; Pecora; Bovidae; Bovinae; Bos
1188	TRINITY_DN34445_c0_g2	153.467	1.90988	0.000235057	0.0022893	DHGL_DROME^DHGL_DROME^Q:1-298,H:330-608^40728%ID^E:465e-66^RecName: Full=Glucose dehydrogenase [FAD, quinone];^Eukaryota; Metazoa; Ecdysozoa; Arthropoda; Hexapoda; Insecta; Pterygota; Neoptera; Endopterygota; Diptera; Brachycera; Muscomorpha; Ephydroidea; Drosophilidae; Drosophila; Sophophora
167	TRINITY_DN35017_c1_g2	893.959	1.90827	1.73572e-10	1.20222e-08	NOX5_HUMAN^NOX5_HUMAN^Q:1-209,H:150-354^38318%ID^E:143e-39^RecName: Full=NADPH oxidase 5;^Eukaryota; Metazoa; Chordata; Craniata; Vertebrata; Euteleostomi; Mammalia; Eutheria; Euarchontoglires; Primates; Haplorrhini; Catarrhini; Hominidae; Homo
289	TRINITY_DN29423_c0_g1	99.492	1.90802	3.8322e-08	1.53381e-06	NEUS_HUMAN^NEUS_HUMAN^Q:16-377,H:23-397^33422%ID^E:364e-61^RecName: Full=Neuroserpin;^Eukaryota; Metazoa; Chordata; Craniata; Vertebrata; Euteleostomi; Mammalia; Eutheria; Euarchontoglires; Primates; Haplorrhini; Catarrhini; Hominidae; Homo
1201	TRINITY_DN36192_c0_g3	212.491	1.90451	0.000244628	0.00235409
269	TRINITY_DN35732_c0_g3	135.502	1.89645	2.04217e-08	8.78134e-07
441	TRINITY_DN37772_c1_g1	1565.66	1.89624	1.18406e-06	3.10568e-05	HEXDC_HUMAN^HEXDC_HUMAN^Q:612-2132,H:6-478^38086%ID^E:135e-87^RecName: Full=Hexosaminidase D;^Eukaryota; Metazoa; Chordata; Craniata; Vertebrata; Euteleostomi; Mammalia; Eutheria; Euarchontoglires; Primates; Haplorrhini; Catarrhini; Hominidae; Homo
342	TRINITY_DN23076_c0_g1	87.571	1.8852	1.19504e-07	4.04182e-06	IAP_GVCPM^IAP_GVCPM^Q:12-80,H:6-73^4058%ID^E:36e-11^RecName: Full=Apoptosis inhibitor IAP;^Viruses; dsDNA viruses, no RNA stage; Baculoviridae; Betabaculovirus
829	TRINITY_DN34454_c1_g8	4537.71	1.87674	4.35966e-05	0.000607568
163	TRINITY_DN33925_c2_g1	366.268	1.8758	1.35143e-10	9.59019e-09	FACR1_CHICK^FACR1_CHICK^Q:21-167,H:3-147^4966%ID^E:147e-43^RecName: Full=Fatty acyl-CoA reductase 1;^Eukaryota; Metazoa; Chordata; Craniata; Vertebrata; Euteleostomi; Archelosauria; Archosauria; Dinosauria; Saurischia; Theropoda; Coelurosauria; Aves; Neognathae; Galloanserae; Galliformes; Phasianidae; Phasianinae; Gallus
1084	TRINITY_DN32032_c0_g1	281.427	1.87048	0.000142523	0.00152082	STUB_DROME^STUB_DROME^Q:1820-2530,H:541-782^39592%ID^E:114e-40^RecName: Full=Serine proteinase stubble;^Eukaryota; Metazoa; Ecdysozoa; Arthropoda; Hexapoda; Insecta; Pterygota; Neoptera; Endopterygota; Diptera; Brachycera; Muscomorpha; Ephydroidea; Drosophilidae; Drosophila; Sophophora
1292	TRINITY_DN36698_c0_g1	30.1869	1.8643	0.000329749	0.00295217
149	TRINITY_DN35499_c2_g4	131.133	1.85979	5.8937e-11	4.57533e-09
1247	TRINITY_DN29279_c0_g1	145.153	1.85454	0.000290041	0.00269038	ACO11_SPOLI^ACO11_SPOLI^Q:34-315,H:37-318^46996%ID^E:16e-88^RecName: Full=Acyl-CoA Delta(11) desaturase;^Eukaryota; Metazoa; Ecdysozoa; Arthropoda; Hexapoda; Insecta; Pterygota; Neoptera; Endopterygota; Lepidoptera; Glossata; Ditrysia; Noctuoidea; Noctuidae; Amphipyrinae; Spodoptera
198	TRINITY_DN34191_c0_g1	190.072	1.85371	9.78252e-10	5.71487e-08	SPZ5_DROME^SPZ5_DROME^Q:14-121,H:278-384^44954%ID^E:11e-27^^
638	TRINITY_DN26182_c0_g1	1631.71	1.85284	1.32549e-05	0.000239937	LARP6_MOUSE^LARP6_MOUSE^Q:111-477,H:55-482^32251%ID^E:585e-48^RecName: Full=La-related protein 6;^Eukaryota; Metazoa; Chordata; Craniata; Vertebrata; Euteleostomi; Mammalia; Eutheria; Euarchontoglires; Glires; Rodentia; Sciurognathi; Muroidea; Muridae; Murinae; Mus; Mus
147	TRINITY_DN33410_c2_g4	41.9956	1.85221	5.32694e-11	4.16329e-09	H3_STRDR^H3_STRDR^Q:1-144,H:89-136^100%ID^E:382e-26^RecName: Full=Histone H3, embryonic;^Eukaryota; Metazoa; Echinodermata; Eleutherozoa; Echinozoa; Echinoidea; Euechinoidea; Echinacea; Echinoida; Strongylocentrotidae; Strongylocentrotus
641	TRINITY_DN33618_c1_g2	9791.25	1.85199	1.33742e-05	0.00024134	COGS_UCAPU^COGS_UCAPU^Q:1-199,H:37-225^50249%ID^E:967e-49^RecName: Full=Brachyurin;^Eukaryota; Metazoa; Ecdysozoa; Arthropoda; Crustacea; Malacostraca; Eumalacostraca; Eucarida; Decapoda; Pleocyemata; Brachyura; Eubrachyura; Ocypodoidea; Ocypodidae; Ucinae; Uca; Leptuca
1035	TRINITY_DN34788_c0_g1	34.6686	1.85166	0.000116554	0.00130259
1227	TRINITY_DN24698_c0_g1	160.164	1.84602	0.000271421	0.0025587
1150	TRINITY_DN33238_c0_g4	1518.95	1.84205	0.00019503	0.00196166
848	TRINITY_DN30441_c0_g1	68.0621	1.83515	4.85316e-05	0.000661987	S22A8_PIG^S22A8_PIG^Q:17-179,H:351-509^26667%ID^E:237e-07^RecName: Full=Solute carrier family 22 member 8;^Eukaryota; Metazoa; Chordata; Craniata; Vertebrata; Euteleostomi; Mammalia; Eutheria; Laurasiatheria; Cetartiodactyla; Suina; Suidae; Sus
1200	TRINITY_DN36483_c1_g3	217.159	1.83394	0.000243001	0.00234573	BAB1_DROME^BAB1_DROME^Q:6-120,H:100-213^60%ID^E:39e-44^RecName: Full=Protein bric-a-brac 1;^Eukaryota; Metazoa; Ecdysozoa; Arthropoda; Hexapoda; Insecta; Pterygota; Neoptera; Endopterygota; Diptera; Brachycera; Muscomorpha; Ephydroidea; Drosophilidae; Drosophila; Sophophora
1178	TRINITY_DN33029_c4_g1	42.457	1.83199	0.000222666	0.00218454	PRP1_BOMMO^PRP1_BOMMO^Q:5-317,H:194-505^50637%ID^E:578e-107^RecName: Full=Phenoloxidase subunit 1;^Eukaryota; Metazoa; Ecdysozoa; Arthropoda; Hexapoda; Insecta; Pterygota; Neoptera; Endopterygota; Lepidoptera; Glossata; Ditrysia; Bombycoidea; Bombycidae; Bombycinae; Bombyx
1369	TRINITY_DN36931_c0_g1	2392.01	1.83188	0.000418693	0.00353763
1219	TRINITY_DN31205_c0_g1	2186.5	1.83052	0.000263689	0.00250212	APOD_MOUSE^APOD_MOUSE^Q:1484-1744,H:106-187^34483%ID^E:145e-06^RecName: Full=Apolipoprotein D;^Eukaryota; Metazoa; Chordata; Craniata; Vertebrata; Euteleostomi; Mammalia; Eutheria; Euarchontoglires; Glires; Rodentia; Sciurognathi; Muroidea; Muridae; Murinae; Mus; Mus
1346	TRINITY_DN30223_c0_g1	49.1895	1.82979	0.000391499	0.00336621
1398	TRINITY_DN34234_c0_g1	363.751	1.82416	0.000444538	0.00367809	PERC_ANOGA^PERC_ANOGA^Q:143-243,H:192-293^46602%ID^E:483e-18^RecName: Full=Chorion peroxidase;^Eukaryota; Metazoa; Ecdysozoa; Arthropoda; Hexapoda; Insecta; Pterygota; Neoptera; Endopterygota; Diptera; Nematocera; Culicoidea; Culicidae; Anophelinae; Anopheles
576	TRINITY_DN30015_c1_g1	2430	1.82396	6.85296e-06	0.000137618	CHI10_DROME^CHI10_DROME^Q:102-998,H:960-1887^35172%ID^E:549e-177^^`CHI10_DROME^CHI10_DROME^Q:521-904,H:1890-2274^38903%ID^E:615e-77^^`CHI10_DROME^CHI10_DROME^Q:105-486,H:1906-2284^40%ID^E:668e-77^^`CHI10_DROME^CHI10_DROME^Q:108-475,H:220-586^36031%ID^E:983e-65^^`CHI10_DROME^CHI10_DROME^Q:544-904,H:220-586^3577%ID^E:468e-64^^
376	TRINITY_DN37108_c0_g2	1175.45	1.82275	2.76322e-07	8.50058e-06	SKEL1_DROME^SKEL1_DROME^Q:30-273,H:33-273^44672%ID^E:423e-66^RecName: Full=Protein Skeletor, isoforms B/C;^Eukaryota; Metazoa; Ecdysozoa; Arthropoda; Hexapoda; Insecta; Pterygota; Neoptera; Endopterygota; Diptera; Brachycera; Muscomorpha; Ephydroidea; Drosophilidae; Drosophila; Sophophora
895	TRINITY_DN32213_c0_g3	3931.81	1.82237	5.99355e-05	0.000774608	CU01_ANOGA^CU01_ANOGA^Q:141-243,H:42-144^60748%ID^E:113e-32^RecName: Full=Cuticle protein;^Eukaryota; Metazoa; Ecdysozoa; Arthropoda; Hexapoda; Insecta; Pterygota; Neoptera; Endopterygota; Diptera; Nematocera; Culicoidea; Culicidae; Anophelinae; Anopheles
518	TRINITY_DN37736_c0_g4	62.9484	1.82075	3.49032e-06	7.80284e-05	ANK2_HUMAN^ANK2_HUMAN^Q:5-129,H:252-372^36%ID^E:441e-13^RecName: Full=Ankyrin-2;^Eukaryota; Metazoa; Chordata; Craniata; Vertebrata; Euteleostomi; Mammalia; Eutheria; Euarchontoglires; Primates; Haplorrhini; Catarrhini; Hominidae; Homo`ANK2_HUMAN^ANK2_HUMAN^Q:9-129,H:54-170^29752%ID^E:27e-11^RecName: Full=Ankyrin-2;^Eukaryota; Metazoa; Chordata; Craniata; Vertebrata; Euteleostomi; Mammalia; Euthe…
1417	TRINITY_DN32046_c0_g1	50.3112	1.81547	0.000472995	0.00386106
1177	TRINITY_DN34090_c0_g7	347.335	1.81465	0.000222207	0.00218374
771	TRINITY_DN31196_c0_g1	228.527	1.81454	3.14783e-05	0.000471645	ZO19_XENLA^ZO19_XENLA^Q:412-460,H:120-168^61224%ID^E:195e-12^RecName: Full=Oocyte zinc finger protein XlCOF19;^Eukaryota; Metazoa; Chordata; Craniata; Vertebrata; Euteleostomi; Amphibia; Batrachia; Anura; Pipoidea; Pipidae; Xenopodinae; Xenopus; Xenopus`ZO19_XENLA^ZO19_XENLA^Q:412-460,H:92-140^4898%ID^E:872e-07^RecName: Full=Oocyte zinc finger protein XlCOF19;^Eukaryota; Metazoa; Chordata; Crania…
769	TRINITY_DN35665_c1_g1	170.96	1.81126	3.10698e-05	0.00046734
847	TRINITY_DN36088_c0_g2	180.384	1.81058	4.78342e-05	0.000653244	LEDL2_DROME^LEDL2_DROME^Q:152-508,H:49-174^30709%ID^E:286e-08^^
1429	TRINITY_DN35449_c0_g1	36.7275	1.80764	0.000485676	0.0039311
625	TRINITY_DN33804_c0_g1	792.191	1.80342	1.18215e-05	0.000218434	AMPN_BOVIN^AMPN_BOVIN^Q:77-255,H:72-249^41758%ID^E:66e-37^RecName: Full=Aminopeptidase N;^Eukaryota; Metazoa; Chordata; Craniata; Vertebrata; Euteleostomi; Mammalia; Eutheria; Laurasiatheria; Cetartiodactyla; Ruminantia; Pecora; Bovidae; Bovinae; Bos
560	TRINITY_DN33177_c0_g1	376.49	1.80007	5.71894e-06	0.000118127	LECA_SARPE^LECA_SARPE^Q:131-282,H:1-158^24375%ID^E:954e-06^RecName: Full=Lectin subunit alpha;^Eukaryota; Metazoa; Ecdysozoa; Arthropoda; Hexapoda; Insecta; Pterygota; Neoptera; Endopterygota; Diptera; Brachycera; Muscomorpha; Oestroidea; Sarcophagidae; Sarcophaga; Boettcherisca
1463	TRINITY_DN34544_c5_g2	86.0577	1.7995	0.000529382	0.0041811	STAR_DROME^STAR_DROME^Q:101-296,H:386-580^25728%ID^E:715e-10^RecName: Full=Protein Star;^Eukaryota; Metazoa; Ecdysozoa; Arthropoda; Hexapoda; Insecta; Pterygota; Neoptera; Endopterygota; Diptera; Brachycera; Muscomorpha; Ephydroidea; Drosophilidae; Drosophila; Sophophora
1316	TRINITY_DN34526_c0_g1	522.077	1.78043	0.000360599	0.00316949	FACR1_DROME^FACR1_DROME^Q:1219-1410,H:116-179^64062%ID^E:486e-18^RecName: Full=Putative fatty acyl-CoA reductase CG5065 {ECO:0000250|UniProtKB:Q922J9, ECO:0000312|EMBL:AAF579741};^Eukaryota; Metazoa; Ecdysozoa; Arthropoda; Hexapoda; Insecta; Pterygota; Neoptera; Endopterygota; Diptera; Brachycera; Muscomorpha; Ephydroidea; Drosophilidae; Drosophila; Sophophora
453	TRINITY_DN35248_c0_g1	168.957	1.77897	1.36204e-06	3.47787e-05	ANK1_HUMAN^ANK1_HUMAN^Q:4-276,H:42-129^32967%ID^E:117e-07^RecName: Full=Ankyrin-1;^Eukaryota; Metazoa; Chordata; Craniata; Vertebrata; Euteleostomi; Mammalia; Eutheria; Euarchontoglires; Primates; Haplorrhini; Catarrhini; Hominidae; Homo
825	TRINITY_DN31295_c0_g1	411.51	1.77709	4.30368e-05	0.000603402
1143	TRINITY_DN36829_c0_g1	1620.16	1.77377	0.000191178	0.00193469	LIT1_MOUSE^LIT1_MOUSE^Q:10-122,H:47-160^35246%ID^E:932e-09^RecName: Full=Lithostathine-1;^Eukaryota; Metazoa; Chordata; Craniata; Vertebrata; Euteleostomi; Mammalia; Eutheria; Euarchontoglires; Glires; Rodentia; Sciurognathi; Muroidea; Muridae; Murinae; Mus; Mus
430	TRINITY_DN35985_c0_g4	2121.52	1.76911	8.71481e-07	2.34429e-05	PGSB2_DROME^PGSB2_DROME^Q:10-160,H:3-152^28758%ID^E:11e-12^RecName: Full=Peptidoglycan-recognition protein SB2;^Eukaryota; Metazoa; Ecdysozoa; Arthropoda; Hexapoda; Insecta; Pterygota; Neoptera; Endopterygota; Diptera; Brachycera; Muscomorpha; Ephydroidea; Drosophilidae; Drosophila; Sophophora
1536	TRINITY_DN34980_c0_g5	61.3727	1.76627	0.00064915	0.00488253
1556	TRINITY_DN29041_c0_g3	57.5744	1.76496	0.00067896	0.00504833
1451	TRINITY_DN35795_c0_g1	1054.55	1.76206	0.000515686	0.00411092
999	TRINITY_DN33474_c0_g1	62.4461	1.76095	0.000104196	0.00120567	TNKS_DROME^TNKS_DROME^Q:1-165,H:1109-1165^4386%ID^E:604e-08^RecName: Full=Tankyrase;^Eukaryota; Metazoa; Ecdysozoa; Arthropoda; Hexapoda; Insecta; Pterygota; Neoptera; Endopterygota; Diptera; Brachycera; Muscomorpha; Ephydroidea; Drosophilidae; Drosophila; Sophophora
1136	TRINITY_DN36797_c0_g5	622.663	1.75994	0.000184135	0.0018749
253	TRINITY_DN32039_c1_g2	320.962	1.75412	1.28748e-08	5.88629e-07	ACO11_TRINI^ACO11_TRINI^Q:25-345,H:9-321^47975%ID^E:38e-110^RecName: Full=Acyl-CoA Delta(11) desaturase;^Eukaryota; Metazoa; Ecdysozoa; Arthropoda; Hexapoda; Insecta; Pterygota; Neoptera; Endopterygota; Lepidoptera; Glossata; Ditrysia; Noctuoidea; Noctuidae; Plusiinae; Trichoplusia
315	TRINITY_DN36234_c0_g4	155.74	1.75125	7.39888e-08	2.70121e-06	SO1C1_HUMAN^SO1C1_HUMAN^Q:77-452,H:62-454^29136%ID^E:182e-45^RecName: Full=Solute carrier organic anion transporter family member 1C1;^Eukaryota; Metazoa; Chordata; Craniata; Vertebrata; Euteleostomi; Mammalia; Eutheria; Euarchontoglires; Primates; Haplorrhini; Catarrhini; Hominidae; Homo
1301	TRINITY_DN33238_c0_g1	3390.75	1.74775	0.000341752	0.00303847	PRAX_HUMAN^PRAX_HUMAN^Q:3-110,H:656-774^36975%ID^E:732e-06^RecName: Full=Periaxin;^Eukaryota; Metazoa; Chordata; Craniata; Vertebrata; Euteleostomi; Mammalia; Eutheria; Euarchontoglires; Primates; Haplorrhini; Catarrhini; Hominidae; Homo
1477	TRINITY_DN34182_c0_g1	115.101	1.74484	0.000546795	0.00428218	CEL2A_PIG^CEL2A_PIG^Q:66-146,H:58-134^35802%ID^E:416e-07^RecName: Full=Chymotrypsin-like elastase family member 2A;^Eukaryota; Metazoa; Chordata; Craniata; Vertebrata; Euteleostomi; Mammalia; Eutheria; Laurasiatheria; Cetartiodactyla; Suina; Suidae; Sus
1246	TRINITY_DN30234_c0_g1	62.9741	1.73473	0.000289383	0.00268643
582	TRINITY_DN30554_c0_g1	409.713	1.72533	7.09577e-06	0.000141025	BEST1_HUMAN^BEST1_HUMAN^Q:167-349,H:61-121^59016%ID^E:129e-20^RecName: Full=Bestrophin-1;^Eukaryota; Metazoa; Chordata; Craniata; Vertebrata; Euteleostomi; Mammalia; Eutheria; Euarchontoglires; Primates; Haplorrhini; Catarrhini; Hominidae; Homo
41	TRINITY_DN35528_c0_g4	465.933	1.723	8.93656e-21	2.5212e-18	JDP_BOMMO^JDP_BOMMO^Q:40-211,H:2-170^58046%ID^E:877e-67^RecName: Full=J domain-containing protein;^Eukaryota; Metazoa; Ecdysozoa; Arthropoda; Hexapoda; Insecta; Pterygota; Neoptera; Endopterygota; Lepidoptera; Glossata; Ditrysia; Bombycoidea; Bombycidae; Bombycinae; Bombyx
65	TRINITY_DN33830_c0_g1	1494.33	1.72098	3.72508e-16	6.52849e-14	B561A_ARATH^B561A_ARATH^Q:164-270,H:514-619^28704%ID^E:416e-06^RecName: Full=Cytochrome b561, DM13 and DOMON domain-containing protein At5g54830;^Eukaryota; Viridiplantae; Streptophyta; Embryophyta; Tracheophyta; Spermatophyta; Magnoliophyta; eudicotyledons; Gunneridae; Pentapetalae; rosids; malvids; Brassicales; Brassicaceae; Camelineae; Arabidopsis
708	TRINITY_DN36215_c0_g4	261.427	1.7126	2.05844e-05	0.0003363	ANK3_MOUSE^ANK3_MOUSE^Q:579-1312,H:28-765^28329%ID^E:36e-59^RecName: Full=Ankyrin-3;^Eukaryota; Metazoa; Chordata; Craniata; Vertebrata; Euteleostomi; Mammalia; Eutheria; Euarchontoglires; Glires; Rodentia; Sciurognathi; Muroidea; Muridae; Murinae; Mus; Mus`ANK3_MOUSE^ANK3_MOUSE^Q:648-1278,H:225-798^26646%ID^E:583e-48^RecName: Full=Ankyrin-3;^Eukaryota; Metazoa; Chordata; Craniata; Vertebrata; Eu…
702	TRINITY_DN32418_c0_g2	353.682	1.70982	2.00659e-05	0.00033063	HAM_DROME^HAM_DROME^Q:200-325,H:810-929^69048%ID^E:235e-53^RecName: Full=Transcription factor hamlet;^Eukaryota; Metazoa; Ecdysozoa; Arthropoda; Hexapoda; Insecta; Pterygota; Neoptera; Endopterygota; Diptera; Brachycera; Muscomorpha; Ephydroidea; Drosophilidae; Drosophila; Sophophora`HAM_DROME^HAM_DROME^Q:209-291,H:311-393^3494%ID^E:218e-08^RecName: Full=Transcription factor hamlet;^Eukaryota; Me…
237	TRINITY_DN33180_c0_g1	90.0188	1.70465	9.32778e-09	4.53338e-07
1242	TRINITY_DN28138_c0_g1	56.3794	1.70332	0.000282279	0.00262892
1714	TRINITY_DN31301_c0_g1	184.918	1.70275	0.00100615	0.00678611	STAR_DROME^STAR_DROME^Q:1192-1548,H:421-536^28689%ID^E:141e-07^RecName: Full=Protein Star;^Eukaryota; Metazoa; Ecdysozoa; Arthropoda; Hexapoda; Insecta; Pterygota; Neoptera; Endopterygota; Diptera; Brachycera; Muscomorpha; Ephydroidea; Drosophilidae; Drosophila; Sophophora
1562	TRINITY_DN32187_c1_g1	1935.13	1.69658	0.000685759	0.00507821	OBSTE_DROME^OBSTE_DROME^Q:1964-2548,H:19-217^33014%ID^E:445e-22^^
1676	TRINITY_DN34485_c0_g4	141.95	1.69614	0.000915186	0.00631243
322	TRINITY_DN34487_c0_g2	334.981	1.69295	7.69437e-08	2.764e-06	ELOV7_BOVIN^ELOV7_BOVIN^Q:14-171,H:11-162^4557%ID^E:791e-44^RecName: Full=Elongation of very long chain fatty acids protein 7 {ECO:0000255|HAMAP-Rule:MF_03207, ECO:0000305};^Eukaryota; Metazoa; Chordata; Craniata; Vertebrata; Euteleostomi; Mammalia; Eutheria; Laurasiatheria; Cetartiodactyla; Ruminantia; Pecora; Bovidae; Bovinae; Bos
1407	TRINITY_DN37154_c0_g1	1024.76	1.69199	0.000452441	0.00371954
539	TRINITY_DN35339_c0_g2	2449.33	1.6852	4.5277e-06	9.71649e-05	E74EA_DROME^E74EA_DROME^Q:1382-1498,H:730-768^94872%ID^E:3e-17^RecName: Full=Ecdysone-induced protein 74EF isoform A;^Eukaryota; Metazoa; Ecdysozoa; Arthropoda; Hexapoda; Insecta; Pterygota; Neoptera; Endopterygota; Diptera; Brachycera; Muscomorpha; Ephydroidea; Drosophilidae; Drosophila; Sophophora
260	TRINITY_DN29586_c0_g1	2518.72	1.68498	1.62084e-08	7.21088e-07	PPP6_HUMAN^PPP6_HUMAN^Q:4-304,H:5-305^84053%ID^E:0^RecName: Full=Serine/threonine-protein phosphatase 6 catalytic subunit;^Eukaryota; Metazoa; Chordata; Craniata; Vertebrata; Euteleostomi; Mammalia; Eutheria; Euarchontoglires; Primates; Haplorrhini; Catarrhini; Hominidae; Homo
1710	TRINITY_DN35284_c0_g1	719.873	1.68114	0.00099827	0.00675262
1684	TRINITY_DN31144_c0_g3	55.4131	1.68007	0.000938581	0.00644689
91	TRINITY_DN35277_c0_g3	347.062	1.67988	6.45211e-14	8.20127e-12
1623	TRINITY_DN33436_c0_g1	408.109	1.67335	0.000799793	0.00570006	NRF6_CAEEL^NRF6_CAEEL^Q:1-427,H:353-800^29476%ID^E:136e-43^RecName: Full=Nose resistant to fluoxetine protein 6;^Eukaryota; Metazoa; Ecdysozoa; Nematoda; Chromadorea; Rhabditida; Rhabditoidea; Rhabditidae; Peloderinae; Caenorhabditis
136	TRINITY_DN28818_c0_g1	50.9705	1.6701	2.40623e-11	2.03159e-09	ASB17_CANLF^ASB17_CANLF^Q:53-101,H:245-293^42857%ID^E:175e-06^RecName: Full=Ankyrin repeat and SOCS box protein 17;^Eukaryota; Metazoa; Chordata; Craniata; Vertebrata; Euteleostomi; Mammalia; Eutheria; Laurasiatheria; Carnivora; Caniformia; Canidae; Canis
442	TRINITY_DN32134_c0_g3	46.1928	1.66763	1.21252e-06	3.17313e-05
1830	TRINITY_DN33263_c0_g3	363.695	1.65674	0.00134346	0.0084917
1496	TRINITY_DN33238_c0_g2	1078.95	1.65099	0.000581371	0.00449513
768	TRINITY_DN29360_c0_g1	40.6666	1.64679	3.09319e-05	0.000465872
1821	TRINITY_DN26193_c0_g1	43.695	1.64212	0.00131645	0.00836207	NAS7_CAEEL^NAS7_CAEEL^Q:25-269,H:45-272^348%ID^E:234e-31^RecName: Full=Zinc metalloproteinase nas-7;^Eukaryota; Metazoa; Ecdysozoa; Nematoda; Chromadorea; Rhabditida; Rhabditoidea; Rhabditidae; Peloderinae; Caenorhabditis
1169	TRINITY_DN28507_c0_g1	1346.09	1.6413	0.000210876	0.00208657
1114	TRINITY_DN34502_c0_g1	969.84	1.64024	0.000165982	0.00172344	UD2B9_MACFA^UD2B9_MACFA^Q:6-266,H:9-287^24735%ID^E:149e-08^RecName: Full=UDP-glucuronosyltransferase 2B9;^Eukaryota; Metazoa; Chordata; Craniata; Vertebrata; Euteleostomi; Mammalia; Eutheria; Euarchontoglires; Primates; Haplorrhini; Catarrhini; Cercopithecidae; Cercopithecinae; Macaca
1698	TRINITY_DN30116_c0_g1	56.3782	1.63964	0.000965096	0.00657158	A4GAT_HUMAN^A4GAT_HUMAN^Q:73-342,H:80-345^26545%ID^E:996e-21^RecName: Full=Lactosylceramide 4-alpha-galactosyltransferase;^Eukaryota; Metazoa; Chordata; Craniata; Vertebrata; Euteleostomi; Mammalia; Eutheria; Euarchontoglires; Primates; Haplorrhini; Catarrhini; Hominidae; Homo
330	TRINITY_DN31190_c0_g1	473.525	1.63933	9.74424e-08	3.4155e-06	CD81_BOVIN^CD81_BOVIN^Q:333-578,H:3-91^33708%ID^E:889e-08^RecName: Full=CD81 antigen;^Eukaryota; Metazoa; Chordata; Craniata; Vertebrata; Euteleostomi; Mammalia; Eutheria; Laurasiatheria; Cetartiodactyla; Ruminantia; Pecora; Bovidae; Bovinae; Bos
1476	TRINITY_DN34519_c0_g3	628.313	1.6387	0.00054608	0.00427948
1371	TRINITY_DN37546_c2_g3	52.5684	1.6383	0.000419303	0.00353947	IAP3_NPVOP^IAP3_NPVOP^Q:146-226,H:6-85^40964%ID^E:103e-14^RecName: Full=E3 ubiquitin-protein ligase IAP-3;^Viruses; dsDNA viruses, no RNA stage; Baculoviridae; Alphabaculovirus`IAP3_NPVOP^IAP3_NPVOP^Q:61-225,H:6-178^27374%ID^E:137e-10^RecName: Full=E3 ubiquitin-protein ligase IAP-3;^Viruses; dsDNA viruses, no RNA stage; Baculoviridae; Alphabaculovirus
1753	TRINITY_DN31279_c0_g1	281.722	1.63499	0.001108	0.0073121	CTRB1_LITVA^CTRB1_LITVA^Q:2-670,H:73-269^36%ID^E:902e-30^RecName: Full=Chymotrypsin BI;^Eukaryota; Metazoa; Ecdysozoa; Arthropoda; Crustacea; Malacostraca; Eumalacostraca; Eucarida; Decapoda; Dendrobranchiata; Penaeoidea; Penaeidae; Litopenaeus
402	TRINITY_DN37669_c1_g2	589.62	1.6303	5.08118e-07	1.46204e-05	IAP3_NPVOP^IAP3_NPVOP^Q:11-189,H:12-183^27749%ID^E:504e-08^RecName: Full=E3 ubiquitin-protein ligase IAP-3;^Viruses; dsDNA viruses, no RNA stage; Baculoviridae; Alphabaculovirus
1133	TRINITY_DN36819_c0_g3	468.871	1.62819	0.000182732	0.00186555	CD63_BOVIN^CD63_BOVIN^Q:147-605,H:71-218^27215%ID^E:344e-08^RecName: Full=CD63 antigen;^Eukaryota; Metazoa; Chordata; Craniata; Vertebrata; Euteleostomi; Mammalia; Eutheria; Laurasiatheria; Cetartiodactyla; Ruminantia; Pecora; Bovidae; Bovinae; Bos
460	TRINITY_DN29139_c0_g1	441.334	1.62803	1.54157e-06	3.87638e-05	BGBP_PENMO^BGBP_PENMO^Q:28-109,H:277-361^57955%ID^E:198e-27^RecName: Full=Beta-1,3-glucan-binding protein {ECO:0000312|EMBL:AAM212131};^Eukaryota; Metazoa; Ecdysozoa; Arthropoda; Crustacea; Malacostraca; Eumalacostraca; Eucarida; Decapoda; Dendrobranchiata; Penaeoidea; Penaeidae; Penaeus
565	TRINITY_DN36967_c1_g1	326.097	1.62761	6.03625e-06	0.000123482	DCR1C_CHICK^DCR1C_CHICK^Q:109-418,H:2-304^30581%ID^E:575e-23^RecName: Full=Protein artemis;^Eukaryota; Metazoa; Chordata; Craniata; Vertebrata; Euteleostomi; Archelosauria; Archosauria; Dinosauria; Saurischia; Theropoda; Coelurosauria; Aves; Neognathae; Galloanserae; Galliformes; Phasianidae; Phasianinae; Gallus
1277	TRINITY_DN37516_c1_g3	905.801	1.62258	0.000312384	0.00282956	209L2_MACMU^209L2_MACMU^Q:37-145,H:122-230^29204%ID^E:422e-08^RecName: Full=CD209 antigen-like protein 2;^Eukaryota; Metazoa; Chordata; Craniata; Vertebrata; Euteleostomi; Mammalia; Eutheria; Euarchontoglires; Primates; Haplorrhini; Catarrhini; Cercopithecidae; Cercopithecinae; Macaca
1950	TRINITY_DN35863_c0_g3	30.8362	1.62215	0.0017562	0.0104174	CUBN_CANLF^CUBN_CANLF^Q:3-284,H:1218-1494^34965%ID^E:121e-49^RecName: Full=Cubilin;^Eukaryota; Metazoa; Chordata; Craniata; Vertebrata; Euteleostomi; Mammalia; Eutheria; Laurasiatheria; Carnivora; Caniformia; Canidae; Canis`CUBN_CANLF^CUBN_CANLF^Q:3-281,H:2275-2550^34276%ID^E:196e-41^RecName: Full=Cubilin;^Eukaryota; Metazoa; Chordata; Craniata; Vertebrata; Euteleostomi; Mammalia; Eutheria; Laura…
1552	TRINITY_DN35466_c1_g5	18.4751	1.61707	0.000675001	0.00503076
945	TRINITY_DN34440_c0_g2	56.7564	1.61668	7.79709e-05	0.00095438	MA2B1_BOVIN^MA2B1_BOVIN^Q:21-119,H:56-88^78788%ID^E:269e-14^RecName: Full=Lysosomal alpha-mannosidase;^Eukaryota; Metazoa; Chordata; Craniata; Vertebrata; Euteleostomi; Mammalia; Eutheria; Laurasiatheria; Cetartiodactyla; Ruminantia; Pecora; Bovidae; Bovinae; Bos
1656	TRINITY_DN29418_c0_g1	38.5426	1.61525	0.000874113	0.00609104
367	TRINITY_DN36093_c0_g1	280.115	1.61217	1.79528e-07	5.65832e-06	ATPB1_DROME^ATPB1_DROME^Q:46-215,H:22-187^35673%ID^E:606e-29^RecName: Full=Sodium/potassium-transporting ATPase subunit beta-1;^Eukaryota; Metazoa; Ecdysozoa; Arthropoda; Hexapoda; Insecta; Pterygota; Neoptera; Endopterygota; Diptera; Brachycera; Muscomorpha; Ephydroidea; Drosophilidae; Drosophila; Sophophora
960	TRINITY_DN29043_c0_g1	52.8851	1.60825	8.43825e-05	0.00101672	MTH2_DROSI^MTH2_DROSI^Q:114-444,H:128-468^23343%ID^E:847e-21^RecName: Full=G-protein coupled receptor Mth2;^Eukaryota; Metazoa; Ecdysozoa; Arthropoda; Hexapoda; Insecta; Pterygota; Neoptera; Endopterygota; Diptera; Brachycera; Muscomorpha; Ephydroidea; Drosophilidae; Drosophila; Sophophora
1595	TRINITY_DN31207_c2_g2	2878.39	1.60576	0.000761147	0.00551987
1610	TRINITY_DN31793_c0_g1	973.153	1.60454	0.000778388	0.00559231	CD53_MOUSE^CD53_MOUSE^Q:14-204,H:8-176^29167%ID^E:104e-17^RecName: Full=Leukocyte surface antigen CD53;^Eukaryota; Metazoa; Chordata; Craniata; Vertebrata; Euteleostomi; Mammalia; Eutheria; Euarchontoglires; Glires; Rodentia; Sciurognathi; Muroidea; Muridae; Murinae; Mus; Mus
1412	TRINITY_DN28939_c0_g1	323.819	1.6014	0.000456945	0.00374326	ASSY_DANRE^ASSY_DANRE^Q:1-232,H:1-232^56897%ID^E:227e-93^RecName: Full=Argininosuccinate synthase;^Eukaryota; Metazoa; Chordata; Craniata; Vertebrata; Euteleostomi; Actinopterygii; Neopterygii; Teleostei; Ostariophysi; Cypriniformes; Cyprinidae; Danio
836	TRINITY_DN27463_c0_g1	44.2156	1.60139	4.51311e-05	0.000624439
1923	TRINITY_DN31833_c1_g1	35.6215	1.60132	0.00166853	0.0100364	NRF6_CAEEL^NRF6_CAEEL^Q:13-302,H:255-561^24601%ID^E:681e-18^RecName: Full=Nose resistant to fluoxetine protein 6;^Eukaryota; Metazoa; Ecdysozoa; Nematoda; Chromadorea; Rhabditida; Rhabditoidea; Rhabditidae; Peloderinae; Caenorhabditis
407	TRINITY_DN35614_c1_g2	695.833	1.59423	5.78592e-07	1.64437e-05	ANR24_MOUSE^ANR24_MOUSE^Q:602-765,H:18-161^31515%ID^E:222e-07^RecName: Full=Ankyrin repeat domain-containing protein 24;^Eukaryota; Metazoa; Chordata; Craniata; Vertebrata; Euteleostomi; Mammalia; Eutheria; Euarchontoglires; Glires; Rodentia; Sciurognathi; Muroidea; Muridae; Murinae; Mus; Mus
297	TRINITY_DN30961_c2_g3	73.2814	1.59056	4.79096e-08	1.85569e-06	RHG18_MOUSE^RHG18_MOUSE^Q:1-68,H:417-487^53521%ID^E:35e-13^RecName: Full=Rho GTPase-activating protein 18;^Eukaryota; Metazoa; Chordata; Craniata; Vertebrata; Euteleostomi; Mammalia; Eutheria; Euarchontoglires; Glires; Rodentia; Sciurognathi; Muroidea; Muridae; Murinae; Mus; Mus
705	TRINITY_DN36376_c0_g1	1893.81	1.58761	2.03572e-05	0.000333529
650	TRINITY_DN29075_c0_g1	74.455	1.58645	1.41724e-05	0.000252204
684	TRINITY_DN36582_c0_g1	1392.94	1.58523	1.82559e-05	0.000308723	MP1_DROME^MP1_DROME^Q:3230-3084,H:351-400^52%ID^E:309e-09^^`MP1_DROME^MP1_DROME^Q:3415-3284,H:305-353^38776%ID^E:309e-09^^
2023	TRINITY_DN31232_c0_g4	111.271	1.58463	0.00201571	0.0115253	GLIS3_MOUSE^GLIS3_MOUSE^Q:144-328,H:318-498^63784%ID^E:613e-72^RecName: Full=Zinc finger protein GLIS3;^Eukaryota; Metazoa; Chordata; Craniata; Vertebrata; Euteleostomi; Mammalia; Eutheria; Euarchontoglires; Glires; Rodentia; Sciurognathi; Muroidea; Muridae; Murinae; Mus; Mus
420	TRINITY_DN37546_c2_g1	73.2969	1.58404	7.45576e-07	2.05335e-05	DIAP1_DROME^DIAP1_DROME^Q:1-576,H:67-297^28448%ID^E:157e-25^RecName: Full=Death-associated inhibitor of apoptosis 1;^Eukaryota; Metazoa; Ecdysozoa; Arthropoda; Hexapoda; Insecta; Pterygota; Neoptera; Endopterygota; Diptera; Brachycera; Muscomorpha; Ephydroidea; Drosophilidae; Drosophila; Sophophora`DIAP1_DROME^DIAP1_DROME^Q:370-564,H:47-110^38462%ID^E:851e-07^RecName: Full=Death-associated inhibi…
2072	TRINITY_DN31739_c1_g3	97.9161	1.58389	0.00222183	0.0123997	STAR_DROME^STAR_DROME^Q:247-382,H:420-564^32215%ID^E:28e-11^RecName: Full=Protein Star;^Eukaryota; Metazoa; Ecdysozoa; Arthropoda; Hexapoda; Insecta; Pterygota; Neoptera; Endopterygota; Diptera; Brachycera; Muscomorpha; Ephydroidea; Drosophilidae; Drosophila; Sophophora
1650	TRINITY_DN30163_c1_g5	148.872	1.58327	0.000856161	0.00600195	TNKS_DROME^TNKS_DROME^Q:40-215,H:1001-1181^43956%ID^E:743e-40^RecName: Full=Tankyrase;^Eukaryota; Metazoa; Ecdysozoa; Arthropoda; Hexapoda; Insecta; Pterygota; Neoptera; Endopterygota; Diptera; Brachycera; Muscomorpha; Ephydroidea; Drosophilidae; Drosophila; Sophophora
314	TRINITY_DN35811_c0_g2	441.121	1.58086	7.13927e-08	2.62994e-06	C1GLT_CAEEL^C1GLT_CAEEL^Q:1-116,H:199-314^23932%ID^E:162e-06^RecName: Full=Glycoprotein-N-acetylgalactosamine 3-beta-galactosyltransferase 1;^Eukaryota; Metazoa; Ecdysozoa; Nematoda; Chromadorea; Rhabditida; Rhabditoidea; Rhabditidae; Peloderinae; Caenorhabditis
913	TRINITY_DN34952_c0_g1	2924.73	1.58032	6.54505e-05	0.000829207	CHIT1_HUMAN^CHIT1_HUMAN^Q:10-542,H:9-465^37873%ID^E:173e-112^RecName: Full=Chitotriosidase-1;^Eukaryota; Metazoa; Chordata; Craniata; Vertebrata; Euteleostomi; Mammalia; Eutheria; Euarchontoglires; Primates; Haplorrhini; Catarrhini; Hominidae; Homo
162	TRINITY_DN30125_c0_g1	798.203	1.57607	1.3055e-10	9.32142e-09	CY561_PIG^CY561_PIG^Q:309-911,H:35-226^36318%ID^E:363e-27^RecName: Full=Cytochrome b561;^Eukaryota; Metazoa; Chordata; Craniata; Vertebrata; Euteleostomi; Mammalia; Eutheria; Laurasiatheria; Cetartiodactyla; Suina; Suidae; Sus
979	TRINITY_DN37175_c0_g1	238.953	1.56889	9.21127e-05	0.00108832	ANK3_HUMAN^ANK3_HUMAN^Q:1-345,H:410-752^36522%ID^E:786e-50^RecName: Full=Ankyrin-3;^Eukaryota; Metazoa; Chordata; Craniata; Vertebrata; Euteleostomi; Mammalia; Eutheria; Euarchontoglires; Primates; Haplorrhini; Catarrhini; Hominidae; Homo`ANK3_HUMAN^ANK3_HUMAN^Q:2-352,H:118-458^32764%ID^E:68e-42^RecName: Full=Ankyrin-3;^Eukaryota; Metazoa; Chordata; Craniata; Vertebrata; Euteleostomi; Mammalia; E…
1683	TRINITY_DN33984_c0_g2	73.5547	1.56687	0.000937686	0.00644457
1685	TRINITY_DN33030_c0_g2	74.3283	1.5654	0.000941605	0.00646383
1008	TRINITY_DN34062_c1_g2	191.163	1.56343	0.000107341	0.00123176	ACBD6_MOUSE^ACBD6_MOUSE^Q:140-340,H:167-233^37313%ID^E:193e-07^RecName: Full=Acyl-CoA-binding domain-containing protein 6;^Eukaryota; Metazoa; Chordata; Craniata; Vertebrata; Euteleostomi; Mammalia; Eutheria; Euarchontoglires; Glires; Rodentia; Sciurognathi; Muroidea; Muridae; Murinae; Mus; Mus
2017	TRINITY_DN35296_c0_g2	909.11	1.56291	0.00198629	0.0113852	CUD2_SCHGR^CUD2_SCHGR^Q:1313-1564,H:10-95^54651%ID^E:251e-20^RecName: Full=Endocuticle structural glycoprotein SgAbd-2;^Eukaryota; Metazoa; Ecdysozoa; Arthropoda; Hexapoda; Insecta; Pterygota; Neoptera; Orthopteroidea; Orthoptera; Caelifera; Acridomorpha; Acridoidea; Acrididae; Cyrtacanthacridinae; Schistocerca
871	TRINITY_DN37561_c0_g1	287.626	1.55909	5.48109e-05	0.000727897	S18B1_MOUSE^S18B1_MOUSE^Q:1026-2279,H:21-433^28941%ID^E:481e-27^RecName: Full=MFS-type transporter SLC18B1;^Eukaryota; Metazoa; Chordata; Craniata; Vertebrata; Euteleostomi; Mammalia; Eutheria; Euarchontoglires; Glires; Rodentia; Sciurognathi; Muroidea; Muridae; Murinae; Mus; Mus
257	TRINITY_DN27491_c0_g1	100.641	1.55711	1.45884e-08	6.56589e-07
665	TRINITY_DN31682_c0_g2	1630.73	1.55461	1.54337e-05	0.000268051	SMAD2_DANRE^SMAD2_DANRE^Q:223-717,H:274-441^25143%ID^E:816e-10^RecName: Full=Mothers against decapentaplegic homolog 2;^Eukaryota; Metazoa; Chordata; Craniata; Vertebrata; Euteleostomi; Actinopterygii; Neopterygii; Teleostei; Ostariophysi; Cypriniformes; Cyprinidae; Danio
202	TRINITY_DN31552_c0_g1	352.698	1.54982	1.34103e-09	7.67906e-08
1572	TRINITY_DN37915_c1_g2	503.905	1.54775	0.000697803	0.00513454	SVEP1_HUMAN^SVEP1_HUMAN^Q:2-355,H:1510-1882^29231%ID^E:211e-48^RecName: Full=Sushi, von Willebrand factor type A, EGF and pentraxin domain-containing protein 1;^Eukaryota; Metazoa; Chordata; Craniata; Vertebrata; Euteleostomi; Mammalia; Eutheria; Euarchontoglires; Primates; Haplorrhini; Catarrhini; Hominidae; Homo`SVEP1_HUMAN^SVEP1_HUMAN^Q:116-357,H:2478-2754^28723%ID^E:115e-26^RecName: Full=Sush…
885	TRINITY_DN36035_c1_g5	56.4027	1.54726	5.83462e-05	0.000762039
470	TRINITY_DN34216_c0_g1	1874.25	1.54562	1.8281e-06	4.49906e-05	STL1_ARATH^STL1_ARATH^Q:123-473,H:138-468^208%ID^E:119e-07^^
1121	TRINITY_DN33346_c0_g1	1128.05	1.54454	0.000172288	0.00177775	MTMR9_HUMAN^MTMR9_HUMAN^Q:1-106,H:1-105^57547%ID^E:496e-33^RecName: Full=Myotubularin-related protein 9;^Eukaryota; Metazoa; Chordata; Craniata; Vertebrata; Euteleostomi; Mammalia; Eutheria; Euarchontoglires; Primates; Haplorrhini; Catarrhini; Hominidae; Homo
950	TRINITY_DN35367_c0_g4	101.457	1.5425	7.96305e-05	0.000969564	DDC_DROLE^DDC_DROLE^Q:3-230,H:322-397^65789%ID^E:21e-28^RecName: Full=Aromatic-L-amino-acid decarboxylase;^Eukaryota; Metazoa; Ecdysozoa; Arthropoda; Hexapoda; Insecta; Pterygota; Neoptera; Endopterygota; Diptera; Brachycera; Muscomorpha; Ephydroidea; Drosophilidae; Scaptodrosophila
881	TRINITY_DN36986_c0_g3	3560.79	1.53571	5.70032e-05	0.000747812
1370	TRINITY_DN32431_c0_g1	269.17	1.53147	0.000419522	0.00353947	CART_DROME^CART_DROME^Q:143-775,H:35-253^35%ID^E:287e-23^^
422	TRINITY_DN36578_c0_g2	49.6474	1.53119	7.73609e-07	2.12046e-05
222	TRINITY_DN34620_c0_g3	140.405	1.53017	3.79661e-09	1.97817e-07	ANK1_HUMAN^ANK1_HUMAN^Q:866-1351,H:213-758^30672%ID^E:218e-52^RecName: Full=Ankyrin-1;^Eukaryota; Metazoa; Chordata; Craniata; Vertebrata; Euteleostomi; Mammalia; Eutheria; Euarchontoglires; Primates; Haplorrhini; Catarrhini; Hominidae; Homo`ANK1_HUMAN^ANK1_HUMAN^Q:855-1359,H:8-537^28545%ID^E:189e-40^RecName: Full=Ankyrin-1;^Eukaryota; Metazoa; Chordata; Craniata; Vertebrata; Euteleostomi; Mammal…
1462	TRINITY_DN30394_c0_g1	465.096	1.52218	0.000529551	0.0041811	KRH1_DROME^KRH1_DROME^Q:17-303,H:169-467^61311%ID^E:159e-119^RecName: Full=Krueppel homolog 1;^Eukaryota; Metazoa; Ecdysozoa; Arthropoda; Hexapoda; Insecta; Pterygota; Neoptera; Endopterygota; Diptera; Brachycera; Muscomorpha; Ephydroidea; Drosophilidae; Drosophila; Sophophora
2192	TRINITY_DN29981_c0_g1	3296.62	1.51866	0.00275164	0.0145202	CH3L1_MOUSE^CH3L1_MOUSE^Q:14-307,H:15-308^32476%ID^E:993e-44^RecName: Full=Chitinase-3-like protein 1;^Eukaryota; Metazoa; Chordata; Craniata; Vertebrata; Euteleostomi; Mammalia; Eutheria; Euarchontoglires; Glires; Rodentia; Sciurognathi; Muroidea; Muridae; Murinae; Mus; Mus
2180	TRINITY_DN35526_c0_g2	43.9467	1.51735	0.00268997	0.0142628	IAP3_NPVOP^IAP3_NPVOP^Q:1-202,H:38-191^35149%ID^E:209e-42^RecName: Full=E3 ubiquitin-protein ligase IAP-3;^Viruses; dsDNA viruses, no RNA stage; Baculoviridae; Alphabaculovirus`IAP3_NPVOP^IAP3_NPVOP^Q:123-189,H:19-84^32836%ID^E:123e-07^RecName: Full=E3 ubiquitin-protein ligase IAP-3;^Viruses; dsDNA viruses, no RNA stage; Baculoviridae; Alphabaculovirus
2248	TRINITY_DN37233_c0_g1	167.319	1.514	0.00304482	0.0156857	MGAL_HUMAN^MGAL_HUMAN^Q:6-208,H:2214-2417^26794%ID^E:169e-08^RecName: Full=Probable maltase-glucoamylase 2 {ECO:0000305};^Eukaryota; Metazoa; Chordata; Craniata; Vertebrata; Euteleostomi; Mammalia; Eutheria; Euarchontoglires; Primates; Haplorrhini; Catarrhini; Hominidae; Homo`MGAL_HUMAN^MGAL_HUMAN^Q:1-232,H:2095-2349^24314%ID^E:531e-08^RecName: Full=Probable maltase-glucoamylase 2 {ECO:0000305};^…
917	TRINITY_DN31523_c1_g1	237.739	1.50803	6.61345e-05	0.000834218
1098	TRINITY_DN37362_c0_g1	545.354	1.50291	0.000155214	0.00163512
1288	TRINITY_DN33322_c0_g1	2961.33	1.50267	0.000325492	0.00292311
2366	TRINITY_DN34197_c0_g1	1119.57	1.50228	0.00375112	0.0183309
1828	TRINITY_DN35697_c0_g1	1419.72	1.50214	0.0013341	0.00844179
1014	TRINITY_DN33709_c1_g3	1286.17	1.50006	0.000109115	0.00124103
351	TRINITY_DN37035_c3_g1	163.835	1.48847	1.36838e-07	4.50811e-06	CEL_RAT^CEL_RAT^Q:1146-1373,H:64-132^35526%ID^E:498e-07^RecName: Full=Bile salt-activated lipase;^Eukaryota; Metazoa; Chordata; Craniata; Vertebrata; Euteleostomi; Mammalia; Eutheria; Euarchontoglires; Glires; Rodentia; Sciurognathi; Muroidea; Muridae; Murinae; Rattus
2409	TRINITY_DN35653_c4_g1	551.221	1.48809	0.00397037	0.0190588	LAZA_SCHAM^LAZA_SCHAM^Q:11-147,H:12-164^30968%ID^E:243e-12^RecName: Full=Lazarillo protein;^Eukaryota; Metazoa; Ecdysozoa; Arthropoda; Hexapoda; Insecta; Pterygota; Neoptera; Orthopteroidea; Orthoptera; Caelifera; Acridomorpha; Acridoidea; Acrididae; Cyrtacanthacridinae; Schistocerca
225	TRINITY_DN34232_c0_g2	247.542	1.48635	4.26955e-09	2.18522e-07	CD5R1_BOVIN^CD5R1_BOVIN^Q:29-351,H:1-290^42724%ID^E:115e-80^RecName: Full=Cyclin-dependent kinase 5 activator 1;^Eukaryota; Metazoa; Chordata; Craniata; Vertebrata; Euteleostomi; Mammalia; Eutheria; Laurasiatheria; Cetartiodactyla; Ruminantia; Pecora; Bovidae; Bovinae; Bos
394	TRINITY_DN36780_c0_g1	47.0797	1.48518	4.38613e-07	1.28767e-05
2002	TRINITY_DN36355_c0_g3	96.4206	1.4838	0.00193914	0.0112038	GD_DROME^GD_DROME^Q:1-228,H:355-446^30435%ID^E:48e-13^RecName: Full=Serine protease gd;^Eukaryota; Metazoa; Ecdysozoa; Arthropoda; Hexapoda; Insecta; Pterygota; Neoptera; Endopterygota; Diptera; Brachycera; Muscomorpha; Ephydroidea; Drosophilidae; Drosophila; Sophophora`GD_DROME^GD_DROME^Q:237-455,H:448-527^3125%ID^E:48e-13^RecName: Full=Serine protease gd;^Eukaryota; Metazoa; Ecdysozoa; Arthropo…
375	TRINITY_DN31071_c0_g1	299.973	1.48143	2.63316e-07	8.12207e-06	GTR6_HUMAN^GTR6_HUMAN^Q:59-277,H:17-239^33632%ID^E:491e-28^RecName: Full=Solute carrier family 2, facilitated glucose transporter member 6;^Eukaryota; Metazoa; Chordata; Craniata; Vertebrata; Euteleostomi; Mammalia; Eutheria; Euarchontoglires; Primates; Haplorrhini; Catarrhini; Hominidae; Homo
1961	TRINITY_DN35400_c0_g1	37.1247	1.48023	0.00178193	0.010508	TGFB2_CHICK^TGFB2_CHICK^Q:276-1157,H:89-411^21701%ID^E:315e-12^RecName: Full=Transforming growth factor beta-2;^Eukaryota; Metazoa; Chordata; Craniata; Vertebrata; Euteleostomi; Archelosauria; Archosauria; Dinosauria; Saurischia; Theropoda; Coelurosauria; Aves; Neognathae; Galloanserae; Galliformes; Phasianidae; Phasianinae; Gallus
1813	TRINITY_DN32891_c0_g1	284.126	1.47989	0.00129064	0.00823433	LEDL2_DROME^LEDL2_DROME^Q:134-272,H:37-176^25828%ID^E:483e-06^^
171	TRINITY_DN37027_c0_g3	109.137	1.47708	1.95388e-10	1.32167e-08
631	TRINITY_DN37282_c0_g1	689.802	1.47534	1.22612e-05	0.000224762	PA2_HADGE^PA2_HADGE^Q:1-243,H:72-161^37363%ID^E:507e-12^RecName: Full=Phospholipase A2;^Eukaryota; Metazoa; Ecdysozoa; Arthropoda; Chelicerata; Arachnida; Scorpiones; Iurida; Iuroidea; Hadrurus
255	TRINITY_DN30039_c0_g1	96.4097	1.46703	1.43446e-08	6.49331e-07
1165	TRINITY_DN34171_c0_g1	1455.01	1.46573	0.000207997	0.00206515
273	TRINITY_DN29674_c0_g1	645.074	1.46305	2.47932e-08	1.05049e-06	GNAQ_DROME^GNAQ_DROME^Q:1-246,H:108-353^79268%ID^E:136e-147^RecName: Full=G protein alpha q subunit;^Eukaryota; Metazoa; Ecdysozoa; Arthropoda; Hexapoda; Insecta; Pterygota; Neoptera; Endopterygota; Diptera; Brachycera; Muscomorpha; Ephydroidea; Drosophilidae; Drosophila; Sophophora
1931	TRINITY_DN32927_c0_g2	44.3967	1.46184	0.00169124	0.0101348	5HT2A_PONPY^5HT2A_PONPY^Q:7-216,H:49-262^46729%ID^E:274e-54^RecName: Full=5-hydroxytryptamine receptor 2A;^Eukaryota; Metazoa; Chordata; Craniata; Vertebrata; Euteleostomi; Mammalia; Eutheria; Euarchontoglires; Primates; Haplorrhini; Catarrhini; Hominidae; Pongo`5HT2A_PONPY^5HT2A_PONPY^Q:545-628,H:318-402^45882%ID^E:724e-20^RecName: Full=5-hydroxytryptamine receptor 2A;^Eukaryota; Metazoa; Chorda…
495	TRINITY_DN30887_c1_g3	104.765	1.46012	2.53723e-06	5.92891e-05	HNF6_MOUSE^HNF6_MOUSE^Q:1362-1619,H:288-373^89535%ID^E:282e-69^RecName: Full=Hepatocyte nuclear factor 6;^Eukaryota; Metazoa; Chordata; Craniata; Vertebrata; Euteleostomi; Mammalia; Eutheria; Euarchontoglires; Glires; Rodentia; Sciurognathi; Muroidea; Muridae; Murinae; Mus; Mus`HNF6_MOUSE^HNF6_MOUSE^Q:1705-1962,H:369-447^65116%ID^E:282e-69^RecName: Full=Hepatocyte nuclear factor 6;^Eukaryota; Met…
2012	TRINITY_DN34185_c0_g1	2447.66	1.45895	0.00197136	0.0113333	NKCL_MANSE^NKCL_MANSE^Q:53-768,H:59-776^49306%ID^E:0^RecName: Full=Bumetanide-sensitive sodium-(potassium)-chloride cotransporter;^Eukaryota; Metazoa; Ecdysozoa; Arthropoda; Hexapoda; Insecta; Pterygota; Neoptera; Endopterygota; Lepidoptera; Glossata; Ditrysia; Bombycoidea; Sphingidae; Sphinginae; Sphingini; Manduca
1715	TRINITY_DN36732_c0_g1	2893.03	1.45887	0.00100601	0.00678611
1309	TRINITY_DN36857_c1_g1	53.4861	1.45847	0.00035038	0.00309614
1983	TRINITY_DN36577_c2_g2	45.9997	1.45809	0.00187561	0.0109406	ANR17_MOUSE^ANR17_MOUSE^Q:20-193,H:319-496^34637%ID^E:678e-17^RecName: Full=Ankyrin repeat domain-containing protein 17;^Eukaryota; Metazoa; Chordata; Craniata; Vertebrata; Euteleostomi; Mammalia; Eutheria; Euarchontoglires; Glires; Rodentia; Sciurognathi; Muroidea; Muridae; Murinae; Mus; Mus`ANR17_MOUSE^ANR17_MOUSE^Q:7-197,H:1158-1353^28426%ID^E:849e-12^RecName: Full=Ankyrin repeat domain-contai…
2519	TRINITY_DN36563_c0_g1	1033.41	1.45694	0.00481628	0.0221121	APOD_CAVPO^APOD_CAVPO^Q:30-203,H:26-83^34483%ID^E:355e-07^RecName: Full=Apolipoprotein D;^Eukaryota; Metazoa; Chordata; Craniata; Vertebrata; Euteleostomi; Mammalia; Eutheria; Euarchontoglires; Glires; Rodentia; Hystricognathi; Caviidae; Cavia
1778	TRINITY_DN33397_c0_g2	303.035	1.45596	0.00116478	0.00757762
934	TRINITY_DN35881_c0_g5	44.9907	1.45585	7.28987e-05	0.000902804
1483	TRINITY_DN35010_c0_g1	973.759	1.45433	0.000564693	0.00440446	IAP_GVCPM^IAP_GVCPM^Q:98-171,H:2-73^43243%ID^E:38e-13^RecName: Full=Apoptosis inhibitor IAP;^Viruses; dsDNA viruses, no RNA stage; Baculoviridae; Betabaculovirus`IAP_GVCPM^IAP_GVCPM^Q:33-171,H:11-175^26786%ID^E:385e-07^RecName: Full=Apoptosis inhibitor IAP;^Viruses; dsDNA viruses, no RNA stage; Baculoviridae; Betabaculovirus
710	TRINITY_DN32709_c1_g1	1009.56	1.45222	2.11017e-05	0.000343779	TAU_SPECI^TAU_SPECI^Q:40-215,H:184-372^40%ID^E:137e-31^RecName: Full=Microtubule-associated protein tau;^Eukaryota; Metazoa; Chordata; Craniata; Vertebrata; Euteleostomi; Mammalia; Eutheria; Euarchontoglires; Glires; Rodentia; Sciurognathi; Sciuridae; Xerinae; Marmotini; Spermophilus`TAU_SPECI^TAU_SPECI^Q:150-245,H:245-340^50515%ID^E:801e-19^RecName: Full=Microtubule-associated protein tau;^Eukar…
2379	TRINITY_DN31144_c0_g1	338.986	1.45029	0.00382461	0.0186013	NFH_RAT^NFH_RAT^Q:117-217,H:619-728^34783%ID^E:104e-07^RecName: Full=Neurofilament heavy polypeptide;^Eukaryota; Metazoa; Chordata; Craniata; Vertebrata; Euteleostomi; Mammalia; Eutheria; Euarchontoglires; Glires; Rodentia; Sciurognathi; Muroidea; Muridae; Murinae; Rattus`NFH_RAT^NFH_RAT^Q:106-217,H:512-632^34711%ID^E:351e-07^RecName: Full=Neurofilament heavy polypeptide;^Eukaryota; Metazoa; Chor…
2117	TRINITY_DN30429_c0_g2	143.54	1.45014	0.00242887	0.013271	ASTA_ASTAS^ASTA_ASTAS^Q:463-648,H:74-134^37097%ID^E:387e-10^RecName: Full=Astacin;^Eukaryota; Metazoa; Ecdysozoa; Arthropoda; Crustacea; Malacostraca; Eumalacostraca; Eucarida; Decapoda; Pleocyemata; Astacidea; Astacoidea; Astacidae; Astacus`ASTA_ASTAS^ASTA_ASTAS^Q:705-767,H:135-155^47619%ID^E:387e-10^RecName: Full=Astacin;^Eukaryota; Metazoa; Ecdysozoa; Arthropoda; Crustacea; Malacostraca; Eumal…
1115	TRINITY_DN35915_c1_g2	80.4623	1.44932	0.000166588	0.00172714	CLC4F_RAT^CLC4F_RAT^Q:39-185,H:393-537^29221%ID^E:674e-09^RecName: Full=C-type lectin domain family 4 member F;^Eukaryota; Metazoa; Chordata; Craniata; Vertebrata; Euteleostomi; Mammalia; Eutheria; Euarchontoglires; Glires; Rodentia; Sciurognathi; Muroidea; Muridae; Murinae; Rattus
390	TRINITY_DN34447_c0_g3	106.328	1.44824	3.87143e-07	1.14823e-05
1031	TRINITY_DN37314_c0_g1	214.535	1.44807	0.000115334	0.00129395	Y381_RICFE^Y381_RICFE^Q:1040-1307,H:650-932^28866%ID^E:755e-16^RecName: Full=Putative ankyrin repeat protein RF_0381;^Bacteria; Proteobacteria; Alphaproteobacteria; Rickettsiales; Rickettsiaceae; Rickettsieae; Rickettsia; spotted fever group`Y381_RICFE^Y381_RICFE^Q:1019-1306,H:744-997^27397%ID^E:605e-13^RecName: Full=Putative ankyrin repeat protein RF_0381;^Bacteria; Proteobacteria; Alphaproteoba…
890	TRINITY_DN32099_c0_g5	44.135	1.4462	5.89696e-05	0.000766406
1992	TRINITY_DN31164_c0_g6	1418.84	1.4438	0.00191301	0.0111083
2113	TRINITY_DN37106_c0_g1	836.065	1.44355	0.00239674	0.0131203
850	TRINITY_DN34626_c0_g1	50.9485	1.4424	4.99774e-05	0.000680105	LEDL2_DROME^LEDL2_DROME^Q:258-379,H:51-175^28125%ID^E:306e-07^^
353	TRINITY_DN35380_c1_g5	1039.26	1.44	1.38393e-07	4.53483e-06	SECA_BACHD^SECA_BACHD^Q:1834-2457,H:24-544^25589%ID^E:197e-33^RecName: Full=Protein translocase subunit SecA {ECO:0000255|HAMAP-Rule:MF_01382};^Bacteria; Firmicutes; Bacilli; Bacillales; Bacillaceae; Bacillus
187	TRINITY_DN32992_c0_g3	103.102	1.43977	5.24208e-10	3.24252e-08
967	TRINITY_DN32705_c0_g2	49.8827	1.43861	8.70734e-05	0.00104277	HSDL1_CHICK^HSDL1_CHICK^Q:1-209,H:92-301^39524%ID^E:339e-49^RecName: Full=Hydroxysteroid dehydrogenase-like protein 1;^Eukaryota; Metazoa; Chordata; Craniata; Vertebrata; Euteleostomi; Archelosauria; Archosauria; Dinosauria; Saurischia; Theropoda; Coelurosauria; Aves; Neognathae; Galloanserae; Galliformes; Phasianidae; Phasianinae; Gallus
508	TRINITY_DN35019_c4_g1	175.281	1.43217	3.04468e-06	6.9198e-05	GBRA1_MACFA^GBRA1_MACFA^Q:2-278,H:11-286^4386%ID^E:358e-73^RecName: Full=Gamma-aminobutyric acid receptor subunit alpha-1;^Eukaryota; Metazoa; Chordata; Craniata; Vertebrata; Euteleostomi; Mammalia; Eutheria; Euarchontoglires; Primates; Haplorrhini; Catarrhini; Cercopithecidae; Cercopithecinae; Macaca
584	TRINITY_DN33805_c0_g1	483.964	1.42878	7.24874e-06	0.000143572
2285	TRINITY_DN33555_c1_g1	2160	1.42841	0.00322126	0.0163109	HR4_DROME^HR4_DROME^Q:1-102,H:1221-1321^63725%ID^E:426e-39^RecName: Full=Hormone receptor 4;^Eukaryota; Metazoa; Ecdysozoa; Arthropoda; Hexapoda; Insecta; Pterygota; Neoptera; Endopterygota; Diptera; Brachycera; Muscomorpha; Ephydroidea; Drosophilidae; Drosophila; Sophophora
2677	TRINITY_DN30146_c0_g1	2638.19	1.4268	0.00593983	0.0256653	CUD3_SCHGR^CUD3_SCHGR^Q:29-131,H:12-115^49038%ID^E:435e-28^RecName: Full=Endocuticle structural glycoprotein SgAbd-3;^Eukaryota; Metazoa; Ecdysozoa; Arthropoda; Hexapoda; Insecta; Pterygota; Neoptera; Orthopteroidea; Orthoptera; Caelifera; Acridomorpha; Acridoidea; Acrididae; Cyrtacanthacridinae; Schistocerca
901	TRINITY_DN32742_c0_g5	453.953	1.42393	6.25004e-05	0.000801939
1690	TRINITY_DN36033_c1_g1	5363.3	1.42331	0.000950068	0.00650262	SSPO_BOVIN^SSPO_BOVIN^Q:87-145,H:1562-1620^44068%ID^E:611e-07^RecName: Full=SCO-spondin;^Eukaryota; Metazoa; Chordata; Craniata; Vertebrata; Euteleostomi; Mammalia; Eutheria; Laurasiatheria; Cetartiodactyla; Ruminantia; Pecora; Bovidae; Bovinae; Bos
1385	TRINITY_DN36213_c1_g1	159.707	1.41936	0.000432395	0.0036112	COGS_HYPLI^COGS_HYPLI^Q:145-376,H:31-258^30126%ID^E:665e-25^RecName: Full=Collagenase;^Eukaryota; Metazoa; Ecdysozoa; Arthropoda; Hexapoda; Insecta; Pterygota; Neoptera; Endopterygota; Diptera; Brachycera; Muscomorpha; Oestroidea; Oestridae; Hypodermatinae; Hypoderma
2425	TRINITY_DN28733_c0_g2	980.927	1.41669	0.00404284	0.0192839	ST1B1_CHICK^ST1B1_CHICK^Q:46-328,H:29-292^34965%ID^E:3e-57^RecName: Full=Sulfotransferase family cytosolic 1B member 1;^Eukaryota; Metazoa; Chordata; Craniata; Vertebrata; Euteleostomi; Archelosauria; Archosauria; Dinosauria; Saurischia; Theropoda; Coelurosauria; Aves; Neognathae; Galloanserae; Galliformes; Phasianidae; Phasianinae; Gallus
355	TRINITY_DN26458_c0_g1	185.621	1.41462	1.4213e-07	4.63104e-06	CHAD_MOUSE^CHAD_MOUSE^Q:24-312,H:22-287^31615%ID^E:23e-24^RecName: Full=Chondroadherin;^Eukaryota; Metazoa; Chordata; Craniata; Vertebrata; Euteleostomi; Mammalia; Eutheria; Euarchontoglires; Glires; Rodentia; Sciurognathi; Muroidea; Muridae; Murinae; Mus; Mus`CHAD_MOUSE^CHAD_MOUSE^Q:225-490,H:32-304^27368%ID^E:424e-07^RecName: Full=Chondroadherin;^Eukaryota; Metazoa; Chordata; Craniata; Vertebra…
235	TRINITY_DN37833_c1_g1	349.303	1.41336	7.50012e-09	3.69165e-07	GBRB_MUSDO^GBRB_MUSDO^Q:181-822,H:40-250^23214%ID^E:424e-13^RecName: Full=Gamma-aminobutyric acid receptor subunit beta;^Eukaryota; Metazoa; Ecdysozoa; Arthropoda; Hexapoda; Insecta; Pterygota; Neoptera; Endopterygota; Diptera; Brachycera; Muscomorpha; Muscoidea; Muscidae; Musca`GBRB_MUSDO^GBRB_MUSDO^Q:878-1117,H:250-329^2875%ID^E:424e-13^RecName: Full=Gamma-aminobutyric acid receptor subunit bet…
837	TRINITY_DN30274_c0_g1	47.7849	1.40676	4.52186e-05	0.000624902
1809	TRINITY_DN32201_c1_g2	214.763	1.40567	0.00128427	0.00821178	DDC_DROLE^DDC_DROLE^Q:1-209,H:44-252^74163%ID^E:189e-104^RecName: Full=Aromatic-L-amino-acid decarboxylase;^Eukaryota; Metazoa; Ecdysozoa; Arthropoda; Hexapoda; Insecta; Pterygota; Neoptera; Endopterygota; Diptera; Brachycera; Muscomorpha; Ephydroidea; Drosophilidae; Scaptodrosophila
2766	TRINITY_DN25017_c0_g1	262.335	1.40337	0.00682543	0.0285429
2697	TRINITY_DN33088_c1_g3	215.848	1.40229	0.00612485	0.0262685
868	TRINITY_DN33521_c0_g6	608.754	1.40161	5.42354e-05	0.000722151	Y381_RICFE^Y381_RICFE^Q:283-749,H:626-1082^27495%ID^E:326e-29^RecName: Full=Putative ankyrin repeat protein RF_0381;^Bacteria; Proteobacteria; Alphaproteobacteria; Rickettsiales; Rickettsiaceae; Rickettsieae; Rickettsia; spotted fever group`Y381_RICFE^Y381_RICFE^Q:196-612,H:737-1133^27146%ID^E:97e-23^RecName: Full=Putative ankyrin repeat protein RF_0381;^Bacteria; Proteobacteria; Alphaproteobacte…
263	TRINITY_DN32182_c1_g1	297.772	1.4004	1.74013e-08	7.65326e-07	NOS_ANOST^NOS_ANOST^Q:26-968,H:107-1045^64067%ID^E:0^RecName: Full=Nitric oxide synthase;^Eukaryota; Metazoa; Ecdysozoa; Arthropoda; Hexapoda; Insecta; Pterygota; Neoptera; Endopterygota; Diptera; Nematocera; Culicoidea; Culicidae; Anophelinae; Anopheles
338	TRINITY_DN33606_c0_g1	258.929	1.39762	1.11676e-07	3.82178e-06	KI26A_MOUSE^KI26A_MOUSE^Q:187-260,H:293-371^44444%ID^E:828e-07^RecName: Full=Kinesin-like protein KIF26A;^Eukaryota; Metazoa; Chordata; Craniata; Vertebrata; Euteleostomi; Mammalia; Eutheria; Euarchontoglires; Glires; Rodentia; Sciurognathi; Muroidea; Muridae; Murinae; Mus; Mus
214	TRINITY_DN31529_c0_g1	965.158	1.39445	2.94173e-09	1.59005e-07	MCTP1_HUMAN^MCTP1_HUMAN^Q:1-232,H:763-996^41026%ID^E:335e-48^RecName: Full=Multiple C2 and transmembrane domain-containing protein 1;^Eukaryota; Metazoa; Chordata; Craniata; Vertebrata; Euteleostomi; Mammalia; Eutheria; Euarchontoglires; Primates; Haplorrhini; Catarrhini; Hominidae; Homo
2751	TRINITY_DN31367_c0_g2	40.1179	1.39205	0.00666549	0.0280274	CUBN_RAT^CUBN_RAT^Q:27-1284,H:39-1240^3511%ID^E:0^RecName: Full=Cubilin;^Eukaryota; Metazoa; Chordata; Craniata; Vertebrata; Euteleostomi; Mammalia; Eutheria; Euarchontoglires; Glires; Rodentia; Sciurognathi; Muroidea; Muridae; Murinae; Rattus`CUBN_RAT^CUBN_RAT^Q:531-1302,H:1070-1830^3038%ID^E:128e-91^RecName: Full=Cubilin;^Eukaryota; Metazoa; Chordata; Craniata; Vertebrata; Euteleostomi; Mammali…
1571	TRINITY_DN30207_c0_g1	62.4657	1.39078	0.000696836	0.00513068
1998	TRINITY_DN32209_c0_g2	105.439	1.38916	0.00193134	0.0111811	PARG_BOVIN^PARG_BOVIN^Q:1-155,H:776-942^32544%ID^E:768e-20^RecName: Full=Poly(ADP-ribose) glycohydrolase;^Eukaryota; Metazoa; Chordata; Craniata; Vertebrata; Euteleostomi; Mammalia; Eutheria; Laurasiatheria; Cetartiodactyla; Ruminantia; Pecora; Bovidae; Bovinae; Bos
2843	TRINITY_DN34482_c0_g3	444.357	1.3878	0.00753608	0.0306612	SKEL1_DROME^SKEL1_DROME^Q:33-136,H:32-137^59434%ID^E:578e-36^RecName: Full=Protein Skeletor, isoforms B/C;^Eukaryota; Metazoa; Ecdysozoa; Arthropoda; Hexapoda; Insecta; Pterygota; Neoptera; Endopterygota; Diptera; Brachycera; Muscomorpha; Ephydroidea; Drosophilidae; Drosophila; Sophophora`SKEL1_DROME^SKEL1_DROME^Q:36-136,H:152-252^39604%ID^E:561e-17^RecName: Full=Protein Skeletor, isoforms B/C;^E…
1018	TRINITY_DN36390_c0_g1	959.611	1.38555	0.000109512	0.00124433
879	TRINITY_DN34484_c0_g2	322.646	1.38012	5.67998e-05	0.000747443	FLVC1_FELCA^FLVC1_FELCA^Q:4-777,H:93-349^33077%ID^E:405e-51^RecName: Full=Feline leukemia virus subgroup C receptor-related protein 1;^Eukaryota; Metazoa; Chordata; Craniata; Vertebrata; Euteleostomi; Mammalia; Eutheria; Laurasiatheria; Carnivora; Feliformia; Felidae; Felinae; Felis`FLVC1_FELCA^FLVC1_FELCA^Q:875-1186,H:366-466^32692%ID^E:405e-51^RecName: Full=Feline leukemia virus subgroup C rece…
843	TRINITY_DN32819_c0_g1	52.6611	1.3797	4.69345e-05	0.000643999
2877	TRINITY_DN31322_c0_g2	74.211	1.37085	0.0079153	0.0318253
613	TRINITY_DN32190_c0_g1	265.42	1.36407	9.84176e-06	0.000185648
1024	TRINITY_DN37548_c0_g1	216.392	1.36309	0.000111765	0.00126248
831	TRINITY_DN31696_c1_g2	251.238	1.36215	4.39185e-05	0.000611318	NINJ1_HUMAN^NINJ1_HUMAN^Q:1-102,H:51-150^40777%ID^E:145e-11^RecName: Full=Ninjurin-1;^Eukaryota; Metazoa; Chordata; Craniata; Vertebrata; Euteleostomi; Mammalia; Eutheria; Euarchontoglires; Primates; Haplorrhini; Catarrhini; Hominidae; Homo
2000	TRINITY_DN36418_c0_g2	249.318	1.35904	0.00193586	0.0111961	B3GL1_MUSSI^B3GL1_MUSSI^Q:43-294,H:39-302^30147%ID^E:971e-27^RecName: Full=UDP-GalNAc:beta-1,3-N-acetylgalactosaminyltransferase 1;^Eukaryota; Metazoa; Chordata; Craniata; Vertebrata; Euteleostomi; Mammalia; Eutheria; Euarchontoglires; Glires; Rodentia; Sciurognathi; Muroidea; Muridae; Murinae; Mus; Mus
2801	TRINITY_DN37233_c0_g7	75.1083	1.35734	0.00710299	0.0293108
2901	TRINITY_DN33273_c0_g1	136.753	1.35549	0.00809925	0.0322937
2824	TRINITY_DN37233_c0_g6	61.7145	1.35351	0.00730985	0.0299443
732	TRINITY_DN37329_c2_g4	95.3065	1.35343	2.42418e-05	0.000383067	CASP7_MOUSE^CASP7_MOUSE^Q:1-234,H:87-299^28571%ID^E:122e-08^RecName: Full=Caspase-7;^Eukaryota; Metazoa; Chordata; Craniata; Vertebrata; Euteleostomi; Mammalia; Eutheria; Euarchontoglires; Glires; Rodentia; Sciurognathi; Muroidea; Muridae; Murinae; Mus; Mus
305	TRINITY_DN36657_c0_g2	152.214	1.35239	6.18596e-08	2.346e-06	KCIP4_BOVIN^KCIP4_BOVIN^Q:1-198,H:51-248^5101%ID^E:124e-73^RecName: Full=Kv channel-interacting protein 4;^Eukaryota; Metazoa; Chordata; Craniata; Vertebrata; Euteleostomi; Mammalia; Eutheria; Laurasiatheria; Cetartiodactyla; Ruminantia; Pecora; Bovidae; Bovinae; Bos
609	TRINITY_DN37606_c0_g1	195.992	1.35132	9.51913e-06	0.000180871	MYO1E_MOUSE^MYO1E_MOUSE^Q:1402-1229,H:368-425^74138%ID^E:206e-18^RecName: Full=Unconventional myosin-Ie;^Eukaryota; Metazoa; Chordata; Craniata; Vertebrata; Euteleostomi; Mammalia; Eutheria; Euarchontoglires; Glires; Rodentia; Sciurognathi; Muroidea; Muridae; Murinae; Mus; Mus
2838	TRINITY_DN33841_c0_g2	1289.9	1.35055	0.00748729	0.0305164	FA9_RAT^FA9_RAT^Q:246-516,H:176-459^28146%ID^E:131e-14^RecName: Full=Coagulation factor IX;^Eukaryota; Metazoa; Chordata; Craniata; Vertebrata; Euteleostomi; Mammalia; Eutheria; Euarchontoglires; Glires; Rodentia; Sciurognathi; Muroidea; Muridae; Murinae; Rattus
739	TRINITY_DN36338_c0_g1	1125.21	1.35003	2.57771e-05	0.00040238	KCNAS_DROME^KCNAS_DROME^Q:1-106,H:457-557^75472%ID^E:121e-42^RecName: Full=Potassium voltage-gated channel protein Shaker;^Eukaryota; Metazoa; Ecdysozoa; Arthropoda; Hexapoda; Insecta; Pterygota; Neoptera; Endopterygota; Diptera; Brachycera; Muscomorpha; Ephydroidea; Drosophilidae; Drosophila; Sophophora
178	TRINITY_DN37855_c1_g1	157.604	1.34959	2.85961e-10	1.86168e-08
680	TRINITY_DN35869_c0_g1	99.4797	1.34903	1.73837e-05	0.000295702	AGRG4_HUMAN^AGRG4_HUMAN^Q:375-780,H:2602-3003^27752%ID^E:465e-28^RecName: Full=Adhesion G-protein coupled receptor G4 {ECO:0000303|PubMed:25713288};^Eukaryota; Metazoa; Chordata; Craniata; Vertebrata; Euteleostomi; Mammalia; Eutheria; Euarchontoglires; Primates; Haplorrhini; Catarrhini; Hominidae; Homo
633	TRINITY_DN31456_c0_g2	210.739	1.34465	1.24714e-05	0.000227894	Y381_RICFE^Y381_RICFE^Q:11-137,H:858-971^33071%ID^E:56e-11^RecName: Full=Putative ankyrin repeat protein RF_0381;^Bacteria; Proteobacteria; Alphaproteobacteria; Rickettsiales; Rickettsiaceae; Rickettsieae; Rickettsia; spotted fever group`Y381_RICFE^Y381_RICFE^Q:11-137,H:891-1004^34646%ID^E:814e-11^RecName: Full=Putative ankyrin repeat protein RF_0381;^Bacteria; Proteobacteria; Alphaproteobacteria…
3029	TRINITY_DN30110_c0_g3	108.203	1.34339	0.00951598	0.0363378	FXDC2_MACFA^FXDC2_MACFA^Q:49-320,H:59-328^40%ID^E:448e-69^RecName: Full=Fatty acid hydroxylase domain-containing protein 2;^Eukaryota; Metazoa; Chordata; Craniata; Vertebrata; Euteleostomi; Mammalia; Eutheria; Euarchontoglires; Primates; Haplorrhini; Catarrhini; Cercopithecidae; Cercopithecinae; Macaca
1935	TRINITY_DN27260_c0_g1	138.376	1.34335	0.00170084	0.0101672
3018	TRINITY_DN26841_c0_g1	543.944	1.33927	0.0093975	0.0360118	CU19_LOCMI^CU19_LOCMI^Q:100-158,H:52-110^77966%ID^E:734e-26^RecName: Full=Cuticle protein 19;^Eukaryota; Metazoa; Ecdysozoa; Arthropoda; Hexapoda; Insecta; Pterygota; Neoptera; Orthopteroidea; Orthoptera; Caelifera; Acridomorpha; Acridoidea; Acrididae; Oedipodinae; Locusta
747	TRINITY_DN34670_c0_g1	65.4797	1.33655	2.74531e-05	0.000425101	LECA_SARPE^LECA_SARPE^Q:1260-1658,H:33-167^29371%ID^E:612e-06^RecName: Full=Lectin subunit alpha;^Eukaryota; Metazoa; Ecdysozoa; Arthropoda; Hexapoda; Insecta; Pterygota; Neoptera; Endopterygota; Diptera; Brachycera; Muscomorpha; Oestroidea; Sarcophagidae; Sarcophaga; Boettcherisca
1304	TRINITY_DN33603_c0_g3	253.992	1.33356	0.000345469	0.00306445	CAH2_RABIT^CAH2_RABIT^Q:81-331,H:4-255^39147%ID^E:149e-49^RecName: Full=Carbonic anhydrase 2;^Eukaryota; Metazoa; Chordata; Craniata; Vertebrata; Euteleostomi; Mammalia; Eutheria; Euarchontoglires; Glires; Lagomorpha; Leporidae; Oryctolagus
159	TRINITY_DN33410_c2_g1	152.776	1.33176	9.73376e-11	7.08116e-09	H3_URECA^H3_URECA^Q:1-119,H:18-136^100%ID^E:497e-83^RecName: Full=Histone H3;^Eukaryota; Metazoa; Lophotrochozoa; Annelida; Polychaeta; Echiura; Xenopneusta; Urechidae; Urechis
117	TRINITY_DN33400_c1_g1	1200.67	1.33156	1.72845e-12	1.7088e-10	DGK2_DROME^DGK2_DROME^Q:110-246,H:1315-1451^46715%ID^E:309e-33^RecName: Full=Eye-specific diacylglycerol kinase;^Eukaryota; Metazoa; Ecdysozoa; Arthropoda; Hexapoda; Insecta; Pterygota; Neoptera; Endopterygota; Diptera; Brachycera; Muscomorpha; Ephydroidea; Drosophilidae; Drosophila; Sophophora
1517	TRINITY_DN34080_c0_g6	61.0491	1.33123	0.000622706	0.00474808	XIAP_XENTR^XIAP_XENTR^Q:2-205,H:33-238^3318%ID^E:106e-19^RecName: Full=E3 ubiquitin-protein ligase XIAP {ECO:0000250|UniProtKB:P98170};^Eukaryota; Metazoa; Chordata; Craniata; Vertebrata; Euteleostomi; Amphibia; Batrachia; Anura; Pipoidea; Pipidae; Xenopodinae; Xenopus; Silurana`XIAP_XENTR^XIAP_XENTR^Q:16-203,H:175-333^31746%ID^E:412e-12^RecName: Full=E3 ubiquitin-protein ligase XIAP {ECO:0000250…
586	TRINITY_DN35054_c1_g3	695.873	1.32843	7.37559e-06	0.000145586
157	TRINITY_DN35943_c1_g2	1202.45	1.32733	9.37778e-11	6.9091e-09
935	TRINITY_DN33992_c0_g2	459.545	1.32729	7.32812e-05	0.000906382
2517	TRINITY_DN37206_c0_g1	1737.01	1.32641	0.00480712	0.0220914	FZD1_HUMAN^FZD1_HUMAN^Q:34-147,H:116-228^45614%ID^E:985e-34^RecName: Full=Frizzled-1;^Eukaryota; Metazoa; Chordata; Craniata; Vertebrata; Euteleostomi; Mammalia; Eutheria; Euarchontoglires; Primates; Haplorrhini; Catarrhini; Hominidae; Homo
2044	TRINITY_DN37781_c1_g1	3605.35	1.32567	0.00209619	0.0118462	CTR1_HUMAN^CTR1_HUMAN^Q:1-283,H:311-617^44337%ID^E:251e-81^RecName: Full=High affinity cationic amino acid transporter 1;^Eukaryota; Metazoa; Chordata; Craniata; Vertebrata; Euteleostomi; Mammalia; Eutheria; Euarchontoglires; Primates; Haplorrhini; Catarrhini; Hominidae; Homo
1747	TRINITY_DN36332_c0_g2	49.6017	1.3247	0.00110028	0.00728504
2787	TRINITY_DN36460_c0_g3	514.478	1.32323	0.00698797	0.0290025
2662	TRINITY_DN37652_c1_g1	727.001	1.32137	0.00583411	0.0253506	CSEN_BOVIN^CSEN_BOVIN^Q:43-315,H:73-132^47253%ID^E:201e-17^RecName: Full=Calsenilin;^Eukaryota; Metazoa; Chordata; Craniata; Vertebrata; Euteleostomi; Mammalia; Eutheria; Laurasiatheria; Cetartiodactyla; Ruminantia; Pecora; Bovidae; Bovinae; Bos
309	TRINITY_DN31971_c0_g1	187.005	1.3183	6.73913e-08	2.5227e-06	NCAM1_CHICK^NCAM1_CHICK^Q:40-421,H:227-603^25436%ID^E:592e-30^RecName: Full=Neural cell adhesion molecule 1;^Eukaryota; Metazoa; Chordata; Craniata; Vertebrata; Euteleostomi; Archelosauria; Archosauria; Dinosauria; Saurischia; Theropoda; Coelurosauria; Aves; Neognathae; Galloanserae; Galliformes; Phasianidae; Phasianinae; Gallus`NCAM1_CHICK^NCAM1_CHICK^Q:40-323,H:33-320^26027%ID^E:243e-16^RecName…
1345	TRINITY_DN36767_c0_g2	391.929	1.31748	0.000391711	0.00336621	CASP3_MESAU^CASP3_MESAU^Q:40-249,H:45-243^23611%ID^E:176e-06^RecName: Full=Caspase-3;^Eukaryota; Metazoa; Chordata; Craniata; Vertebrata; Euteleostomi; Mammalia; Eutheria; Euarchontoglires; Glires; Rodentia; Sciurognathi; Muroidea; Cricetidae; Cricetinae; Mesocricetus
2239	TRINITY_DN33210_c2_g2	2624.62	1.31725	0.0030215	0.0156095
405	TRINITY_DN33847_c0_g1	156.803	1.317	5.71515e-07	1.63095e-05	SGCE_RAT^SGCE_RAT^Q:48-328,H:78-346^26389%ID^E:118e-22^RecName: Full=Epsilon-sarcoglycan {ECO:0000312|EMBL:AAO375791};^Eukaryota; Metazoa; Chordata; Craniata; Vertebrata; Euteleostomi; Mammalia; Eutheria; Euarchontoglires; Glires; Rodentia; Sciurognathi; Muroidea; Muridae; Murinae; Rattus
1423	TRINITY_DN32715_c7_g1	156.922	1.31562	0.000480103	0.00390257	CLC2L_RAT^CLC2L_RAT^Q:5-128,H:104-210^28682%ID^E:361e-06^RecName: Full=C-type lectin domain family 2 member L;^Eukaryota; Metazoa; Chordata; Craniata; Vertebrata; Euteleostomi; Mammalia; Eutheria; Euarchontoglires; Glires; Rodentia; Sciurognathi; Muroidea; Muridae; Murinae; Rattus
512	TRINITY_DN36805_c0_g2	66.2013	1.31352	3.14178e-06	7.09784e-05
2858	TRINITY_DN32444_c0_g1	515.814	1.31297	0.00774413	0.0313423
173	TRINITY_DN37194_c0_g3	4386.5	1.30878	2.16113e-10	1.44496e-08	PER_PERAM^PER_PERAM^Q:1-126,H:313-444^49242%ID^E:294e-32^RecName: Full=Period circadian protein;^Eukaryota; Metazoa; Ecdysozoa; Arthropoda; Hexapoda; Insecta; Pterygota; Neoptera; Orthopteroidea; Dictyoptera; Blattodea; Blattoidea; Blattidae; Blattinae; Periplaneta
3046	TRINITY_DN34753_c0_g2	325.178	1.30665	0.00965499	0.0366642	TTPAL_MOUSE^TTPAL_MOUSE^Q:22-167,H:155-301^31544%ID^E:484e-18^RecName: Full=Alpha-tocopherol transfer protein-like;^Eukaryota; Metazoa; Chordata; Craniata; Vertebrata; Euteleostomi; Mammalia; Eutheria; Euarchontoglires; Glires; Rodentia; Sciurognathi; Muroidea; Muridae; Murinae; Mus; Mus
74	TRINITY_DN36873_c0_g1	512.772	1.30643	2.86147e-15	4.47278e-13	DGK2_DROME^DGK2_DROME^Q:1-106,H:1164-1268^53271%ID^E:458e-33^RecName: Full=Eye-specific diacylglycerol kinase;^Eukaryota; Metazoa; Ecdysozoa; Arthropoda; Hexapoda; Insecta; Pterygota; Neoptera; Endopterygota; Diptera; Brachycera; Muscomorpha; Ephydroidea; Drosophilidae; Drosophila; Sophophora
39	TRINITY_DN28421_c0_g1	157.467	1.30407	1.94672e-21	5.77376e-19	Y1760_DROME^Y1760_DROME^Q:1-272,H:564-835^79412%ID^E:242e-161^RecName: Full=Probable G-protein coupled receptor CG31760;^Eukaryota; Metazoa; Ecdysozoa; Arthropoda; Hexapoda; Insecta; Pterygota; Neoptera; Endopterygota; Diptera; Brachycera; Muscomorpha; Ephydroidea; Drosophilidae; Drosophila; Sophophora
846	TRINITY_DN33032_c0_g2	628.181	1.30322	4.78329e-05	0.000653244
1062	TRINITY_DN33704_c0_g2	165.993	1.30268	0.000132623	0.00144449	CEL_RAT^CEL_RAT^Q:21-249,H:63-295^40254%ID^E:653e-53^RecName: Full=Bile salt-activated lipase;^Eukaryota; Metazoa; Chordata; Craniata; Vertebrata; Euteleostomi; Mammalia; Eutheria; Euarchontoglires; Glires; Rodentia; Sciurognathi; Muroidea; Muridae; Murinae; Rattus
2835	TRINITY_DN31228_c0_g6	85.8076	1.30106	0.00744952	0.0303946	LY75_MOUSE^LY75_MOUSE^Q:12-157,H:350-484^25342%ID^E:722e-06^RecName: Full=Lymphocyte antigen 75;^Eukaryota; Metazoa; Chordata; Craniata; Vertebrata; Euteleostomi; Mammalia; Eutheria; Euarchontoglires; Glires; Rodentia; Sciurognathi; Muroidea; Muridae; Murinae; Mus; Mus
509	TRINITY_DN37151_c0_g1	1142.41	1.30106	3.04502e-06	6.9198e-05	LOXL2_PONAB^LOXL2_PONAB^Q:964-1080,H:51-165^45455%ID^E:61e-21^RecName: Full=Lysyl oxidase homolog 2;^Eukaryota; Metazoa; Chordata; Craniata; Vertebrata; Euteleostomi; Mammalia; Eutheria; Euarchontoglires; Primates; Haplorrhini; Catarrhini; Hominidae; Pongo`LOXL2_PONAB^LOXL2_PONAB^Q:971-1080,H:326-428^42727%ID^E:177e-15^RecName: Full=Lysyl oxidase homolog 2;^Eukaryota; Metazoa; Chordata; Craniata;…
656	TRINITY_DN34662_c0_g4	198.856	1.30075	1.44735e-05	0.000255595
909	TRINITY_DN37736_c0_g3	59.5262	1.30037	6.5152e-05	0.00082792
571	TRINITY_DN35368_c0_g2	206.9	1.29994	6.26958e-06	0.000127006
324	TRINITY_DN28518_c0_g1	49.4027	1.2994	7.92307e-08	2.82858e-06	BTB6A_DANRE^BTB6A_DANRE^Q:1-247,H:92-335^23904%ID^E:848e-11^RecName: Full=BTB/POZ domain-containing protein 6-A;^Eukaryota; Metazoa; Chordata; Craniata; Vertebrata; Euteleostomi; Actinopterygii; Neopterygii; Teleostei; Ostariophysi; Cypriniformes; Cyprinidae; Danio
2465	TRINITY_DN30998_c0_g9	247.414	1.299	0.00439129	0.0206061
883	TRINITY_DN35103_c0_g1	810.038	1.29213	5.79846e-05	0.000759578	APOD_BOVIN^APOD_BOVIN^Q:1872-2216,H:19-137^33058%ID^E:15e-09^RecName: Full=Apolipoprotein D;^Eukaryota; Metazoa; Chordata; Craniata; Vertebrata; Euteleostomi; Mammalia; Eutheria; Laurasiatheria; Cetartiodactyla; Ruminantia; Pecora; Bovidae; Bovinae; Bos
2162	TRINITY_DN34133_c0_g1	2014.09	1.29206	0.00262444	0.0140534	PEPT1_DROME^PEPT1_DROME^Q:10-240,H:2-233^58621%ID^E:405e-90^RecName: Full=Peptide transporter family 1;^Eukaryota; Metazoa; Ecdysozoa; Arthropoda; Hexapoda; Insecta; Pterygota; Neoptera; Endopterygota; Diptera; Brachycera; Muscomorpha; Ephydroidea; Drosophilidae; Drosophila; Sophophora
437	TRINITY_DN34448_c0_g1	709.649	1.29121	1.00841e-06	2.66918e-05	RHPN1_MOUSE^RHPN1_MOUSE^Q:150-278,H:66-108^72093%ID^E:398e-10^RecName: Full=Rhophilin-1;^Eukaryota; Metazoa; Chordata; Craniata; Vertebrata; Euteleostomi; Mammalia; Eutheria; Euarchontoglires; Glires; Rodentia; Sciurognathi; Muroidea; Muridae; Murinae; Mus; Mus
3306	TRINITY_DN35666_c0_g1	321.704	1.29103	0.0128119	0.0448154
515	TRINITY_DN37650_c0_g1	75.6044	1.29074	3.27715e-06	7.35017e-05	ANR52_CHICK^ANR52_CHICK^Q:38-389,H:143-496^27225%ID^E:765e-11^RecName: Full=Serine/threonine-protein phosphatase 6 regulatory ankyrin repeat subunit C;^Eukaryota; Metazoa; Chordata; Craniata; Vertebrata; Euteleostomi; Archelosauria; Archosauria; Dinosauria; Saurischia; Theropoda; Coelurosauria; Aves; Neognathae; Galloanserae; Galliformes; Phasianidae; Phasianinae; Gallus`ANR52_CHICK^ANR52_CHICK^Q…
1691	TRINITY_DN37061_c0_g1	532.218	1.28933	0.000952508	0.00651547	TNKS2_HUMAN^TNKS2_HUMAN^Q:76-230,H:994-1155^30247%ID^E:368e-15^RecName: Full=Tankyrase-2;^Eukaryota; Metazoa; Chordata; Craniata; Vertebrata; Euteleostomi; Mammalia; Eutheria; Euarchontoglires; Primates; Haplorrhini; Catarrhini; Hominidae; Homo
1046	TRINITY_DN34637_c2_g1	62.9304	1.28792	0.000123966	0.00137111
3047	TRINITY_DN32347_c0_g1	118.018	1.28764	0.0096597	0.0366701
384	TRINITY_DN31874_c1_g2	53.6564	1.28673	3.18992e-07	9.60881e-06
3339	TRINITY_DN29734_c0_g1	416.561	1.28633	0.0132013	0.045732	CEL_HUMAN^CEL_HUMAN^Q:186-342,H:553-706^3949%ID^E:227e-07^RecName: Full=Bile salt-activated lipase;^Eukaryota; Metazoa; Chordata; Craniata; Vertebrata; Euteleostomi; Mammalia; Eutheria; Euarchontoglires; Primates; Haplorrhini; Catarrhini; Hominidae; Homo`CEL_HUMAN^CEL_HUMAN^Q:181-348,H:572-723^38462%ID^E:358e-07^RecName: Full=Bile salt-activated lipase;^Eukaryota; Metazoa; Chordata; Craniata; Ver…
264	TRINITY_DN30049_c0_g2	1172.02	1.28505	1.74767e-08	7.65732e-07	PER_PERAM^PER_PERAM^Q:91-345,H:130-389^47955%ID^E:149e-61^RecName: Full=Period circadian protein;^Eukaryota; Metazoa; Ecdysozoa; Arthropoda; Hexapoda; Insecta; Pterygota; Neoptera; Orthopteroidea; Dictyoptera; Blattodea; Blattoidea; Blattidae; Blattinae; Periplaneta
3340	TRINITY_DN36784_c0_g1	594.751	1.28274	0.01322	0.0457833
715	TRINITY_DN28942_c0_g1	82.0984	1.27926	2.17058e-05	0.000351149	MYOD_DROME^MYOD_DROME^Q:3-226,H:78-289^46696%ID^E:342e-48^RecName: Full=Myogenic-determination protein;^Eukaryota; Metazoa; Ecdysozoa; Arthropoda; Hexapoda; Insecta; Pterygota; Neoptera; Endopterygota; Diptera; Brachycera; Muscomorpha; Ephydroidea; Drosophilidae; Drosophila; Sophophora
2451	TRINITY_DN33103_c0_g1	5344.44	1.27893	0.00427664	0.0201828	VLDLR_HUMAN^VLDLR_HUMAN^Q:252-506,H:232-300^37647%ID^E:523e-06^RecName: Full=Very low-density lipoprotein receptor;^Eukaryota; Metazoa; Chordata; Craniata; Vertebrata; Euteleostomi; Mammalia; Eutheria; Euarchontoglires; Primates; Haplorrhini; Catarrhini; Hominidae; Homo
1108	TRINITY_DN34074_c0_g8	84.2209	1.27886	0.000160941	0.00168015
208	TRINITY_DN31200_c0_g1	1242.55	1.2777	1.7923e-09	9.96707e-08	LGMN_BOVIN^LGMN_BOVIN^Q:1-248,H:182-431^38247%ID^E:264e-54^RecName: Full=Legumain;^Eukaryota; Metazoa; Chordata; Craniata; Vertebrata; Euteleostomi; Mammalia; Eutheria; Laurasiatheria; Cetartiodactyla; Ruminantia; Pecora; Bovidae; Bovinae; Bos
201	TRINITY_DN37745_c1_g2	827.873	1.27715	1.21334e-09	6.98243e-08
1276	TRINITY_DN32191_c1_g3	86.071	1.27233	0.000311635	0.00282499
978	TRINITY_DN30221_c0_g1	76.9895	1.2714	9.11689e-05	0.00107827	CASP6_HUMAN^CASP6_HUMAN^Q:1-146,H:119-258^27815%ID^E:134e-06^RecName: Full=Caspase-6;^Eukaryota; Metazoa; Chordata; Craniata; Vertebrata; Euteleostomi; Mammalia; Eutheria; Euarchontoglires; Primates; Haplorrhini; Catarrhini; Hominidae; Homo
1156	TRINITY_DN35036_c0_g1	73.3524	1.27119	0.000196444	0.00196394	AZF1_YEAST^AZF1_YEAST^Q:45-278,H:588-656^28205%ID^E:417e-06^RecName: Full=Asparagine-rich zinc finger protein AZF1;^Eukaryota; Fungi; Dikarya; Ascomycota; Saccharomycotina; Saccharomycetes; Saccharomycetales; Saccharomycetaceae; Saccharomyces
3318	TRINITY_DN31266_c0_g3	6674.67	1.27057	0.0129398	0.0451101
2022	TRINITY_DN37004_c2_g4	2402.36	1.27031	0.00201522	0.0115253
567	TRINITY_DN33426_c0_g1	117.85	1.26936	6.1061e-06	0.000124567	CHI10_DROME^CHI10_DROME^Q:1-215,H:1554-1785^22881%ID^E:628e-12^^`CHI10_DROME^CHI10_DROME^Q:1-215,H:2053-2286^25106%ID^E:112e-11^^`CHI10_DROME^CHI10_DROME^Q:3-197,H:1112-1324^2186%ID^E:144e-06^^
557	TRINITY_DN36634_c0_g4	50.6042	1.26924	5.53528e-06	0.000114949	GLO3_ORYSJ^GLO3_ORYSJ^Q:1-183,H:176-356^53552%ID^E:783e-64^RecName: Full=Peroxisomal (S)-2-hydroxy-acid oxidase GLO3;^Eukaryota; Viridiplantae; Streptophyta; Embryophyta; Tracheophyta; Spermatophyta; Magnoliophyta; Liliopsida; Poales; Poaceae; BOP clade; Oryzoideae; Oryzeae; Oryzinae; Oryza
1478	TRINITY_DN29034_c0_g1	66.4393	1.26728	0.000548688	0.0042941
1807	TRINITY_DN31239_c0_g4	204.601	1.26725	0.00127962	0.00819115	MORN4_BOVIN^MORN4_BOVIN^Q:8-150,H:2-143^4965%ID^E:509e-47^RecName: Full=MORN repeat-containing protein 4;^Eukaryota; Metazoa; Chordata; Craniata; Vertebrata; Euteleostomi; Mammalia; Eutheria; Laurasiatheria; Cetartiodactyla; Ruminantia; Pecora; Bovidae; Bovinae; Bos
596	TRINITY_DN30744_c0_g1	468.906	1.26519	8.0621e-06	0.000156467	COLA1_XENLA^COLA1_XENLA^Q:136-298,H:493-682^41579%ID^E:411e-23^RecName: Full=Collagen alpha-1(XXI) chain;^Eukaryota; Metazoa; Chordata; Craniata; Vertebrata; Euteleostomi; Amphibia; Batrachia; Anura; Pipoidea; Pipidae; Xenopodinae; Xenopus; Xenopus`COLA1_XENLA^COLA1_XENLA^Q:136-282,H:520-693^42529%ID^E:142e-18^RecName: Full=Collagen alpha-1(XXI) chain;^Eukaryota; Metazoa; Chordata; Craniata; Vert…
1336	TRINITY_DN34812_c0_g4	767.774	1.26469	0.000382825	0.00331448	DEI_DROME^DEI_DROME^Q:36-161,H:37-157^52713%ID^E:416e-24^RecName: Full=Helix-loop-helix protein delilah;^Eukaryota; Metazoa; Ecdysozoa; Arthropoda; Hexapoda; Insecta; Pterygota; Neoptera; Endopterygota; Diptera; Brachycera; Muscomorpha; Ephydroidea; Drosophilidae; Drosophila; Sophophora
601	TRINITY_DN29421_c0_g1	60.6642	1.26435	8.8767e-06	0.00017056
1426	TRINITY_DN33792_c0_g1	1892.56	1.26358	0.000484045	0.00392633	DFP_BOMMO^DFP_BOMMO^Q:20-173,H:1-161^32927%ID^E:632e-16^RecName: Full=Putative defense protein;^Eukaryota; Metazoa; Ecdysozoa; Arthropoda; Hexapoda; Insecta; Pterygota; Neoptera; Endopterygota; Lepidoptera; Glossata; Ditrysia; Bombycoidea; Bombycidae; Bombycinae; Bombyx
370	TRINITY_DN36985_c0_g1	4746.64	1.25982	2.01129e-07	6.29528e-06
3313	TRINITY_DN31604_c0_g1	65.1288	1.25878	0.0128879	0.0449968
1751	TRINITY_DN34457_c0_g1	351.779	1.25827	0.00110648	0.00730936
2046	TRINITY_DN34170_c0_g2	106.198	1.25691	0.00209641	0.0118462
1081	TRINITY_DN37924_c3_g1	1232.46	1.25658	0.00014191	0.00151847	FAT4_HUMAN^FAT4_HUMAN^Q:152-448,H:3861-3953^39394%ID^E:22e-18^RecName: Full=Protocadherin Fat 4;^Eukaryota; Metazoa; Chordata; Craniata; Vertebrata; Euteleostomi; Mammalia; Eutheria; Euarchontoglires; Primates; Haplorrhini; Catarrhini; Hominidae; Homo`FAT4_HUMAN^FAT4_HUMAN^Q:143-454,H:3798-3917^32283%ID^E:257e-10^RecName: Full=Protocadherin Fat 4;^Eukaryota; Metazoa; Chordata; Craniata; Vertebrat…
3272	TRINITY_DN30576_c0_g1	2052.4	1.25629	0.0124747	0.0440999
531	TRINITY_DN34410_c0_g1	55.0853	1.25623	4.05578e-06	8.83488e-05	ALKB8_MACFA^ALKB8_MACFA^Q:511-562,H:612-663^54717%ID^E:258e-10^RecName: Full=Alkylated DNA repair protein alkB homolog 8;^Eukaryota; Metazoa; Chordata; Craniata; Vertebrata; Euteleostomi; Mammalia; Eutheria; Euarchontoglires; Primates; Haplorrhini; Catarrhini; Cercopithecidae; Cercopithecinae; Macaca
1924	TRINITY_DN34843_c0_g1	60.6667	1.25592	0.00167023	0.0100413
1545	TRINITY_DN35795_c0_g2	403.529	1.25157	0.000661903	0.00495549
1184	TRINITY_DN35090_c0_g3	123.587	1.25055	0.000228019	0.00222762	BTD_HUMAN^BTD_HUMAN^Q:809-1900,H:154-525^27114%ID^E:445e-27^RecName: Full=Biotinidase;^Eukaryota; Metazoa; Chordata; Craniata; Vertebrata; Euteleostomi; Mammalia; Eutheria; Euarchontoglires; Primates; Haplorrhini; Catarrhini; Hominidae; Homo
70	TRINITY_DN34333_c0_g2	612.627	1.24991	1.37371e-15	2.26996e-13	KCAB2_BOVIN^KCAB2_BOVIN^Q:147-488,H:39-359^55977%ID^E:315e-138^RecName: Full=Voltage-gated potassium channel subunit beta-2;^Eukaryota; Metazoa; Chordata; Craniata; Vertebrata; Euteleostomi; Mammalia; Eutheria; Laurasiatheria; Cetartiodactyla; Ruminantia; Pecora; Bovidae; Bovinae; Bos
2206	TRINITY_DN35916_c0_g1	73.3727	1.24433	0.00283853	0.0148836	IAP3_NPVOP^IAP3_NPVOP^Q:108-350,H:11-215^30894%ID^E:16e-34^RecName: Full=E3 ubiquitin-protein ligase IAP-3;^Viruses; dsDNA viruses, no RNA stage; Baculoviridae; Alphabaculovirus
1441	TRINITY_DN35214_c0_g1	402.482	1.24417	0.000499577	0.00401014	CELA1_FELCA^CELA1_FELCA^Q:2072-2290,H:1-74^4026%ID^E:352e-09^RecName: Full=Chymotrypsin-like elastase family member 1;^Eukaryota; Metazoa; Chordata; Craniata; Vertebrata; Euteleostomi; Mammalia; Eutheria; Laurasiatheria; Carnivora; Feliformia; Felidae; Felinae; Felis`CELA1_FELCA^CELA1_FELCA^Q:102-242,H:24-74^45098%ID^E:404e-07^RecName: Full=Chymotrypsin-like elastase family member 1;^Eukaryota; M…
1726	TRINITY_DN37952_c0_g1	152.578	1.2426	0.00104613	0.00701162
2466	TRINITY_DN30163_c1_g3	164.741	1.24242	0.00439743	0.0206265	TNKS_DROME^TNKS_DROME^Q:1000-1221,H:1067-1144^47436%ID^E:115e-22^RecName: Full=Tankyrase;^Eukaryota; Metazoa; Ecdysozoa; Arthropoda; Hexapoda; Insecta; Pterygota; Neoptera; Endopterygota; Diptera; Brachycera; Muscomorpha; Ephydroidea; Drosophilidae; Drosophila; Sophophora`TNKS_DROME^TNKS_DROME^Q:671-952,H:968-1068^30392%ID^E:115e-22^RecName: Full=Tankyrase;^Eukaryota; Metazoa; Ecdysozoa; Arthropo…
220	TRINITY_DN33026_c0_g4	101.212	1.23987	3.73623e-09	1.96441e-07	LAC3_THACU^LAC3_THACU^Q:72-626,H:33-558^30488%ID^E:165e-59^RecName: Full=Laccase-3;^Eukaryota; Fungi; Dikarya; Basidiomycota; Agaricomycotina; Agaricomycetes; Cantharellales; Ceratobasidiaceae; Thanatephorus
207	TRINITY_DN30380_c0_g2	2608.61	1.23982	1.72141e-09	9.61912e-08	FA60A_MOUSE^FA60A_MOUSE^Q:1-115,H:1-112^64348%ID^E:47e-45^RecName: Full=Protein FAM60A;^Eukaryota; Metazoa; Chordata; Craniata; Vertebrata; Euteleostomi; Mammalia; Eutheria; Euarchontoglires; Glires; Rodentia; Sciurognathi; Muroidea; Muridae; Murinae; Mus; Mus
213	TRINITY_DN32316_c0_g2	485.635	1.23907	2.86411e-09	1.55536e-07	OLA1_DROME^OLA1_DROME^Q:1-174,H:224-397^81034%ID^E:709e-101^RecName: Full=Obg-like ATPase 1 {ECO:0000255|HAMAP-Rule:MF_03167};^Eukaryota; Metazoa; Ecdysozoa; Arthropoda; Hexapoda; Insecta; Pterygota; Neoptera; Endopterygota; Diptera; Brachycera; Muscomorpha; Ephydroidea; Drosophilidae; Drosophila; Sophophora
3432	TRINITY_DN34818_c0_g1	302.057	1.23856	0.0143387	0.0483264	STAR_DROME^STAR_DROME^Q:142-355,H:305-540^25833%ID^E:43e-09^RecName: Full=Protein Star;^Eukaryota; Metazoa; Ecdysozoa; Arthropoda; Hexapoda; Insecta; Pterygota; Neoptera; Endopterygota; Diptera; Brachycera; Muscomorpha; Ephydroidea; Drosophilidae; Drosophila; Sophophora
671	TRINITY_DN35895_c0_g1	1658.48	1.23331	1.65867e-05	0.000285928	AGRL4_DANRE^AGRL4_DANRE^Q:1-115,H:35-134^28696%ID^E:68e-06^RecName: Full=Adhesion G protein-coupled receptor L4;^Eukaryota; Metazoa; Chordata; Craniata; Vertebrata; Euteleostomi; Actinopterygii; Neopterygii; Teleostei; Ostariophysi; Cypriniformes; Cyprinidae; Danio
2884	TRINITY_DN29563_c0_g1	54.136	1.23184	0.00795932	0.0319118	TNKS_DROME^TNKS_DROME^Q:1-199,H:969-1163^34483%ID^E:829e-33^RecName: Full=Tankyrase;^Eukaryota; Metazoa; Ecdysozoa; Arthropoda; Hexapoda; Insecta; Pterygota; Neoptera; Endopterygota; Diptera; Brachycera; Muscomorpha; Ephydroidea; Drosophilidae; Drosophila; Sophophora
3436	TRINITY_DN28769_c0_g2	467.601	1.23085	0.0144043	0.0484909	LITAF_RAT^LITAF_RAT^Q:15-272,H:69-156^32967%ID^E:715e-09^RecName: Full=Lipopolysaccharide-induced tumor necrosis factor-alpha factor homolog;^Eukaryota; Metazoa; Chordata; Craniata; Vertebrata; Euteleostomi; Mammalia; Eutheria; Euarchontoglires; Glires; Rodentia; Sciurognathi; Muroidea; Muridae; Murinae; Rattus
2398	TRINITY_DN32081_c1_g3	175.238	1.23076	0.00389408	0.0187795
3238	TRINITY_DN29847_c0_g1	25.6227	1.22901	0.0119801	0.042848
482	TRINITY_DN32887_c0_g2	88.322	1.22741	2.20544e-06	5.2926e-05
3061	TRINITY_DN30572_c0_g1	410.882	1.22674	0.00976964	0.0369178	CCCP_DROME^CCCP_DROME^Q:15-182,H:88-257^27168%ID^E:147e-12^RecName: Full=Circadian clock-controlled protein;^Eukaryota; Metazoa; Ecdysozoa; Arthropoda; Hexapoda; Insecta; Pterygota; Neoptera; Endopterygota; Diptera; Brachycera; Muscomorpha; Ephydroidea; Drosophilidae; Drosophila; Sophophora
1678	TRINITY_DN32476_c0_g3	276.188	1.22626	0.000916905	0.00632052	MYSA_DROME^MYSA_DROME^Q:3-260,H:275-360^61628%ID^E:208e-32^RecName: Full=Myosin heavy chain, muscle;^Eukaryota; Metazoa; Ecdysozoa; Arthropoda; Hexapoda; Insecta; Pterygota; Neoptera; Endopterygota; Diptera; Brachycera; Muscomorpha; Ephydroidea; Drosophilidae; Drosophila; Sophophora
1311	TRINITY_DN34886_c0_g1	2236.5	1.22308	0.000353687	0.00312059
2316	TRINITY_DN37198_c0_g1	358.084	1.22145	0.00340453	0.0170095	PEPT1_DROME^PEPT1_DROME^Q:8-107,H:610-701^43%ID^E:303e-17^RecName: Full=Peptide transporter family 1;^Eukaryota; Metazoa; Ecdysozoa; Arthropoda; Hexapoda; Insecta; Pterygota; Neoptera; Endopterygota; Diptera; Brachycera; Muscomorpha; Ephydroidea; Drosophilidae; Drosophila; Sophophora
832	TRINITY_DN37915_c1_g1	175.18	1.22093	4.4083e-05	0.00061287
1617	TRINITY_DN37779_c1_g2	59.9124	1.22038	0.000795163	0.00568107	KLHDB_ANOGA^KLHDB_ANOGA^Q:71-279,H:36-242^25352%ID^E:16e-07^RecName: Full=Kelch-like protein diablo {ECO:0000250|UniProtKB:Q9VUU5};^Eukaryota; Metazoa; Ecdysozoa; Arthropoda; Hexapoda; Insecta; Pterygota; Neoptera; Endopterygota; Diptera; Nematocera; Culicoidea; Culicidae; Anophelinae; Anopheles
1745	TRINITY_DN32714_c0_g3	42.4472	1.22002	0.00109461	0.00725582	CHI10_DROME^CHI10_DROME^Q:310-44,H:874-954^35955%ID^E:448e-09^^
59	TRINITY_DN37115_c0_g2	337.477	1.2158	2.87253e-17	5.63162e-15	ZIG8_CAEEL^ZIG8_CAEEL^Q:79-280,H:53-255^26667%ID^E:121e-14^^
1236	TRINITY_DN36448_c0_g3	306.015	1.21424	0.000278152	0.00260098	ASB12_HUMAN^ASB12_HUMAN^Q:299-559,H:66-147^42529%ID^E:182e-08^RecName: Full=Ankyrin repeat and SOCS box protein 12;^Eukaryota; Metazoa; Chordata; Craniata; Vertebrata; Euteleostomi; Mammalia; Eutheria; Euarchontoglires; Primates; Haplorrhini; Catarrhini; Hominidae; Homo
1471	TRINITY_DN35540_c0_g1	85.1249	1.21393	0.000540838	0.0042528	GABR2_HUMAN^GABR2_HUMAN^Q:31-520,H:267-753^33871%ID^E:1e-88^RecName: Full=Gamma-aminobutyric acid type B receptor subunit 2;^Eukaryota; Metazoa; Chordata; Craniata; Vertebrata; Euteleostomi; Mammalia; Eutheria; Euarchontoglires; Primates; Haplorrhini; Catarrhini; Hominidae; Homo
1349	TRINITY_DN30854_c0_g1	94.5776	1.21278	0.000400288	0.00343227	RDH12_MOUSE^RDH12_MOUSE^Q:1-105,H:129-233^6381%ID^E:136e-37^RecName: Full=Retinol dehydrogenase 12;^Eukaryota; Metazoa; Chordata; Craniata; Vertebrata; Euteleostomi; Mammalia; Eutheria; Euarchontoglires; Glires; Rodentia; Sciurognathi; Muroidea; Muridae; Murinae; Mus; Mus
2535	TRINITY_DN36754_c0_g2	646.61	1.21159	0.00490289	0.0223634	COBA1_MOUSE^COBA1_MOUSE^Q:10-1762,H:12-1802^44043%ID^E:0^RecName: Full=Collagen alpha-1(XI) chain;^Eukaryota; Metazoa; Chordata; Craniata; Vertebrata; Euteleostomi; Mammalia; Eutheria; Euarchontoglires; Glires; Rodentia; Sciurognathi; Muroidea; Muridae; Murinae; Mus; Mus
1474	TRINITY_DN31291_c0_g1	189.834	1.21149	0.000545175	0.00427819	DLLD_DANRE^DLLD_DANRE^Q:30-166,H:405-511^30657%ID^E:374e-06^RecName: Full=Delta-like protein D;^Eukaryota; Metazoa; Chordata; Craniata; Vertebrata; Euteleostomi; Actinopterygii; Neopterygii; Teleostei; Ostariophysi; Cypriniformes; Cyprinidae; Danio
737	TRINITY_DN35773_c0_g1	1326.13	1.2112	2.54329e-05	0.000399162	SAXO1_HUMAN^SAXO1_HUMAN^Q:2816-3157,H:2-143^25342%ID^E:246e-06^RecName: Full=Stabilizer of axonemal microtubules 1 {ECO:0000303|PubMed:25673876};^Eukaryota; Metazoa; Chordata; Craniata; Vertebrata; Euteleostomi; Mammalia; Eutheria; Euarchontoglires; Primates; Haplorrhini; Catarrhini; Hominidae; Homo
2411	TRINITY_DN30782_c0_g2	269.013	1.21069	0.00397337	0.0190626	FMO1_HUMAN^FMO1_HUMAN^Q:25-184,H:1-148^39375%ID^E:336e-25^RecName: Full=Dimethylaniline monooxygenase [N-oxide-forming] 1;^Eukaryota; Metazoa; Chordata; Craniata; Vertebrata; Euteleostomi; Mammalia; Eutheria; Euarchontoglires; Primates; Haplorrhini; Catarrhini; Hominidae; Homo
2783	TRINITY_DN33605_c0_g1	409.644	1.21044	0.00693721	0.0288332	CALM_EPIAK^CALM_EPIAK^Q:2-132,H:19-149^74809%ID^E:107e-67^RecName: Full=Calmodulin;^Eukaryota; Metazoa; Chordata; Craniata; Vertebrata; Euteleostomi; Actinopterygii; Neopterygii; Teleostei; Neoteleostei; Acanthomorphata; Eupercaria; Perciformes; Serranoidei; Serranidae; Epinephelinae; Epinephelini; Epinephelus`CALM_EPIAK^CALM_EPIAK^Q:68-132,H:12-76^43077%ID^E:11e-11^RecName: Full=Calmodulin;^Euka…
1499	TRINITY_DN34148_c0_g1	113.337	1.21018	0.000589738	0.0045507	SC5AC_BOVIN^SC5AC_BOVIN^Q:130-315,H:2-62^41935%ID^E:683e-07^RecName: Full=Sodium-coupled monocarboxylate transporter 2;^Eukaryota; Metazoa; Chordata; Craniata; Vertebrata; Euteleostomi; Mammalia; Eutheria; Laurasiatheria; Cetartiodactyla; Ruminantia; Pecora; Bovidae; Bovinae; Bos
474	TRINITY_DN37692_c0_g2	1493.7	1.20912	1.93683e-06	4.72643e-05	TREF1_MOUSE^TREF1_MOUSE^Q:1098-1430,H:685-1099^29167%ID^E:27e-36^RecName: Full=Transcriptional-regulating factor 1;^Eukaryota; Metazoa; Chordata; Craniata; Vertebrata; Euteleostomi; Mammalia; Eutheria; Euarchontoglires; Glires; Rodentia; Sciurognathi; Muroidea; Muridae; Murinae; Mus; Mus
2363	TRINITY_DN33691_c0_g1	52.1944	1.20873	0.0037327	0.0182717	MRC2_MOUSE^MRC2_MOUSE^Q:1043-1426,H:532-651^33077%ID^E:241e-07^RecName: Full=C-type mannose receptor 2;^Eukaryota; Metazoa; Chordata; Craniata; Vertebrata; Euteleostomi; Mammalia; Eutheria; Euarchontoglires; Glires; Rodentia; Sciurognathi; Muroidea; Muridae; Murinae; Mus; Mus
3262	TRINITY_DN31407_c0_g1	555.838	1.20845	0.0122688	0.0435049	EIGER_DROME^EIGER_DROME^Q:222-321,H:314-414^39216%ID^E:519e-15^RecName: Full=Protein eiger {ECO:0000303|PubMed:12176339};^Eukaryota; Metazoa; Ecdysozoa; Arthropoda; Hexapoda; Insecta; Pterygota; Neoptera; Endopterygota; Diptera; Brachycera; Muscomorpha; Ephydroidea; Drosophilidae; Drosophila; Sophophora
1532	TRINITY_DN33903_c0_g1	261.44	1.20713	0.000647065	0.00487914	ANK1_MOUSE^ANK1_MOUSE^Q:23-250,H:28-101^30263%ID^E:131e-06^RecName: Full=Ankyrin-1;^Eukaryota; Metazoa; Chordata; Craniata; Vertebrata; Euteleostomi; Mammalia; Eutheria; Euarchontoglires; Glires; Rodentia; Sciurognathi; Muroidea; Muridae; Murinae; Mus; Mus
3051	TRINITY_DN37676_c1_g3	876.515	1.20569	0.0096775	0.0366961	BGBP_PENMO^BGBP_PENMO^Q:1-105,H:57-167^48649%ID^E:251e-28^RecName: Full=Beta-1,3-glucan-binding protein {ECO:0000312|EMBL:AAM212131};^Eukaryota; Metazoa; Ecdysozoa; Arthropoda; Crustacea; Malacostraca; Eumalacostraca; Eucarida; Decapoda; Dendrobranchiata; Penaeoidea; Penaeidae; Penaeus
2255	TRINITY_DN28250_c0_g1	26099.9	1.20537	0.00306839	0.0157393	AM4N_DROAN^AM4N_DROAN^Q:126-1421,H:20-449^64583%ID^E:0^RecName: Full=Alpha-amylase 4N;^Eukaryota; Metazoa; Ecdysozoa; Arthropoda; Hexapoda; Insecta; Pterygota; Neoptera; Endopterygota; Diptera; Brachycera; Muscomorpha; Ephydroidea; Drosophilidae; Drosophila; Sophophora`AM4N_DROAN^AM4N_DROAN^Q:1453-1653,H:428-495^66176%ID^E:763e-17^RecName: Full=Alpha-amylase 4N;^Eukaryota; Metazoa; Ecdysozoa; Art…
1326	TRINITY_DN33517_c0_g1	41.0679	1.20519	0.000373811	0.00326084
373	TRINITY_DN35581_c0_g1	126.985	1.20503	2.29971e-07	7.13157e-06	NGB_DISMA^NGB_DISMA^Q:37-184,H:4-150^30405%ID^E:114e-16^RecName: Full=Neuroglobin {ECO:0000303|PubMed:18814305, ECO:0000312|EMBL:CAR579111};^Eukaryota; Metazoa; Chordata; Craniata; Vertebrata; Euteleostomi; Actinopterygii; Neopterygii; Teleostei; Neoteleostei; Acanthomorphata; Eupercaria; Perciformes; Notothenioidei; Nototheniidae; Dissostichus
963	TRINITY_DN29597_c3_g1	447.134	1.20493	8.60912e-05	0.00103408	PARG_BOVIN^PARG_BOVIN^Q:18-481,H:500-934^28421%ID^E:39e-49^RecName: Full=Poly(ADP-ribose) glycohydrolase;^Eukaryota; Metazoa; Chordata; Craniata; Vertebrata; Euteleostomi; Mammalia; Eutheria; Laurasiatheria; Cetartiodactyla; Ruminantia; Pecora; Bovidae; Bovinae; Bos
600	TRINITY_DN37353_c0_g1	39.4974	1.20461	8.83778e-06	0.000170378
132	TRINITY_DN34430_c0_g4	1319.61	1.20259	1.80886e-11	1.58509e-09
555	TRINITY_DN34336_c0_g2	1163.14	1.19823	5.39993e-06	0.000112542	TNNC2_DROME^TNNC2_DROME^Q:676-804,H:2-44^53488%ID^E:324e-07^RecName: Full=Troponin C, isoform 2;^Eukaryota; Metazoa; Ecdysozoa; Arthropoda; Hexapoda; Insecta; Pterygota; Neoptera; Endopterygota; Diptera; Brachycera; Muscomorpha; Ephydroidea; Drosophilidae; Drosophila; Sophophora
718	TRINITY_DN37519_c0_g2	1019.47	1.19799	2.26368e-05	0.000363473	ANR44_CHICK^ANR44_CHICK^Q:1595-2610,H:9-907^2657%ID^E:153e-66^RecName: Full=Serine/threonine-protein phosphatase 6 regulatory ankyrin repeat subunit B;^Eukaryota; Metazoa; Chordata; Craniata; Vertebrata; Euteleostomi; Archelosauria; Archosauria; Dinosauria; Saurischia; Theropoda; Coelurosauria; Aves; Neognathae; Galloanserae; Galliformes; Phasianidae; Phasianinae; Gallus`ANR44_CHICK^ANR44_CHICK^Q…
2145	TRINITY_DN27267_c0_g1	135.267	1.19775	0.00255908	0.0137999	TSN8_BOVIN^TSN8_BOVIN^Q:17-202,H:18-222^24519%ID^E:624e-07^RecName: Full=Tetraspanin-8;^Eukaryota; Metazoa; Chordata; Craniata; Vertebrata; Euteleostomi; Mammalia; Eutheria; Laurasiatheria; Cetartiodactyla; Ruminantia; Pecora; Bovidae; Bovinae; Bos
1624	TRINITY_DN30585_c4_g5	228.398	1.19765	0.000802078	0.00571283
1209	TRINITY_DN31728_c0_g4	6108.14	1.19704	0.000252147	0.0024124
274	TRINITY_DN36293_c0_g2	2222.47	1.19631	2.51854e-08	1.06321e-06	GFPT1_MOUSE^GFPT1_MOUSE^Q:1-175,H:57-231^55932%ID^E:891e-63^RecName: Full=Glutamine--fructose-6-phosphate aminotransferase [isomerizing] 1;^Eukaryota; Metazoa; Chordata; Craniata; Vertebrata; Euteleostomi; Mammalia; Eutheria; Euarchontoglires; Glires; Rodentia; Sciurognathi; Muroidea; Muridae; Murinae; Mus; Mus
1377	TRINITY_DN33660_c0_g1	47.4696	1.19622	0.000427034	0.00358715
496	TRINITY_DN32681_c0_g1	223.213	1.19368	2.57322e-06	6.00091e-05
3449	TRINITY_DN33598_c0_g2	82341.8	1.19347	0.0145608	0.048873	SCP1_ASTLP^SCP1_ASTLP^Q:1-136,H:57-192^625%ID^E:715e-60^RecName: Full=Sarcoplasmic calcium-binding protein 1;^Eukaryota; Metazoa; Ecdysozoa; Arthropoda; Crustacea; Malacostraca; Eumalacostraca; Eucarida; Decapoda; Pleocyemata; Astacidea; Astacoidea; Astacidae; Astacus
1280	TRINITY_DN37837_c1_g1	523.299	1.19277	0.000314524	0.00284226	TGMH_TACTR^TGMH_TACTR^Q:1-124,H:640-762^35484%ID^E:314e-17^RecName: Full=Hemocyte protein-glutamine gamma-glutamyltransferase;^Eukaryota; Metazoa; Ecdysozoa; Arthropoda; Chelicerata; Merostomata; Xiphosura; Limulidae; Tachypleus
212	TRINITY_DN35092_c0_g1	2198.09	1.19268	2.84189e-09	1.55057e-07	SP17_MACEU^SP17_MACEU^Q:34-73,H:12-51^575%ID^E:979e-07^RecName: Full=Sperm surface protein Sp17;^Eukaryota; Metazoa; Chordata; Craniata; Vertebrata; Euteleostomi; Mammalia; Metatheria; Diprotodontia; Macropodidae; Macropus
2822	TRINITY_DN34651_c1_g1	125.997	1.19178	0.00729888	0.0299232
592	TRINITY_DN31642_c0_g1	310.398	1.1898	7.89855e-06	0.000154329	UN13B_MOUSE^UN13B_MOUSE^Q:1-132,H:1468-1599^67424%ID^E:685e-61^RecName: Full=Protein unc-13 homolog B;^Eukaryota; Metazoa; Chordata; Craniata; Vertebrata; Euteleostomi; Mammalia; Eutheria; Euarchontoglires; Glires; Rodentia; Sciurognathi; Muroidea; Muridae; Murinae; Mus; Mus
714	TRINITY_DN30781_c0_g1	54.9831	1.18845	2.16082e-05	0.000350059
1082	TRINITY_DN37809_c1_g1	102.976	1.18722	0.000142395	0.00152082	CUD2_SCHGR^CUD2_SCHGR^Q:141-380,H:38-114^4875%ID^E:412e-14^RecName: Full=Endocuticle structural glycoprotein SgAbd-2;^Eukaryota; Metazoa; Ecdysozoa; Arthropoda; Hexapoda; Insecta; Pterygota; Neoptera; Orthopteroidea; Orthoptera; Caelifera; Acridomorpha; Acridoidea; Acrididae; Cyrtacanthacridinae; Schistocerca
1297	TRINITY_DN27479_c0_g1	50.3955	1.18618	0.000339921	0.00302685
817	TRINITY_DN37215_c0_g1	3263.46	1.18412	4.06534e-05	0.000575566	PCBP2_MOUSE^PCBP2_MOUSE^Q:15-431,H:11-352^46523%ID^E:478e-107^RecName: Full=Poly(rC)-binding protein 2;^Eukaryota; Metazoa; Chordata; Craniata; Vertebrata; Euteleostomi; Mammalia; Eutheria; Euarchontoglires; Glires; Rodentia; Sciurognathi; Muroidea; Muridae; Murinae; Mus; Mus
1926	TRINITY_DN31535_c0_g1	56.8	1.18338	0.00167722	0.0100624	TNKS1_HUMAN^TNKS1_HUMAN^Q:4-172,H:1108-1306^275%ID^E:121e-06^RecName: Full=Tankyrase-1;^Eukaryota; Metazoa; Chordata; Craniata; Vertebrata; Euteleostomi; Mammalia; Eutheria; Euarchontoglires; Primates; Haplorrhini; Catarrhini; Hominidae; Homo
928	TRINITY_DN37954_c0_g1	153.1	1.18319	6.9488e-05	0.000866129	UN13B_DROME^UN13B_DROME^Q:106-1101,H:125-1101^26853%ID^E:163e-110^^
541	TRINITY_DN34736_c0_g1	89.3784	1.17999	4.58164e-06	9.7959e-05	YELL_DROYA^YELL_DROYA^Q:52-438,H:25-405^35443%ID^E:147e-74^RecName: Full=Protein yellow;^Eukaryota; Metazoa; Ecdysozoa; Arthropoda; Hexapoda; Insecta; Pterygota; Neoptera; Endopterygota; Diptera; Brachycera; Muscomorpha; Ephydroidea; Drosophilidae; Drosophila; Sophophora
717	TRINITY_DN32771_c0_g1	103.145	1.17704	2.20365e-05	0.000355504	ANK2_HUMAN^ANK2_HUMAN^Q:28-551,H:301-781^26554%ID^E:226e-30^RecName: Full=Ankyrin-2;^Eukaryota; Metazoa; Chordata; Craniata; Vertebrata; Euteleostomi; Mammalia; Eutheria; Euarchontoglires; Primates; Haplorrhini; Catarrhini; Hominidae; Homo`ANK2_HUMAN^ANK2_HUMAN^Q:27-594,H:98-693^2457%ID^E:621e-23^RecName: Full=Ankyrin-2;^Eukaryota; Metazoa; Chordata; Craniata; Vertebrata; Euteleostomi; Mammalia; …
195	TRINITY_DN36765_c0_g1	1905.2	1.17696	8.2893e-10	4.91704e-08	ASATR_DROME^ASATR_DROME^Q:1-311,H:157-467^90675%ID^E:0^^
3355	TRINITY_DN25631_c0_g1	185.595	1.17491	0.0134522	0.046379
1433	TRINITY_DN34873_c0_g1	152.439	1.17428	0.000492228	0.00396767	TEN1_HUMAN^TEN1_HUMAN^Q:501-1208,H:547-788^26103%ID^E:106e-06^RecName: Full=Teneurin-1;^Eukaryota; Metazoa; Chordata; Craniata; Vertebrata; Euteleostomi; Mammalia; Eutheria; Euarchontoglires; Primates; Haplorrhini; Catarrhini; Hominidae; Homo`TEN1_HUMAN^TEN1_HUMAN^Q:1261-1401,H:783-829^33333%ID^E:106e-06^RecName: Full=Teneurin-1;^Eukaryota; Metazoa; Chordata; Craniata; Vertebrata; Euteleostomi; M…
358	TRINITY_DN37165_c1_g1	737.612	1.17194	1.48038e-07	4.78313e-06	GBRB_DROSI^GBRB_DROSI^Q:1905-1997,H:78-108^87097%ID^E:47e-08^RecName: Full=Gamma-aminobutyric acid receptor subunit beta;^Eukaryota; Metazoa; Ecdysozoa; Arthropoda; Hexapoda; Insecta; Pterygota; Neoptera; Endopterygota; Diptera; Brachycera; Muscomorpha; Ephydroidea; Drosophilidae; Drosophila; Sophophora
806	TRINITY_DN32325_c1_g3	43.5647	1.17187	3.74315e-05	0.000537183
1064	TRINITY_DN32961_c0_g1	1835.19	1.17174	0.00013428	0.00145979	BTD_RAT^BTD_RAT^Q:20-202,H:51-231^31351%ID^E:797e-16^RecName: Full=Biotinidase;^Eukaryota; Metazoa; Chordata; Craniata; Vertebrata; Euteleostomi; Mammalia; Eutheria; Euarchontoglires; Glires; Rodentia; Sciurognathi; Muroidea; Muridae; Murinae; Rattus
2056	TRINITY_DN26310_c0_g1	67.7734	1.17071	0.00213131	0.0119907	DNAT_DROME^DNAT_DROME^Q:40-261,H:62-265^25328%ID^E:701e-09^RecName: Full=Dopamine N-acetyltransferase {ECO:0000312|EMBL:AAF471721};^Eukaryota; Metazoa; Ecdysozoa; Arthropoda; Hexapoda; Insecta; Pterygota; Neoptera; Endopterygota; Diptera; Brachycera; Muscomorpha; Ephydroidea; Drosophilidae; Drosophila; Sophophora
1256	TRINITY_DN34001_c0_g1	187.384	1.16843	0.000294821	0.00271297	ARSB_RAT^ARSB_RAT^Q:15-255,H:29-267^44082%ID^E:328e-64^RecName: Full=Arylsulfatase B;^Eukaryota; Metazoa; Chordata; Craniata; Vertebrata; Euteleostomi; Mammalia; Eutheria; Euarchontoglires; Glires; Rodentia; Sciurognathi; Muroidea; Muridae; Murinae; Rattus
77	TRINITY_DN37483_c1_g1	199.108	1.16736	5.60837e-15	8.42493e-13	5HTR_HELVI^5HTR_HELVI^Q:29-516,H:21-464^54728%ID^E:136e-167^RecName: Full=5-hydroxytryptamine receptor;^Eukaryota; Metazoa; Ecdysozoa; Arthropoda; Hexapoda; Insecta; Pterygota; Neoptera; Endopterygota; Lepidoptera; Glossata; Ditrysia; Noctuoidea; Noctuidae; Heliothinae; Heliothis
3337	TRINITY_DN29476_c0_g2	382.657	1.16662	0.0131706	0.045653	RDHE2_HUMAN^RDHE2_HUMAN^Q:27-300,H:11-284^41577%ID^E:276e-74^RecName: Full=Epidermal retinol dehydrogenase 2;^Eukaryota; Metazoa; Chordata; Craniata; Vertebrata; Euteleostomi; Mammalia; Eutheria; Euarchontoglires; Primates; Haplorrhini; Catarrhini; Hominidae; Homo
1109	TRINITY_DN33552_c0_g1	243.832	1.16532	0.000161168	0.001681	CASP3_CANLF^CASP3_CANLF^Q:43-255,H:63-244^26389%ID^E:168e-07^RecName: Full=Caspase-3;^Eukaryota; Metazoa; Chordata; Craniata; Vertebrata; Euteleostomi; Mammalia; Eutheria; Laurasiatheria; Carnivora; Caniformia; Canidae; Canis
2337	TRINITY_DN32485_c1_g1	230.366	1.16469	0.00352725	0.0174581	BTD_TAKRU^BTD_TAKRU^Q:112-445,H:109-460^30168%ID^E:799e-33^RecName: Full=Biotinidase;^Eukaryota; Metazoa; Chordata; Craniata; Vertebrata; Euteleostomi; Actinopterygii; Neopterygii; Teleostei; Neoteleostei; Acanthomorphata; Eupercaria; Tetraodontiformes; Tetradontoidea; Tetraodontidae; Takifugu
954	TRINITY_DN37238_c3_g1	1152.41	1.16344	8.02803e-05	0.000974618
2376	TRINITY_DN34954_c0_g2	702.166	1.16316	0.00381227	0.0185559	FA2H_MACFA^FA2H_MACFA^Q:15-282,H:27-310^35154%ID^E:144e-47^RecName: Full=Fatty acid 2-hydroxylase;^Eukaryota; Metazoa; Chordata; Craniata; Vertebrata; Euteleostomi; Mammalia; Eutheria; Euarchontoglires; Primates; Haplorrhini; Catarrhini; Cercopithecidae; Cercopithecinae; Macaca
1095	TRINITY_DN31941_c0_g1	120.755	1.16279	0.00015412	0.00162655	C209E_MOUSE^C209E_MOUSE^Q:23-211,H:29-198^28796%ID^E:881e-09^RecName: Full=CD209 antigen-like protein E;^Eukaryota; Metazoa; Chordata; Craniata; Vertebrata; Euteleostomi; Mammalia; Eutheria; Euarchontoglires; Glires; Rodentia; Sciurognathi; Muroidea; Muridae; Murinae; Mus; Mus
25	TRINITY_DN37193_c1_g1	1445.4	1.16264	3.0149e-25	1.39494e-22	PIPA_DROME^PIPA_DROME^Q:1-1048,H:1-1061^67295%ID^E:0^RecName: Full=1-phosphatidylinositol 4,5-bisphosphate phosphodiesterase;^Eukaryota; Metazoa; Ecdysozoa; Arthropoda; Hexapoda; Insecta; Pterygota; Neoptera; Endopterygota; Diptera; Brachycera; Muscomorpha; Ephydroidea; Drosophilidae; Drosophila; Sophophora
2645	TRINITY_DN32434_c0_g1	188.85	1.16144	0.00567074	0.024799	ATK_DROME^ATK_DROME^Q:12-1076,H:3-1090^33506%ID^E:494e-172^^
726	TRINITY_DN28195_c0_g1	318.679	1.15978	2.32161e-05	0.000369891
506	TRINITY_DN32421_c1_g1	639.87	1.15862	2.90075e-06	6.63103e-05	GC76C_DROME^GC76C_DROME^Q:25-680,H:213-827^34192%ID^E:587e-111^^
1118	TRINITY_DN36730_c0_g1	196.456	1.15861	0.000167405	0.001732	UN13A_HUMAN^UN13A_HUMAN^Q:5-796,H:719-1519^68974%ID^E:0^RecName: Full=Protein unc-13 homolog A;^Eukaryota; Metazoa; Chordata; Craniata; Vertebrata; Euteleostomi; Mammalia; Eutheria; Euarchontoglires; Primates; Haplorrhini; Catarrhini; Hominidae; Homo
906	TRINITY_DN30137_c0_g4	926.684	1.15844	6.30622e-05	0.000805122
1664	TRINITY_DN35850_c1_g3	556.762	1.1572	0.000881038	0.00612755	APOD_HUMAN^APOD_HUMAN^Q:28-192,H:28-182^30178%ID^E:106e-13^RecName: Full=Apolipoprotein D;^Eukaryota; Metazoa; Chordata; Craniata; Vertebrata; Euteleostomi; Mammalia; Eutheria; Euarchontoglires; Primates; Haplorrhini; Catarrhini; Hominidae; Homo
819	TRINITY_DN37698_c1_g1	593.955	1.15573	4.16516e-05	0.000588259
2606	TRINITY_DN35764_c1_g2	386.475	1.15539	0.00537626	0.0238629	NCAN_RAT^NCAN_RAT^Q:22-130,H:1044-1150^26087%ID^E:644e-08^RecName: Full=Neurocan core protein;^Eukaryota; Metazoa; Chordata; Craniata; Vertebrata; Euteleostomi; Mammalia; Eutheria; Euarchontoglires; Glires; Rodentia; Sciurognathi; Muroidea; Muridae; Murinae; Rattus
1016	TRINITY_DN36602_c1_g2	122.483	1.15367	0.000109054	0.00124103	BRSK2_MOUSE^BRSK2_MOUSE^Q:1-701,H:1-661^58006%ID^E:0^RecName: Full=Serine/threonine-protein kinase BRSK2;^Eukaryota; Metazoa; Chordata; Craniata; Vertebrata; Euteleostomi; Mammalia; Eutheria; Euarchontoglires; Glires; Rodentia; Sciurognathi; Muroidea; Muridae; Murinae; Mus; Mus
3341	TRINITY_DN29745_c0_g2	50.638	1.15366	0.0132351	0.0458216
480	TRINITY_DN30663_c1_g4	269.84	1.1532	2.08061e-06	5.01383e-05
1507	TRINITY_DN32860_c6_g2	1022.29	1.15295	0.000608336	0.00466523
2825	TRINITY_DN33561_c1_g2	277.221	1.15062	0.0073399	0.0300533	ST14_MOUSE^ST14_MOUSE^Q:3515-3994,H:596-732^32298%ID^E:467e-15^RecName: Full=Suppressor of tumorigenicity 14 protein homolog;^Eukaryota; Metazoa; Chordata; Craniata; Vertebrata; Euteleostomi; Mammalia; Eutheria; Euarchontoglires; Glires; Rodentia; Sciurognathi; Muroidea; Muridae; Murinae; Mus; Mus
443	TRINITY_DN34015_c0_g2	77.8062	1.14994	1.22627e-06	3.19469e-05	GUC2E_MOUSE^GUC2E_MOUSE^Q:1204-3015,H:491-1076^52265%ID^E:0^RecName: Full=Guanylyl cyclase GC-E;^Eukaryota; Metazoa; Chordata; Craniata; Vertebrata; Euteleostomi; Mammalia; Eutheria; Euarchontoglires; Glires; Rodentia; Sciurognathi; Muroidea; Muridae; Murinae; Mus; Mus
2604	TRINITY_DN37779_c0_g2	60.8841	1.14772	0.00532404	0.0236495	GD_DROME^GD_DROME^Q:1-175,H:331-527^27723%ID^E:281e-19^RecName: Full=Serine protease gd;^Eukaryota; Metazoa; Ecdysozoa; Arthropoda; Hexapoda; Insecta; Pterygota; Neoptera; Endopterygota; Diptera; Brachycera; Muscomorpha; Ephydroidea; Drosophilidae; Drosophila; Sophophora
313	TRINITY_DN32773_c1_g1	216.451	1.14686	7.11109e-08	2.62792e-06	STNA_DROME^STNA_DROME^Q:18-768,H:18-770^30806%ID^E:14e-45^RecName: Full=Protein stoned-A;^Eukaryota; Metazoa; Ecdysozoa; Arthropoda; Hexapoda; Insecta; Pterygota; Neoptera; Endopterygota; Diptera; Brachycera; Muscomorpha; Ephydroidea; Drosophilidae; Drosophila; Sophophora`STNA_DROME^STNA_DROME^Q:404-778,H:463-848^28009%ID^E:167e-13^RecName: Full=Protein stoned-A;^Eukaryota; Metazoa; Ecdysozoa; Ar…
1452	TRINITY_DN31051_c0_g4	139.985	1.14594	0.000516536	0.00411485	CD63_HUMAN^CD63_HUMAN^Q:10-277,H:8-229^25%ID^E:294e-20^RecName: Full=CD63 antigen;^Eukaryota; Metazoa; Chordata; Craniata; Vertebrata; Euteleostomi; Mammalia; Eutheria; Euarchontoglires; Primates; Haplorrhini; Catarrhini; Hominidae; Homo
2542	TRINITY_DN36659_c0_g1	306.043	1.14548	0.00493791	0.0224604	XDH_DROME^XDH_DROME^Q:13-1079,H:10-1132^30342%ID^E:139e-129^RecName: Full=Xanthine dehydrogenase;^Eukaryota; Metazoa; Ecdysozoa; Arthropoda; Hexapoda; Insecta; Pterygota; Neoptera; Endopterygota; Diptera; Brachycera; Muscomorpha; Ephydroidea; Drosophilidae; Drosophila; Sophophora
2081	TRINITY_DN35147_c0_g1	35.5013	1.14514	0.00225289	0.0125246
1244	TRINITY_DN27466_c0_g1	71.6957	1.14351	0.000285487	0.00265453	OBP66_ANOGA^OBP66_ANOGA^Q:34-181,H:47-179^25676%ID^E:215e-10^RecName: Full=General odorant-binding protein 66;^Eukaryota; Metazoa; Ecdysozoa; Arthropoda; Hexapoda; Insecta; Pterygota; Neoptera; Endopterygota; Diptera; Nematocera; Culicoidea; Culicidae; Anophelinae; Anopheles
728	TRINITY_DN36186_c0_g5	290.034	1.14259	2.36087e-05	0.000375112	ACH3_DROME^ACH3_DROME^Q:1-123,H:49-171^96748%ID^E:287e-82^RecName: Full=Acetylcholine receptor subunit beta-like 1;^Eukaryota; Metazoa; Ecdysozoa; Arthropoda; Hexapoda; Insecta; Pterygota; Neoptera; Endopterygota; Diptera; Brachycera; Muscomorpha; Ephydroidea; Drosophilidae; Drosophila; Sophophora
2965	TRINITY_DN32368_c0_g5	70.9625	1.14225	0.00885021	0.0345263
1107	TRINITY_DN32447_c1_g1	117.603	1.13849	0.000159962	0.0016744
1410	TRINITY_DN37025_c0_g1	76.467	1.13579	0.000456398	0.00374143	PGFRA_XENLA^PGFRA_XENLA^Q:28-405,H:41-379^2203%ID^E:686e-09^RecName: Full=Platelet-derived growth factor receptor alpha;^Eukaryota; Metazoa; Chordata; Craniata; Vertebrata; Euteleostomi; Amphibia; Batrachia; Anura; Pipoidea; Pipidae; Xenopodinae; Xenopus; Xenopus
1322	TRINITY_DN28675_c0_g1	85.4807	1.13512	0.000367143	0.00321236
294	TRINITY_DN30266_c0_g1	303.635	1.13267	4.26794e-08	1.67916e-06	SYN_DROME^SYN_DROME^Q:1-380,H:182-581^51834%ID^E:144e-132^RecName: Full=Synapsin;^Eukaryota; Metazoa; Ecdysozoa; Arthropoda; Hexapoda; Insecta; Pterygota; Neoptera; Endopterygota; Diptera; Brachycera; Muscomorpha; Ephydroidea; Drosophilidae; Drosophila; Sophophora
2006	TRINITY_DN33034_c0_g1	323.886	1.13233	0.00196136	0.0112989
385	TRINITY_DN35094_c2_g1	1147.78	1.12997	3.29906e-07	9.91174e-06	ASTA_ASTAS^ASTA_ASTAS^Q:22-192,H:79-134^45614%ID^E:13e-14^RecName: Full=Astacin;^Eukaryota; Metazoa; Ecdysozoa; Arthropoda; Crustacea; Malacostraca; Eumalacostraca; Eucarida; Decapoda; Pleocyemata; Astacidea; Astacoidea; Astacidae; Astacus`ASTA_ASTAS^ASTA_ASTAS^Q:263-337,H:137-161^72%ID^E:13e-14^RecName: Full=Astacin;^Eukaryota; Metazoa; Ecdysozoa; Arthropoda; Crustacea; Malacostraca; Eumalacostr…
856	TRINITY_DN36347_c0_g1	1520.07	1.12973	5.10567e-05	0.000689921	NRF6_CAEEL^NRF6_CAEEL^Q:4-274,H:423-714^27458%ID^E:733e-23^RecName: Full=Nose resistant to fluoxetine protein 6;^Eukaryota; Metazoa; Ecdysozoa; Nematoda; Chromadorea; Rhabditida; Rhabditoidea; Rhabditidae; Peloderinae; Caenorhabditis
2358	TRINITY_DN28424_c0_g1	49.6046	1.12723	0.00370385	0.018169	NPY_APLCA^NPY_APLCA^Q:46-87,H:23-64^47619%ID^E:201e-06^RecName: Full=Pro-neuropeptide Y;^Eukaryota; Metazoa; Lophotrochozoa; Mollusca; Gastropoda; Heterobranchia; Euthyneura; Euopisthobranchia; Aplysiomorpha; Aplysioidea; Aplysiidae; Aplysia
534	TRINITY_DN31241_c1_g2	5972.41	1.12657	4.26684e-06	9.24241e-05	EF2K_HUMAN^EF2K_HUMAN^Q:1-391,H:305-725^38799%ID^E:319e-63^RecName: Full=Eukaryotic elongation factor 2 kinase;^Eukaryota; Metazoa; Chordata; Craniata; Vertebrata; Euteleostomi; Mammalia; Eutheria; Euarchontoglires; Primates; Haplorrhini; Catarrhini; Hominidae; Homo
2689	TRINITY_DN37791_c3_g3	854.849	1.12591	0.00599494	0.0257878	4CLL1_ARATH^4CLL1_ARATH^Q:284-1459,H:12-370^22738%ID^E:715e-17^RecName: Full=4-coumarate--CoA ligase-like 1;^Eukaryota; Viridiplantae; Streptophyta; Embryophyta; Tracheophyta; Spermatophyta; Magnoliophyta; eudicotyledons; Gunneridae; Pentapetalae; rosids; malvids; Brassicales; Brassicaceae; Camelineae; Arabidopsis
343	TRINITY_DN33365_c0_g2	173.294	1.12576	1.22993e-07	4.14771e-06
2990	TRINITY_DN35222_c0_g1	1750.12	1.12287	0.00908997	0.0351651	CFA43_HUMAN^CFA43_HUMAN^Q:103-430,H:1163-1477^26346%ID^E:316e-15^RecName: Full=Cilia- and flagella-associated protein 43 {ECO:0000312|HGNC:HGNC:26684};^Eukaryota; Metazoa; Chordata; Craniata; Vertebrata; Euteleostomi; Mammalia; Eutheria; Euarchontoglires; Primates; Haplorrhini; Catarrhini; Hominidae; Homo
2992	TRINITY_DN36033_c1_g3	64.2187	1.12278	0.00910677	0.0352065
2836	TRINITY_DN34407_c0_g1	1303.37	1.12241	0.00746675	0.0304541	ANXA6_BOVIN^ANXA6_BOVIN^Q:28-95,H:350-414^51471%ID^E:568e-13^RecName: Full=Annexin A6;^Eukaryota; Metazoa; Chordata; Craniata; Vertebrata; Euteleostomi; Mammalia; Eutheria; Laurasiatheria; Cetartiodactyla; Ruminantia; Pecora; Bovidae; Bovinae; Bos`ANXA6_BOVIN^ANXA6_BOVIN^Q:30-95,H:9-71^34848%ID^E:104e-07^RecName: Full=Annexin A6;^Eukaryota; Metazoa; Chordata; Craniata; Vertebrata; Euteleostomi; M…
2896	TRINITY_DN36774_c0_g1	710.101	1.12206	0.00802411	0.0320622	FACR1_DROME^FACR1_DROME^Q:10-198,H:119-310^4375%ID^E:125e-51^RecName: Full=Putative fatty acyl-CoA reductase CG5065 {ECO:0000250|UniProtKB:Q922J9, ECO:0000312|EMBL:AAF579741};^Eukaryota; Metazoa; Ecdysozoa; Arthropoda; Hexapoda; Insecta; Pterygota; Neoptera; Endopterygota; Diptera; Brachycera; Muscomorpha; Ephydroidea; Drosophilidae; Drosophila; Sophophora
2251	TRINITY_DN35882_c0_g1	39.7007	1.12159	0.00305471	0.0156871
2778	TRINITY_DN27318_c0_g1	75.8827	1.11974	0.00690877	0.0287587
753	TRINITY_DN34611_c0_g1	425.955	1.11854	2.89627e-05	0.000444312	ASM_HUMAN^ASM_HUMAN^Q:715-1917,H:129-510^36908%ID^E:377e-79^RecName: Full=Sphingomyelin phosphodiesterase;^Eukaryota; Metazoa; Chordata; Craniata; Vertebrata; Euteleostomi; Mammalia; Eutheria; Euarchontoglires; Primates; Haplorrhini; Catarrhini; Hominidae; Homo
922	TRINITY_DN30585_c4_g4	200.047	1.11821	6.80029e-05	0.000853134
1936	TRINITY_DN34469_c0_g1	381.014	1.115	0.00170454	0.0101793	TCB1_YEAST^TCB1_YEAST^Q:48-767,H:114-747^21477%ID^E:517e-21^RecName: Full=Tricalbin-1;^Eukaryota; Fungi; Dikarya; Ascomycota; Saccharomycotina; Saccharomycetes; Saccharomycetales; Saccharomycetaceae; Saccharomyces`TCB1_YEAST^TCB1_YEAST^Q:659-768,H:977-1085^34513%ID^E:18e-08^RecName: Full=Tricalbin-1;^Eukaryota; Fungi; Dikarya; Ascomycota; Saccharomycotina; Saccharomycetes; Saccharomycetales; Sacc…
1308	TRINITY_DN37187_c0_g1	73.1946	1.11191	0.000350332	0.00309614	COL12_BOVIN^COL12_BOVIN^Q:259-399,H:605-735^28276%ID^E:133e-07^RecName: Full=Collectin-12;^Eukaryota; Metazoa; Chordata; Craniata; Vertebrata; Euteleostomi; Mammalia; Eutheria; Laurasiatheria; Cetartiodactyla; Ruminantia; Pecora; Bovidae; Bovinae; Bos
2736	TRINITY_DN26892_c0_g2	588.494	1.11139	0.00657168	0.0277831
504	TRINITY_DN35931_c0_g2	74.6702	1.10923	2.81833e-06	6.46817e-05
2132	TRINITY_DN37290_c0_g7	882.889	1.10751	0.00249389	0.0135283
1149	TRINITY_DN28602_c0_g1	51.185	1.10634	0.000194637	0.00195941
759	TRINITY_DN31245_c0_g1	55.8021	1.10472	2.93111e-05	0.000447029	PDFR_DROME^PDFR_DROME^Q:52-474,H:127-546^58645%ID^E:561e-170^RecName: Full=PDF receptor;^Eukaryota; Metazoa; Ecdysozoa; Arthropoda; Hexapoda; Insecta; Pterygota; Neoptera; Endopterygota; Diptera; Brachycera; Muscomorpha; Ephydroidea; Drosophilidae; Drosophila; Sophophora
1750	TRINITY_DN37757_c0_g1	5158.75	1.10421	0.00110566	0.00730869	NAC1_CANLF^NAC1_CANLF^Q:1-151,H:820-970^66887%ID^E:482e-63^RecName: Full=Sodium/calcium exchanger 1;^Eukaryota; Metazoa; Chordata; Craniata; Vertebrata; Euteleostomi; Mammalia; Eutheria; Laurasiatheria; Carnivora; Caniformia; Canidae; Canis
645	TRINITY_DN28322_c0_g1	219.923	1.10025	1.36676e-05	0.000245106
1837	TRINITY_DN37067_c0_g1	3307.66	1.09925	0.00138388	0.00871387	CHIA_RAT^CHIA_RAT^Q:2492-3565,H:17-375^44293%ID^E:121e-96^RecName: Full=Acidic mammalian chitinase;^Eukaryota; Metazoa; Chordata; Craniata; Vertebrata; Euteleostomi; Mammalia; Eutheria; Euarchontoglires; Glires; Rodentia; Sciurognathi; Muroidea; Muridae; Murinae; Rattus
860	TRINITY_DN29815_c0_g1	449.203	1.09915	5.29426e-05	0.000712078	ITA1_DROME^ITA1_DROME^Q:58-354,H:394-482^37383%ID^E:408e-12^RecName: Full=Integrin alpha-PS1;^Eukaryota; Metazoa; Ecdysozoa; Arthropoda; Hexapoda; Insecta; Pterygota; Neoptera; Endopterygota; Diptera; Brachycera; Muscomorpha; Ephydroidea; Drosophilidae; Drosophila; Sophophora
278	TRINITY_DN36585_c0_g1	336.704	1.09875	2.72952e-08	1.13163e-06	YPTM1_MAIZE^YPTM1_MAIZE^Q:15-56,H:1-42^52381%ID^E:312e-09^RecName: Full=GTP-binding protein YPTM1;^Eukaryota; Viridiplantae; Streptophyta; Embryophyta; Tracheophyta; Spermatophyta; Magnoliophyta; Liliopsida; Poales; Poaceae; PACMAD clade; Panicoideae; Andropogonodae; Andropogoneae; Tripsacinae; Zea
1769	TRINITY_DN33016_c0_g2	68.1911	1.09874	0.0011476	0.00750382	ACH1_MANSE^ACH1_MANSE^Q:1-266,H:98-363^95865%ID^E:0^RecName: Full=Acetylcholine receptor subunit alpha-like;^Eukaryota; Metazoa; Ecdysozoa; Arthropoda; Hexapoda; Insecta; Pterygota; Neoptera; Endopterygota; Lepidoptera; Glossata; Ditrysia; Bombycoidea; Sphingidae; Sphinginae; Sphingini; Manduca
2070	TRINITY_DN37066_c4_g1	391.524	1.09866	0.00221209	0.0123707	TNKS_DROME^TNKS_DROME^Q:12-182,H:965-1146^37158%ID^E:631e-31^RecName: Full=Tankyrase;^Eukaryota; Metazoa; Ecdysozoa; Arthropoda; Hexapoda; Insecta; Pterygota; Neoptera; Endopterygota; Diptera; Brachycera; Muscomorpha; Ephydroidea; Drosophilidae; Drosophila; Sophophora
1040	TRINITY_DN34259_c0_g1	61.4197	1.09858	0.00012148	0.00135112
345	TRINITY_DN37753_c0_g1	440.602	1.09848	1.23834e-07	4.15186e-06	7B2_XENLA^7B2_XENLA^Q:107-172,H:17-90^41892%ID^E:896e-06^RecName: Full=Neuroendocrine protein 7B2;^Eukaryota; Metazoa; Chordata; Craniata; Vertebrata; Euteleostomi; Amphibia; Batrachia; Anura; Pipoidea; Pipidae; Xenopodinae; Xenopus; Xenopus
2212	TRINITY_DN37080_c1_g3	53.162	1.09809	0.00289539	0.0151406
540	TRINITY_DN35773_c1_g1	1916.8	1.09704	4.54007e-06	9.725e-05
892	TRINITY_DN36854_c4_g1	3630.71	1.09702	5.96895e-05	0.000773924
1759	TRINITY_DN36969_c0_g1	82.1583	1.09633	0.00112418	0.00739252	HDC_HUMAN^HDC_HUMAN^Q:21-406,H:94-537^36526%ID^E:225e-80^RecName: Full=Headcase protein homolog;^Eukaryota; Metazoa; Chordata; Craniata; Vertebrata; Euteleostomi; Mammalia; Eutheria; Euarchontoglires; Primates; Haplorrhini; Catarrhini; Hominidae; Homo
468	TRINITY_DN37440_c1_g2	206.162	1.09537	1.80421e-06	4.45926e-05
1120	TRINITY_DN37845_c1_g1	192.678	1.09494	0.000171255	0.00176867	NETO2_HUMAN^NETO2_HUMAN^Q:86-388,H:57-368^3375%ID^E:297e-59^RecName: Full=Neuropilin and tolloid-like protein 2;^Eukaryota; Metazoa; Chordata; Craniata; Vertebrata; Euteleostomi; Mammalia; Eutheria; Euarchontoglires; Primates; Haplorrhini; Catarrhini; Hominidae; Homo
236	TRINITY_DN31626_c1_g2	1029.96	1.09489	8.84892e-09	4.33709e-07	Y381_RICFE^Y381_RICFE^Q:1204-1603,H:641-1004^29529%ID^E:366e-25^RecName: Full=Putative ankyrin repeat protein RF_0381;^Bacteria; Proteobacteria; Alphaproteobacteria; Rickettsiales; Rickettsiaceae; Rickettsieae; Rickettsia; spotted fever group`Y381_RICFE^Y381_RICFE^Q:1122-1603,H:618-1103^25048%ID^E:437e-25^RecName: Full=Putative ankyrin repeat protein RF_0381;^Bacteria; Proteobacteria; Alphaproteo…
742	TRINITY_DN31870_c0_g1	68.7869	1.09473	2.60042e-05	0.000405379	CE104_HUMAN^CE104_HUMAN^Q:1-319,H:605-912^32615%ID^E:221e-50^RecName: Full=Centrosomal protein of 104 kDa;^Eukaryota; Metazoa; Chordata; Craniata; Vertebrata; Euteleostomi; Mammalia; Eutheria; Euarchontoglires; Primates; Haplorrhini; Catarrhini; Hominidae; Homo
2923	TRINITY_DN28211_c0_g1	173.656	1.09401	0.00828222	0.0327747
822	TRINITY_DN36783_c0_g1	380.296	1.093	4.2401e-05	0.000595932	SCRT1_MOUSE^SCRT1_MOUSE^Q:117-264,H:191-338^83108%ID^E:325e-87^RecName: Full=Transcriptional repressor scratch 1;^Eukaryota; Metazoa; Chordata; Craniata; Vertebrata; Euteleostomi; Mammalia; Eutheria; Euarchontoglires; Glires; Rodentia; Sciurognathi; Muroidea; Muridae; Murinae; Mus; Mus
977	TRINITY_DN29671_c3_g2	378.037	1.09233	9.11383e-05	0.00107827
664	TRINITY_DN31169_c1_g1	340.944	1.09118	1.53831e-05	0.000267977	SGSM1_HUMAN^SGSM1_HUMAN^Q:14-198,H:11-174^50267%ID^E:172e-47^RecName: Full=Small G protein signaling modulator 1;^Eukaryota; Metazoa; Chordata; Craniata; Vertebrata; Euteleostomi; Mammalia; Eutheria; Euarchontoglires; Primates; Haplorrhini; Catarrhini; Hominidae; Homo
1162	TRINITY_DN35438_c0_g1	625.181	1.09105	0.000206085	0.00205145	DYH3_MOUSE^DYH3_MOUSE^Q:121-816,H:3380-3618^29268%ID^E:229e-16^RecName: Full=Dynein heavy chain 3, axonemal;^Eukaryota; Metazoa; Chordata; Craniata; Vertebrata; Euteleostomi; Mammalia; Eutheria; Euarchontoglires; Glires; Rodentia; Sciurognathi; Muroidea; Muridae; Murinae; Mus; Mus
3423	TRINITY_DN30539_c0_g1	2346.46	1.09104	0.0142796	0.0482253	CTRA_BOVIN^CTRA_BOVIN^Q:8-96,H:155-239^34831%ID^E:157e-08^RecName: Full=Chymotrypsinogen A;^Eukaryota; Metazoa; Chordata; Craniata; Vertebrata; Euteleostomi; Mammalia; Eutheria; Laurasiatheria; Cetartiodactyla; Ruminantia; Pecora; Bovidae; Bovinae; Bos
378	TRINITY_DN32409_c2_g3	124.002	1.09069	2.81945e-07	8.62768e-06
893	TRINITY_DN30902_c0_g3	144.497	1.08986	5.98021e-05	0.000773924
1486	TRINITY_DN34913_c0_g2	740.646	1.08905	0.000568922	0.00442826	CGRF1_MOUSE^CGRF1_MOUSE^Q:53-236,H:58-245^30526%ID^E:162e-14^RecName: Full=Cell growth regulator with RING finger domain protein 1;^Eukaryota; Metazoa; Chordata; Craniata; Vertebrata; Euteleostomi; Mammalia; Eutheria; Euarchontoglires; Glires; Rodentia; Sciurognathi; Muroidea; Muridae; Murinae; Mus; Mus
2085	TRINITY_DN33974_c0_g2	86.6378	1.0867	0.00228221	0.012661
3240	TRINITY_DN31450_c0_g2	202.417	1.0847	0.0120132	0.0428879	KL40A_DANRE^KL40A_DANRE^Q:29-135,H:20-132^28814%ID^E:69e-07^RecName: Full=Kelch-like protein 40a;^Eukaryota; Metazoa; Chordata; Craniata; Vertebrata; Euteleostomi; Actinopterygii; Neopterygii; Teleostei; Ostariophysi; Cypriniformes; Cyprinidae; Danio
2348	TRINITY_DN31228_c0_g7	208.145	1.08469	0.00363256	0.0178952	LECA_SARPE^LECA_SARPE^Q:178-432,H:69-158^32258%ID^E:631e-06^RecName: Full=Lectin subunit alpha;^Eukaryota; Metazoa; Ecdysozoa; Arthropoda; Hexapoda; Insecta; Pterygota; Neoptera; Endopterygota; Diptera; Brachycera; Muscomorpha; Oestroidea; Sarcophagidae; Sarcophaga; Boettcherisca`LECA_SARPE^LECA_SARPE^Q:11-124,H:31-68^28947%ID^E:631e-06^RecName: Full=Lectin subunit alpha;^Eukaryota; Metazoa; Ecdy…
1930	TRINITY_DN37952_c1_g1	19212.9	1.08465	0.00169191	0.0101348	PDI1_SCHPO^PDI1_SCHPO^Q:578-989,H:21-447^22197%ID^E:214e-07^RecName: Full=Putative protein disulfide-isomerase C1F502;^Eukaryota; Fungi; Dikarya; Ascomycota; Taphrinomycotina; Schizosaccharomycetes; Schizosaccharomycetales; Schizosaccharomycetaceae; Schizosaccharomyces`PDI1_SCHPO^PDI1_SCHPO^Q:884-1015,H:1-137^31655%ID^E:154e-06^RecName: Full=Putative protein disulfide-isomerase C1F502;^Eukaryota;…
1818	TRINITY_DN37447_c1_g1	79078.2	1.08429	0.00130606	0.00830979	MYSA_DROME^MYSA_DROME^Q:1-181,H:323-503^81768%ID^E:818e-102^RecName: Full=Myosin heavy chain, muscle;^Eukaryota; Metazoa; Ecdysozoa; Arthropoda; Hexapoda; Insecta; Pterygota; Neoptera; Endopterygota; Diptera; Brachycera; Muscomorpha; Ephydroidea; Drosophilidae; Drosophila; Sophophora
1898	TRINITY_DN35987_c0_g1	575.706	1.08414	0.00156232	0.00952125	ALS_RAT^ALS_RAT^Q:300-1811,H:23-535^27736%ID^E:478e-38^RecName: Full=Insulin-like growth factor-binding protein complex acid labile subunit;^Eukaryota; Metazoa; Chordata; Craniata; Vertebrata; Euteleostomi; Mammalia; Eutheria; Euarchontoglires; Glires; Rodentia; Sciurognathi; Muroidea; Muridae; Murinae; Rattus`ALS_RAT^ALS_RAT^Q:1242-2504,H:84-516^27716%ID^E:715e-22^RecName: Full=Insulin-like grow…
814	TRINITY_DN35097_c1_g1	1035.9	1.08381	3.85051e-05	0.00054716	HIL_DROME^HIL_DROME^Q:1-120,H:177-216^65%ID^E:968e-09^^
1535	TRINITY_DN36859_c1_g1	1482.48	1.08368	0.000647863	0.00488198
2063	TRINITY_DN30605_c0_g1	5265.23	1.08346	0.00219287	0.0122952
1298	TRINITY_DN32400_c2_g1	258.532	1.08095	0.000339683	0.00302685
1724	TRINITY_DN34239_c0_g3	414.309	1.0807	0.0010409	0.00698383
2090	TRINITY_DN33267_c0_g5	73.2317	1.08058	0.0023105	0.0127874	HAOX1_HUMAN^HAOX1_HUMAN^Q:4-183,H:2-181^48889%ID^E:305e-59^RecName: Full=Hydroxyacid oxidase 1;^Eukaryota; Metazoa; Chordata; Craniata; Vertebrata; Euteleostomi; Mammalia; Eutheria; Euarchontoglires; Primates; Haplorrhini; Catarrhini; Hominidae; Homo
285	TRINITY_DN32181_c0_g1	136.465	1.07843	3.36043e-08	1.36386e-06	ADCY5_CANLF^ADCY5_CANLF^Q:146-409,H:202-471^38007%ID^E:162e-42^RecName: Full=Adenylate cyclase type 5;^Eukaryota; Metazoa; Chordata; Craniata; Vertebrata; Euteleostomi; Mammalia; Eutheria; Laurasiatheria; Carnivora; Caniformia; Canidae; Canis
3174	TRINITY_DN35863_c1_g2	380.778	1.07633	0.0112817	0.0411091	BMP1_MOUSE^BMP1_MOUSE^Q:1-179,H:389-547^31667%ID^E:798e-16^RecName: Full=Bone morphogenetic protein 1;^Eukaryota; Metazoa; Chordata; Craniata; Vertebrata; Euteleostomi; Mammalia; Eutheria; Euarchontoglires; Glires; Rodentia; Sciurognathi; Muroidea; Muridae; Murinae; Mus; Mus`BMP1_MOUSE^BMP1_MOUSE^Q:1-186,H:814-983^29016%ID^E:462e-12^RecName: Full=Bone morphogenetic protein 1;^Eukaryota; Metazoa; …
3132	TRINITY_DN34734_c0_g1	10128.7	1.07514	0.0107801	0.0398128	SIAE_HUMAN^SIAE_HUMAN^Q:13-375,H:26-136^40476%ID^E:137e-27^RecName: Full=Sialate O-acetylesterase;^Eukaryota; Metazoa; Chordata; Craniata; Vertebrata; Euteleostomi; Mammalia; Eutheria; Euarchontoglires; Primates; Haplorrhini; Catarrhini; Hominidae; Homo`SIAE_HUMAN^SIAE_HUMAN^Q:614-790,H:184-240^44068%ID^E:137e-27^RecName: Full=Sialate O-acetylesterase;^Eukaryota; Metazoa; Chordata; Craniata; Vert…
634	TRINITY_DN37709_c2_g2	90.1866	1.07512	1.26301e-05	0.000230066	MRC1_MOUSE^MRC1_MOUSE^Q:1-552,H:388-1024^21733%ID^E:393e-19^RecName: Full=Macrophage mannose receptor 1;^Eukaryota; Metazoa; Chordata; Craniata; Vertebrata; Euteleostomi; Mammalia; Eutheria; Euarchontoglires; Glires; Rodentia; Sciurognathi; Muroidea; Muridae; Murinae; Mus; Mus`MRC1_MOUSE^MRC1_MOUSE^Q:4-478,H:828-1361^21558%ID^E:139e-18^RecName: Full=Macrophage mannose receptor 1;^Eukaryota; Metaz…
2554	TRINITY_DN35047_c1_g1	263.053	1.07512	0.00502454	0.022756	DHR13_HUMAN^DHR13_HUMAN^Q:239-391,H:56-106^47059%ID^E:599e-08^RecName: Full=Dehydrogenase/reductase SDR family member 13;^Eukaryota; Metazoa; Chordata; Craniata; Vertebrata; Euteleostomi; Mammalia; Eutheria; Euarchontoglires; Primates; Haplorrhini; Catarrhini; Hominidae; Homo`DHR13_HUMAN^DHR13_HUMAN^Q:169-255,H:33-61^58621%ID^E:599e-08^RecName: Full=Dehydrogenase/reductase SDR family member 13;^E…
1041	TRINITY_DN36742_c1_g2	66.6861	1.07489	0.000121961	0.00135517
789	TRINITY_DN36425_c0_g4	67.2909	1.07437	3.52379e-05	0.000516599
1827	TRINITY_DN34630_c0_g2	360.809	1.07428	0.00132748	0.00840446	CTRB1_RAT^CTRB1_RAT^Q:158-371,H:34-231^34259%ID^E:859e-25^RecName: Full=Chymotrypsinogen B;^Eukaryota; Metazoa; Chordata; Craniata; Vertebrata; Euteleostomi; Mammalia; Eutheria; Euarchontoglires; Glires; Rodentia; Sciurognathi; Muroidea; Muridae; Murinae; Rattus
746	TRINITY_DN36651_c0_g1	447.36	1.07425	2.73767e-05	0.000424485
994	TRINITY_DN37557_c0_g1	787.975	1.07274	0.000101761	0.0011835	FHDC1_HUMAN^FHDC1_HUMAN^Q:1676-2812,H:94-460^4248%ID^E:123e-74^RecName: Full=FH2 domain-containing protein 1;^Eukaryota; Metazoa; Chordata; Craniata; Vertebrata; Euteleostomi; Mammalia; Eutheria; Euarchontoglires; Primates; Haplorrhini; Catarrhini; Hominidae; Homo
648	TRINITY_DN35228_c0_g1	49.4973	1.07222	1.39983e-05	0.000249875
599	TRINITY_DN26799_c0_g2	215.487	1.0717	8.61062e-06	0.000166275	TWK18_CAEEL^TWK18_CAEEL^Q:39-347,H:21-305^31746%ID^E:116e-36^RecName: Full=TWiK family of potassium channels protein 18;^Eukaryota; Metazoa; Ecdysozoa; Nematoda; Chromadorea; Rhabditida; Rhabditoidea; Rhabditidae; Peloderinae; Caenorhabditis
1285	TRINITY_DN34249_c1_g1	562.706	1.07157	0.000322386	0.00290087
691	TRINITY_DN30562_c0_g3	206.682	1.07149	1.90161e-05	0.000318321
409	TRINITY_DN35072_c0_g5	152.265	1.07128	5.9393e-07	1.6797e-05	ABCG4_HUMAN^ABCG4_HUMAN^Q:1-140,H:235-390^3758%ID^E:915e-23^RecName: Full=ATP-binding cassette sub-family G member 4;^Eukaryota; Metazoa; Chordata; Craniata; Vertebrata; Euteleostomi; Mammalia; Eutheria; Euarchontoglires; Primates; Haplorrhini; Catarrhini; Hominidae; Homo
115	TRINITY_DN35419_c0_g1	1573.66	1.07085	1.46391e-12	1.47244e-10	MYO3A_HUMAN^MYO3A_HUMAN^Q:15-572,H:554-1110^4894%ID^E:136e-175^RecName: Full=Myosin-IIIa;^Eukaryota; Metazoa; Chordata; Craniata; Vertebrata; Euteleostomi; Mammalia; Eutheria; Euarchontoglires; Primates; Haplorrhini; Catarrhini; Hominidae; Homo
137	TRINITY_DN37970_c1_g1	1080.22	1.07084	2.3949e-11	2.03159e-09	AT2B2_RAT^AT2B2_RAT^Q:9-48,H:1127-1167^56098%ID^E:375e-06^RecName: Full=Plasma membrane calcium-transporting ATPase 2;^Eukaryota; Metazoa; Chordata; Craniata; Vertebrata; Euteleostomi; Mammalia; Eutheria; Euarchontoglires; Glires; Rodentia; Sciurognathi; Muroidea; Muridae; Murinae; Rattus
270	TRINITY_DN35146_c2_g2	200.627	1.06955	2.16339e-08	9.26813e-07	CYGB2_DANRE^CYGB2_DANRE^Q:42-182,H:12-154^29371%ID^E:586e-16^RecName: Full=Cytoglobin-2;^Eukaryota; Metazoa; Chordata; Craniata; Vertebrata; Euteleostomi; Actinopterygii; Neopterygii; Teleostei; Ostariophysi; Cypriniformes; Cyprinidae; Danio
974	TRINITY_DN34074_c0_g7	287.024	1.06911	9.02856e-05	0.00107308
1315	TRINITY_DN33451_c1_g1	198.57	1.06798	0.000357729	0.00314666	DDC_DROLE^DDC_DROLE^Q:1-113,H:285-397^63717%ID^E:431e-47^RecName: Full=Aromatic-L-amino-acid decarboxylase;^Eukaryota; Metazoa; Ecdysozoa; Arthropoda; Hexapoda; Insecta; Pterygota; Neoptera; Endopterygota; Diptera; Brachycera; Muscomorpha; Ephydroidea; Drosophilidae; Scaptodrosophila
2302	TRINITY_DN33581_c0_g1	449.485	1.06731	0.00331934	0.0166789	TSN6_PONAB^TSN6_PONAB^Q:1-158,H:89-241^2716%ID^E:689e-16^RecName: Full=Tetraspanin-6;^Eukaryota; Metazoa; Chordata; Craniata; Vertebrata; Euteleostomi; Mammalia; Eutheria; Euarchontoglires; Primates; Haplorrhini; Catarrhini; Hominidae; Pongo
770	TRINITY_DN28888_c0_g1	648.482	1.06693	3.12121e-05	0.000468871
1858	TRINITY_DN35699_c0_g1	794.43	1.0668	0.00144829	0.00901633	AMPN_CHICK^AMPN_CHICK^Q:35-930,H:78-966^32459%ID^E:391e-136^RecName: Full=Aminopeptidase Ey {ECO:0000303|PubMed:9734335};^Eukaryota; Metazoa; Chordata; Craniata; Vertebrata; Euteleostomi; Archelosauria; Archosauria; Dinosauria; Saurischia; Theropoda; Coelurosauria; Aves; Neognathae; Galloanserae; Galliformes; Phasianidae; Phasianinae; Gallus
1197	TRINITY_DN37113_c1_g1	50.5638	1.06524	0.000243112	0.00234573	LAR_DROME^LAR_DROME^Q:1-1409,H:68-1410^55197%ID^E:0^RecName: Full=Tyrosine-protein phosphatase Lar;^Eukaryota; Metazoa; Ecdysozoa; Arthropoda; Hexapoda; Insecta; Pterygota; Neoptera; Endopterygota; Diptera; Brachycera; Muscomorpha; Ephydroidea; Drosophilidae; Drosophila; Sophophora`LAR_DROME^LAR_DROME^Q:76-1197,H:36-1097^23736%ID^E:593e-45^RecName: Full=Tyrosine-protein phosphatase Lar;^Eukaryota…
1000	TRINITY_DN30732_c0_g2	154.717	1.06508	0.000104234	0.00120567	CD97_HUMAN^CD97_HUMAN^Q:229-432,H:582-783^277%ID^E:946e-17^RecName: Full=CD97 antigen;^Eukaryota; Metazoa; Chordata; Craniata; Vertebrata; Euteleostomi; Mammalia; Eutheria; Euarchontoglires; Primates; Haplorrhini; Catarrhini; Hominidae; Homo
752	TRINITY_DN35592_c0_g1	275.739	1.06308	2.84703e-05	0.000437921	ADA22_HUMAN^ADA22_HUMAN^Q:114-773,H:85-731^3348%ID^E:166e-106^RecName: Full=Disintegrin and metalloproteinase domain-containing protein 22;^Eukaryota; Metazoa; Chordata; Craniata; Vertebrata; Euteleostomi; Mammalia; Eutheria; Euarchontoglires; Primates; Haplorrhini; Catarrhini; Hominidae; Homo
356	TRINITY_DN34181_c1_g1	139.232	1.06235	1.44806e-07	4.70497e-06
775	TRINITY_DN37347_c3_g2	234.413	1.06218	3.19564e-05	0.000476954	MTH2_DROYA^MTH2_DROYA^Q:124-447,H:138-466^27515%ID^E:213e-35^RecName: Full=G-protein coupled receptor Mth2;^Eukaryota; Metazoa; Ecdysozoa; Arthropoda; Hexapoda; Insecta; Pterygota; Neoptera; Endopterygota; Diptera; Brachycera; Muscomorpha; Ephydroidea; Drosophilidae; Drosophila; Sophophora
3214	TRINITY_DN32986_c0_g3	888.552	1.06121	0.0117444	0.0422674
570	TRINITY_DN36454_c0_g2	129.347	1.06065	6.23619e-06	0.000126551
993	TRINITY_DN33139_c0_g2	185.906	1.05837	0.000100379	0.00116927	ACO11_TRINI^ACO11_TRINI^Q:24-314,H:48-336^50%ID^E:436e-98^RecName: Full=Acyl-CoA Delta(11) desaturase;^Eukaryota; Metazoa; Ecdysozoa; Arthropoda; Hexapoda; Insecta; Pterygota; Neoptera; Endopterygota; Lepidoptera; Glossata; Ditrysia; Noctuoidea; Noctuidae; Plusiinae; Trichoplusia
730	TRINITY_DN37777_c0_g1	191.138	1.05803	2.37487e-05	0.000376621	EST1_SCHGA^EST1_SCHGA^Q:4-117,H:3-112^34211%ID^E:269e-18^RecName: Full=Esterase SG1;^Eukaryota; Metazoa; Ecdysozoa; Arthropoda; Hexapoda; Insecta; Pterygota; Neoptera; Paraneoptera; Hemiptera; Sternorrhyncha; Aphidiformes; Aphidoidea; Aphididae; Aphidini; Schizaphis
2082	TRINITY_DN36978_c0_g3	60.3335	1.05776	0.00226631	0.012591
321	TRINITY_DN37907_c6_g1	320.399	1.05715	7.62044e-08	2.74597e-06	UNC80_DROME^UNC80_DROME^Q:180-293,H:45-82^65789%ID^E:789e-10^RecName: Full=Protein unc-80 homolog;^Eukaryota; Metazoa; Ecdysozoa; Arthropoda; Hexapoda; Insecta; Pterygota; Neoptera; Endopterygota; Diptera; Brachycera; Muscomorpha; Ephydroidea; Drosophilidae; Drosophila; Sophophora
2137	TRINITY_DN29704_c0_g2	252.71	1.05558	0.00251551	0.0136158	CDKL2_RABIT^CDKL2_RABIT^Q:148-2,H:122-170^85714%ID^E:212e-25^RecName: Full=Cyclin-dependent kinase-like 2;^Eukaryota; Metazoa; Chordata; Craniata; Vertebrata; Euteleostomi; Mammalia; Eutheria; Euarchontoglires; Glires; Lagomorpha; Leporidae; Oryctolagus`CDKL2_RABIT^CDKL2_RABIT^Q:279-202,H:97-122^46154%ID^E:212e-25^RecName: Full=Cyclin-dependent kinase-like 2;^Eukaryota; Metazoa; Chordata; Craniat…
823	TRINITY_DN37177_c1_g1	214.118	1.05514	4.23775e-05	0.000595932	ZN552_HUMAN^ZN552_HUMAN^Q:3166-3414,H:285-367^48193%ID^E:23e-15^RecName: Full=Zinc finger protein 552;^Eukaryota; Metazoa; Chordata; Craniata; Vertebrata; Euteleostomi; Mammalia; Eutheria; Euarchontoglires; Primates; Haplorrhini; Catarrhini; Hominidae; Homo`ZN552_HUMAN^ZN552_HUMAN^Q:3199-3414,H:324-395^47222%ID^E:125e-12^RecName: Full=Zinc finger protein 552;^Eukaryota; Metazoa; Chordata; Craniat…
785	TRINITY_DN37256_c2_g1	349.825	1.0549	3.44609e-05	0.000507783	LORF2_MOUSE^LORF2_MOUSE^Q:7-167,H:410-576^30769%ID^E:318e-16^RecName: Full=LINE-1 retrotransposable element ORF2 protein;^Eukaryota; Metazoa; Chordata; Craniata; Vertebrata; Euteleostomi; Mammalia; Eutheria; Euarchontoglires; Glires; Rodentia; Sciurognathi; Muroidea; Muridae; Murinae; Mus; Mus
1428	TRINITY_DN29564_c1_g1	80.8079	1.05428	0.000484898	0.00392775
1593	TRINITY_DN33550_c0_g1	2205.8	1.05224	0.00075894	0.00551077	CA2D3_HUMAN^CA2D3_HUMAN^Q:2-134,H:536-663^31429%ID^E:13e-10^RecName: Full=Voltage-dependent calcium channel subunit alpha-2/delta-3;^Eukaryota; Metazoa; Chordata; Craniata; Vertebrata; Euteleostomi; Mammalia; Eutheria; Euarchontoglires; Primates; Haplorrhini; Catarrhini; Hominidae; Homo
649	TRINITY_DN34781_c1_g2	124.294	1.05218	1.40739e-05	0.000250836	SCRT1_MOUSE^SCRT1_MOUSE^Q:2-133,H:290-333^86364%ID^E:225e-14^RecName: Full=Transcriptional repressor scratch 1;^Eukaryota; Metazoa; Chordata; Craniata; Vertebrata; Euteleostomi; Mammalia; Eutheria; Euarchontoglires; Glires; Rodentia; Sciurognathi; Muroidea; Muridae; Murinae; Mus; Mus
1085	TRINITY_DN31721_c0_g1	384.625	1.05128	0.000144841	0.00154413	LITAF_CHICK^LITAF_CHICK^Q:131-340,H:77-147^37838%ID^E:241e-06^RecName: Full=Lipopolysaccharide-induced tumor necrosis factor-alpha factor homolog;^Eukaryota; Metazoa; Chordata; Craniata; Vertebrata; Euteleostomi; Archelosauria; Archosauria; Dinosauria; Saurischia; Theropoda; Coelurosauria; Aves; Neognathae; Galloanserae; Galliformes; Phasianidae; Phasianinae; Gallus
1864	TRINITY_DN30738_c0_g5	129.738	1.05102	0.00145678	0.00904004	CXXC4_XENTR^CXXC4_XENTR^Q:352-430,H:90-170^45679%ID^E:353e-13^RecName: Full=CXXC-type zinc finger protein 4;^Eukaryota; Metazoa; Chordata; Craniata; Vertebrata; Euteleostomi; Amphibia; Batrachia; Anura; Pipoidea; Pipidae; Xenopodinae; Xenopus; Silurana
1461	TRINITY_DN32232_c0_g3	2020.59	1.05102	0.000527285	0.00417461	CCG1_PIG^CCG1_PIG^Q:47-239,H:20-208^29064%ID^E:228e-13^RecName: Full=Voltage-dependent calcium channel gamma-1 subunit;^Eukaryota; Metazoa; Chordata; Craniata; Vertebrata; Euteleostomi; Mammalia; Eutheria; Laurasiatheria; Cetartiodactyla; Suina; Suidae; Sus
659	TRINITY_DN33230_c0_g1	137.266	1.04766	1.48894e-05	0.000261409	DS_DROME^DS_DROME^Q:21-216,H:473-670^31683%ID^E:402e-15^RecName: Full=Protein dachsous;^Eukaryota; Metazoa; Ecdysozoa; Arthropoda; Hexapoda; Insecta; Pterygota; Neoptera; Endopterygota; Diptera; Brachycera; Muscomorpha; Ephydroidea; Drosophilidae; Drosophila; Sophophora`DS_DROME^DS_DROME^Q:21-209,H:1816-2008^30808%ID^E:221e-10^RecName: Full=Protein dachsous;^Eukaryota; Metazoa; Ecdysozoa; Arthrop…
2911	TRINITY_DN35858_c0_g1	846.039	1.04739	0.0081583	0.0324335
1291	TRINITY_DN30900_c0_g1	142.036	1.04693	0.000328215	0.00294072	MTH2_DROYA^MTH2_DROYA^Q:148-455,H:152-471^26462%ID^E:264e-34^RecName: Full=G-protein coupled receptor Mth2;^Eukaryota; Metazoa; Ecdysozoa; Arthropoda; Hexapoda; Insecta; Pterygota; Neoptera; Endopterygota; Diptera; Brachycera; Muscomorpha; Ephydroidea; Drosophilidae; Drosophila; Sophophora
965	TRINITY_DN35001_c1_g4	50.0484	1.04628	8.71757e-05	0.00104277
1978	TRINITY_DN31460_c0_g1	2914.76	1.0456	0.00185963	0.0108748	FKB14_PONAB^FKB14_PONAB^Q:12-171,H:61-211^475%ID^E:648e-40^RecName: Full=Peptidyl-prolyl cis-trans isomerase FKBP14;^Eukaryota; Metazoa; Chordata; Craniata; Vertebrata; Euteleostomi; Mammalia; Eutheria; Euarchontoglires; Primates; Haplorrhini; Catarrhini; Hominidae; Pongo
1735	TRINITY_DN30239_c0_g2	11649.5	1.04548	0.00107839	0.00718699	ANXA7_MOUSE^ANXA7_MOUSE^Q:24-102,H:129-208^40%ID^E:944e-10^RecName: Full=Annexin A7;^Eukaryota; Metazoa; Chordata; Craniata; Vertebrata; Euteleostomi; Mammalia; Eutheria; Euarchontoglires; Glires; Rodentia; Sciurognathi; Muroidea; Muridae; Murinae; Mus; Mus
964	TRINITY_DN33747_c0_g1	1384.32	1.04394	8.62293e-05	0.00103466	MEGF6_MOUSE^MEGF6_MOUSE^Q:294-538,H:1063-1293^27092%ID^E:433e-09^RecName: Full=Multiple epidermal growth factor-like domains protein 6;^Eukaryota; Metazoa; Chordata; Craniata; Vertebrata; Euteleostomi; Mammalia; Eutheria; Euarchontoglires; Glires; Rodentia; Sciurognathi; Muroidea; Muridae; Murinae; Mus; Mus
1700	TRINITY_DN28905_c0_g1	56.1824	1.04364	0.000966198	0.00657413	FOXF2_MOUSE^FOXF2_MOUSE^Q:578-937,H:88-207^89167%ID^E:12e-48^RecName: Full=Forkhead box protein F2;^Eukaryota; Metazoa; Chordata; Craniata; Vertebrata; Euteleostomi; Mammalia; Eutheria; Euarchontoglires; Glires; Rodentia; Sciurognathi; Muroidea; Muridae; Murinae; Mus; Mus
1097	TRINITY_DN32242_c0_g1	152.628	1.04354	0.000154289	0.00162686	PLCA_BOVIN^PLCA_BOVIN^Q:18-264,H:23-268^39759%ID^E:416e-62^RecName: Full=1-acyl-sn-glycerol-3-phosphate acyltransferase alpha;^Eukaryota; Metazoa; Chordata; Craniata; Vertebrata; Euteleostomi; Mammalia; Eutheria; Laurasiatheria; Cetartiodactyla; Ruminantia; Pecora; Bovidae; Bovinae; Bos
1970	TRINITY_DN34921_c1_g7	80.7803	1.04245	0.0018188	0.0106792	JIP1_DROME^JIP1_DROME^Q:113-441,H:146-467^50146%ID^E:757e-99^RecName: Full=JNK-interacting protein 1;^Eukaryota; Metazoa; Ecdysozoa; Arthropoda; Hexapoda; Insecta; Pterygota; Neoptera; Endopterygota; Diptera; Brachycera; Muscomorpha; Ephydroidea; Drosophilidae; Drosophila; Sophophora
1915	TRINITY_DN35001_c0_g2	76.0675	1.04229	0.00163225	0.00985914
1702	TRINITY_DN34669_c0_g1	1077.08	1.04192	0.000972329	0.00660807	SCRB1_PIG^SCRB1_PIG^Q:2-382,H:6-378^33508%ID^E:766e-74^RecName: Full=Scavenger receptor class B member 1;^Eukaryota; Metazoa; Chordata; Craniata; Vertebrata; Euteleostomi; Mammalia; Eutheria; Laurasiatheria; Cetartiodactyla; Suina; Suidae; Sus
1172	TRINITY_DN33781_c0_g1	164.577	1.03997	0.000214754	0.00211951
1495	TRINITY_DN37522_c3_g3	233.149	1.03991	0.000579642	0.00448476
1019	TRINITY_DN37464_c1_g1	312.562	1.03891	0.000109643	0.00124459	CAC1A_APIME^CAC1A_APIME^Q:1-485,H:612-1094^83745%ID^E:0^RecName: Full=Voltage-dependent calcium channel type A subunit alpha-1;^Eukaryota; Metazoa; Ecdysozoa; Arthropoda; Hexapoda; Insecta; Pterygota; Neoptera; Endopterygota; Hymenoptera; Apocrita; Aculeata; Apoidea; Apidae; Apis`CAC1A_APIME^CAC1A_APIME^Q:266-447,H:146-324^32973%ID^E:712e-23^RecName: Full=Voltage-dependent calcium channel type A …
1608	TRINITY_DN37710_c0_g1	13784.7	1.0369	0.000777265	0.00558818	RYR_DROME^RYR_DROME^Q:1-105,H:4931-4965^91429%ID^E:486e-17^RecName: Full=Ryanodine receptor;^Eukaryota; Metazoa; Ecdysozoa; Arthropoda; Hexapoda; Insecta; Pterygota; Neoptera; Endopterygota; Diptera; Brachycera; Muscomorpha; Ephydroidea; Drosophilidae; Drosophila; Sophophora`RYR_DROME^RYR_DROME^Q:162-197,H:4966-4977^100%ID^E:486e-17^RecName: Full=Ryanodine receptor;^Eukaryota; Metazoa; Ecdysozoa;…
2997	TRINITY_DN31319_c0_g2	40.3759	1.03647	0.00915141	0.0353201	KLF2_HUMAN^KLF2_HUMAN^Q:204-303,H:256-355^84%ID^E:443e-55^RecName: Full=Krueppel-like factor 2;^Eukaryota; Metazoa; Chordata; Craniata; Vertebrata; Euteleostomi; Mammalia; Eutheria; Euarchontoglires; Primates; Haplorrhini; Catarrhini; Hominidae; Homo
1305	TRINITY_DN33241_c0_g2	70.7412	1.03474	0.000346257	0.00306909	PITX_DROME^PITX_DROME^Q:25-378,H:141-502^52941%ID^E:377e-91^RecName: Full=Pituitary homeobox homolog Ptx1;^Eukaryota; Metazoa; Ecdysozoa; Arthropoda; Hexapoda; Insecta; Pterygota; Neoptera; Endopterygota; Diptera; Brachycera; Muscomorpha; Ephydroidea; Drosophilidae; Drosophila; Sophophora
2160	TRINITY_DN30723_c0_g1	100.287	1.0347	0.00262672	0.0140534
2427	TRINITY_DN34218_c1_g2	2907.98	1.03457	0.00407624	0.0194272	TPSA_ASPNG^TPSA_ASPNG^Q:12-281,H:13-259^36162%ID^E:107e-52^RecName: Full=Alpha,alpha-trehalose-phosphate synthase [UDP-forming] 1;^Eukaryota; Fungi; Dikarya; Ascomycota; Pezizomycotina; Eurotiomycetes; Eurotiomycetidae; Eurotiales; Aspergillaceae; Aspergillus
2722	TRINITY_DN36924_c0_g2	44.5325	1.03371	0.00639755	0.0271954
611	TRINITY_DN34839_c0_g1	543.899	1.0334	9.62231e-06	0.000182162	PLC_HALLA^PLC_HALLA^Q:281-401,H:14-131^32258%ID^E:163e-09^RecName: Full=Perlucin;^Eukaryota; Metazoa; Lophotrochozoa; Mollusca; Gastropoda; Vetigastropoda; Haliotoidea; Haliotidae; Haliotis
2678	TRINITY_DN31186_c1_g3	46.8763	1.03205	0.00595175	0.025694	ITN1_ARATH^ITN1_ARATH^Q:91-191,H:217-311^30693%ID^E:501e-06^^
1511	TRINITY_DN34393_c1_g5	98.6773	1.032	0.000613054	0.00469305
2756	TRINITY_DN30536_c0_g1	67.9196	1.03062	0.00669611	0.0281037
1458	TRINITY_DN37208_c0_g1	71.9687	1.03017	0.000522176	0.00414452	DUS22_HUMAN^DUS22_HUMAN^Q:1-166,H:1-166^50602%ID^E:489e-58^RecName: Full=Dual specificity protein phosphatase 22;^Eukaryota; Metazoa; Chordata; Craniata; Vertebrata; Euteleostomi; Mammalia; Eutheria; Euarchontoglires; Primates; Haplorrhini; Catarrhini; Hominidae; Homo
790	TRINITY_DN34281_c1_g1	67.9079	1.02963	3.5366e-05	0.000517282	TMTC1_MOUSE^TMTC1_MOUSE^Q:1-336,H:400-747^35057%ID^E:102e-65^RecName: Full=Transmembrane and TPR repeat-containing protein 1;^Eukaryota; Metazoa; Chordata; Craniata; Vertebrata; Euteleostomi; Mammalia; Eutheria; Euarchontoglires; Glires; Rodentia; Sciurognathi; Muroidea; Muridae; Murinae; Mus; Mus
1649	TRINITY_DN36580_c1_g1	323.1	1.02954	0.000855325	0.00599972	SAP3_MACFA^SAP3_MACFA^Q:248-814,H:16-187^30052%ID^E:131e-15^RecName: Full=Ganglioside GM2 activator;^Eukaryota; Metazoa; Chordata; Craniata; Vertebrata; Euteleostomi; Mammalia; Eutheria; Euarchontoglires; Primates; Haplorrhini; Catarrhini; Cercopithecidae; Cercopithecinae; Macaca
1848	TRINITY_DN36003_c1_g2	73.5849	1.0292	0.0014257	0.00892372
532	TRINITY_DN37571_c1_g1	244.084	1.02919	4.18541e-06	9.10011e-05	SLOB_DROME^SLOB_DROME^Q:1-193,H:147-343^49505%ID^E:651e-61^RecName: Full=Slowpoke-binding protein;^Eukaryota; Metazoa; Ecdysozoa; Arthropoda; Hexapoda; Insecta; Pterygota; Neoptera; Endopterygota; Diptera; Brachycera; Muscomorpha; Ephydroidea; Drosophilidae; Drosophila; Sophophora
1701	TRINITY_DN31145_c0_g2	107.606	1.02895	0.000967073	0.00657621
435	TRINITY_DN37510_c1_g1	141.961	1.02646	9.83706e-07	2.61575e-05	LAR_DROME^LAR_DROME^Q:20-1407,H:32-1407^61864%ID^E:0^RecName: Full=Tyrosine-protein phosphatase Lar;^Eukaryota; Metazoa; Ecdysozoa; Arthropoda; Hexapoda; Insecta; Pterygota; Neoptera; Endopterygota; Diptera; Brachycera; Muscomorpha; Ephydroidea; Drosophilidae; Drosophila; Sophophora
1533	TRINITY_DN36475_c0_g1	128.247	1.02593	0.000646285	0.00487914	KHDR3_HUMAN^KHDR3_HUMAN^Q:30-189,H:69-229^54386%ID^E:526e-51^RecName: Full=KH domain-containing, RNA-binding, signal transduction-associated protein 3;^Eukaryota; Metazoa; Chordata; Craniata; Vertebrata; Euteleostomi; Mammalia; Eutheria; Euarchontoglires; Primates; Haplorrhini; Catarrhini; Hominidae; Homo
1826	TRINITY_DN19833_c0_g1	58.526	1.02443	0.00132662	0.00840361
2332	TRINITY_DN36281_c0_g3	77.9627	1.02424	0.00349237	0.0173157
2452	TRINITY_DN36559_c0_g1	73.4241	1.02055	0.00429691	0.0202701
905	TRINITY_DN34576_c0_g3	67.7865	1.01829	6.27348e-05	0.000802428	CIDEC_BOVIN^CIDEC_BOVIN^Q:14-108,H:13-103^34737%ID^E:421e-09^RecName: Full=Cell death activator CIDE-3;^Eukaryota; Metazoa; Chordata; Craniata; Vertebrata; Euteleostomi; Mammalia; Eutheria; Laurasiatheria; Cetartiodactyla; Ruminantia; Pecora; Bovidae; Bovinae; Bos
302	TRINITY_DN37889_c3_g1	808.916	1.01791	5.47935e-08	2.09866e-06	CADN_DROME^CADN_DROME^Q:17-1315,H:33-1348^71366%ID^E:0^RecName: Full=Neural-cadherin;^Eukaryota; Metazoa; Ecdysozoa; Arthropoda; Hexapoda; Insecta; Pterygota; Neoptera; Endopterygota; Diptera; Brachycera; Muscomorpha; Ephydroidea; Drosophilidae; Drosophila; Sophophora`CADN_DROME^CADN_DROME^Q:220-1261,H:1030-2078^25936%ID^E:235e-55^RecName: Full=Neural-cadherin;^Eukaryota; Metazoa; Ecdysozoa; Arth…
459	TRINITY_DN33104_c0_g2	359.152	1.01624	1.51906e-06	3.8281e-05	KHDR2_HUMAN^KHDR2_HUMAN^Q:77-372,H:36-290^42088%ID^E:326e-55^RecName: Full=KH domain-containing, RNA-binding, signal transduction-associated protein 2;^Eukaryota; Metazoa; Chordata; Craniata; Vertebrata; Euteleostomi; Mammalia; Eutheria; Euarchontoglires; Primates; Haplorrhini; Catarrhini; Hominidae; Homo
439	TRINITY_DN34735_c0_g1	1515.72	1.01491	1.08385e-06	2.85579e-05	PLD1_CRIGR^PLD1_CRIGR^Q:31-214,H:601-779^47027%ID^E:808e-48^RecName: Full=Phospholipase D1;^Eukaryota; Metazoa; Chordata; Craniata; Vertebrata; Euteleostomi; Mammalia; Eutheria; Euarchontoglires; Glires; Rodentia; Sciurognathi; Muroidea; Cricetidae; Cricetinae; Cricetulus
924	TRINITY_DN37092_c0_g1	2647.76	1.01479	6.87378e-05	0.000859557	TITIN_DROME^TITIN_DROME^Q:1-144,H:4167-4315^57047%ID^E:324e-46^RecName: Full=Titin;^Eukaryota; Metazoa; Ecdysozoa; Arthropoda; Hexapoda; Insecta; Pterygota; Neoptera; Endopterygota; Diptera; Brachycera; Muscomorpha; Ephydroidea; Drosophilidae; Drosophila; Sophophora
1856	TRINITY_DN36416_c1_g2	1026.03	1.014	0.00144212	0.00898284
2100	TRINITY_DN33470_c0_g2	59.1386	1.01334	0.00233787	0.0128772	GBRA6_HUMAN^GBRA6_HUMAN^Q:7-482,H:10-443^39666%ID^E:174e-116^RecName: Full=Gamma-aminobutyric acid receptor subunit alpha-6;^Eukaryota; Metazoa; Chordata; Craniata; Vertebrata; Euteleostomi; Mammalia; Eutheria; Euarchontoglires; Primates; Haplorrhini; Catarrhini; Hominidae; Homo
1006	TRINITY_DN29122_c0_g1	56.022	1.01324	0.000106617	0.00122589	LEDL2_DROME^LEDL2_DROME^Q:1426-1806,H:45-174^29104%ID^E:322e-06^^
2717	TRINITY_DN33269_c0_g1	292.016	1.01249	0.00636371	0.027092
2528	TRINITY_DN35061_c0_g2	70.9478	1.01183	0.00484569	0.0221702	MP1_DROME^MP1_DROME^Q:129-399,H:130-400^37857%ID^E:771e-48^^
1873	TRINITY_DN37421_c0_g3	146.554	1.01139	0.00147841	0.00913015	CASP7_MOUSE^CASP7_MOUSE^Q:131-286,H:137-271^31447%ID^E:141e-08^RecName: Full=Caspase-7;^Eukaryota; Metazoa; Chordata; Craniata; Vertebrata; Euteleostomi; Mammalia; Eutheria; Euarchontoglires; Glires; Rodentia; Sciurognathi; Muroidea; Muridae; Murinae; Mus; Mus
1457	TRINITY_DN34393_c1_g9	93.0833	1.0108	0.00052241	0.00414452
2995	TRINITY_DN37568_c2_g1	76.4301	1.01076	0.00912428	0.0352617	CASP6_MOUSE^CASP6_MOUSE^Q:46-205,H:89-240^25926%ID^E:106e-06^RecName: Full=Caspase-6;^Eukaryota; Metazoa; Chordata; Craniata; Vertebrata; Euteleostomi; Mammalia; Eutheria; Euarchontoglires; Glires; Rodentia; Sciurognathi; Muroidea; Muridae; Murinae; Mus; Mus
986	TRINITY_DN36830_c0_g1	56.9688	1.01045	9.76176e-05	0.00114518	TMTC2_MOUSE^TMTC2_MOUSE^Q:6-815,H:5-811^46691%ID^E:0^RecName: Full=Transmembrane and TPR repeat-containing protein 2;^Eukaryota; Metazoa; Chordata; Craniata; Vertebrata; Euteleostomi; Mammalia; Eutheria; Euarchontoglires; Glires; Rodentia; Sciurognathi; Muroidea; Muridae; Murinae; Mus; Mus`TMTC2_MOUSE^TMTC2_MOUSE^Q:614-816,H:498-710^26267%ID^E:297e-11^RecName: Full=Transmembrane and TPR repeat-co…
1548	TRINITY_DN34588_c0_g1	93.4539	1.00999	0.000665638	0.00497643	GALT1_CAEEL^GALT1_CAEEL^Q:118-354,H:61-296^22619%ID^E:127e-07^^
2543	TRINITY_DN37952_c1_g3	3111.91	1.00885	0.00493679	0.0224604
2201	TRINITY_DN34226_c0_g1	100.419	1.00855	0.00279253	0.0146768
2691	TRINITY_DN26533_c0_g2	486.33	1.00817	0.00603125	0.0259247
577	TRINITY_DN33198_c0_g1	1521.82	1.00537	6.96076e-06	0.000139541	DPS1_HUMAN^DPS1_HUMAN^Q:215-499,H:112-203^5567%ID^E:11e-22^RecName: Full=Decaprenyl-diphosphate synthase subunit 1;^Eukaryota; Metazoa; Chordata; Craniata; Vertebrata; Euteleostomi; Mammalia; Eutheria; Euarchontoglires; Primates; Haplorrhini; Catarrhini; Hominidae; Homo
1400	TRINITY_DN33463_c0_g5	153.498	1.00465	0.000445097	0.00367877
608	TRINITY_DN37711_c1_g2	305.288	1.00459	9.53845e-06	0.000180871	ZIG8_CAEEL^ZIG8_CAEEL^Q:58-152,H:41-134^32632%ID^E:166e-06^^
2278	TRINITY_DN33078_c0_g2	2899.76	1.00432	0.00318947	0.0161952
2057	TRINITY_DN35266_c0_g1	61.2194	1.00158	0.00214639	0.0120696
1053	TRINITY_DN33353_c0_g2	66.3551	1.00093	0.000127425	0.00139979	GFRA2_CHICK^GFRA2_CHICK^Q:122-429,H:37-381^22841%ID^E:397e-07^RecName: Full=GDNF family receptor alpha-2;^Eukaryota; Metazoa; Chordata; Craniata; Vertebrata; Euteleostomi; Archelosauria; Archosauria; Dinosauria; Saurischia; Theropoda; Coelurosauria; Aves; Neognathae; Galloanserae; Galliformes; Phasianidae; Phasianinae; Gallus
88	TRINITY_DN36264_c0_g3	436.198	1.0007	5.13333e-14	6.74741e-12	INADL_MOUSE^INADL_MOUSE^Q:437-536,H:1068-1165^61%ID^E:129e-27^RecName: Full=InaD-like protein;^Eukaryota; Metazoa; Chordata; Craniata; Vertebrata; Euteleostomi; Mammalia; Eutheria; Euarchontoglires; Glires; Rodentia; Sciurognathi; Muroidea; Muridae; Murinae; Mus; Mus`INADL_MOUSE^INADL_MOUSE^Q:439-533,H:1468-1551^37895%ID^E:566e-08^RecName: Full=InaD-like protein;^Eukaryota; Metazoa; Chordata; Cra…
686	TRINITY_DN31994_c0_g1	125.379	-1.00098	1.8579e-05	0.00031327
3412	TRINITY_DN28396_c0_g1	169.497	-1.00119	0.0141656	0.0480088	CHSTB_RAT^CHSTB_RAT^Q:120-456,H:6-349^3027%ID^E:126e-35^RecName: Full=Carbohydrate sulfotransferase 11;^Eukaryota; Metazoa; Chordata; Craniata; Vertebrata; Euteleostomi; Mammalia; Eutheria; Euarchontoglires; Glires; Rodentia; Sciurognathi; Muroidea; Muridae; Murinae; Rattus
440	TRINITY_DN32493_c1_g2	1022.27	-1.00119	1.1265e-06	2.96143e-05	CFB_TACTR^CFB_TACTR^Q:1435-1776,H:280-389^36441%ID^E:94e-24^RecName: Full=Clotting factor B {ECO:0000303|PubMed:3519594};^Eukaryota; Metazoa; Ecdysozoa; Arthropoda; Chelicerata; Merostomata; Xiphosura; Limulidae; Tachypleus`CFB_TACTR^CFB_TACTR^Q:977-1321,H:157-261^31304%ID^E:94e-24^RecName: Full=Clotting factor B {ECO:0000303|PubMed:3519594};^Eukaryota; Metazoa; Ecdysozoa; Arthropoda; Chelicerata…
261	TRINITY_DN35058_c0_g1	108.642	-1.0022	1.71766e-08	7.61232e-07	PTPRD_MOUSE^PTPRD_MOUSE^Q:88-408,H:1280-1399^2562%ID^E:995e-07^RecName: Full=Receptor-type tyrosine-protein phosphatase delta;^Eukaryota; Metazoa; Chordata; Craniata; Vertebrata; Euteleostomi; Mammalia; Eutheria; Euarchontoglires; Glires; Rodentia; Sciurognathi; Muroidea; Muridae; Murinae; Mus; Mus
1357	TRINITY_DN33356_c0_g1	350.872	-1.00508	0.000406361	0.0034638
3207	TRINITY_DN31472_c3_g1	44.0611	-1.00641	0.0116654	0.0420836
1186	TRINITY_DN31816_c0_g1	998.122	-1.00909	0.00023318	0.00227419	PATH_DROME^PATH_DROME^Q:351-485,H:269-313^51111%ID^E:849e-08^^
1038	TRINITY_DN34263_c1_g2	243.194	-1.0096	0.000119484	0.00133148	CP2U1_BOVIN^CP2U1_BOVIN^Q:4-161,H:385-539^41139%ID^E:229e-34^RecName: Full=Cytochrome P450 2U1;^Eukaryota; Metazoa; Chordata; Craniata; Vertebrata; Euteleostomi; Mammalia; Eutheria; Laurasiatheria; Cetartiodactyla; Ruminantia; Pecora; Bovidae; Bovinae; Bos
808	TRINITY_DN37716_c4_g1	119.872	-1.01096	3.77022e-05	0.000539729	MND1_XENLA^MND1_XENLA^Q:4-195,H:7-205^40201%ID^E:144e-48^RecName: Full=Meiotic nuclear division protein 1 homolog;^Eukaryota; Metazoa; Chordata; Craniata; Vertebrata; Euteleostomi; Amphibia; Batrachia; Anura; Pipoidea; Pipidae; Xenopodinae; Xenopus; Xenopus
2249	TRINITY_DN35761_c0_g1	81.0117	-1.02004	0.00304914	0.0156857
2709	TRINITY_DN30680_c0_g1	50.176	-1.02019	0.00627932	0.0268018	CTR2_VESOR^CTR2_VESOR^Q:4-140,H:80-213^35971%ID^E:281e-17^RecName: Full=Chymotrypsin-2;^Eukaryota; Metazoa; Ecdysozoa; Arthropoda; Hexapoda; Insecta; Pterygota; Neoptera; Endopterygota; Hymenoptera; Apocrita; Aculeata; Vespoidea; Vespidae; Vespinae; Vespa
903	TRINITY_DN34017_c2_g3	1226.51	-1.02634	6.27104e-05	0.000802428	CTRB1_MOUSE^CTRB1_MOUSE^Q:1071-1673,H:42-227^29268%ID^E:25e-15^RecName: Full=Chymotrypsinogen B;^Eukaryota; Metazoa; Chordata; Craniata; Vertebrata; Euteleostomi; Mammalia; Eutheria; Euarchontoglires; Glires; Rodentia; Sciurognathi; Muroidea; Muridae; Murinae; Mus; Mus
1332	TRINITY_DN35115_c0_g1	51.484	-1.02759	0.000378443	0.00328637	PIGO_HUMAN^PIGO_HUMAN^Q:2-100,H:887-984^34%ID^E:209e-13^RecName: Full=GPI ethanolamine phosphate transferase 3;^Eukaryota; Metazoa; Chordata; Craniata; Vertebrata; Euteleostomi; Mammalia; Eutheria; Euarchontoglires; Primates; Haplorrhini; Catarrhini; Hominidae; Homo
1319	TRINITY_DN34920_c3_g1	1072.85	-1.0278	0.000362897	0.00318243
2775	TRINITY_DN32420_c0_g1	534.007	-1.02818	0.0068866	0.0287112	DOXA1_CAEEL^DOXA1_CAEEL^Q:49-299,H:40-299^24528%ID^E:332e-15^RecName: Full=Dual oxidase maturation factor 1 {ECO:0000312|WormBase:C06E13};^Eukaryota; Metazoa; Ecdysozoa; Nematoda; Chromadorea; Rhabditida; Rhabditoidea; Rhabditidae; Peloderinae; Caenorhabditis
1590	TRINITY_DN33159_c1_g2	119.137	-1.04102	0.000749193	0.00545	THEM6_DROME^THEM6_DROME^Q:1-148,H:60-192^44595%ID^E:255e-38^RecName: Full=Protein THEM6;^Eukaryota; Metazoa; Ecdysozoa; Arthropoda; Hexapoda; Insecta; Pterygota; Neoptera; Endopterygota; Diptera; Brachycera; Muscomorpha; Ephydroidea; Drosophilidae; Drosophila; Sophophora
410	TRINITY_DN36470_c1_g4	2459.48	-1.04129	6.05911e-07	1.70941e-05	FA20C_DROME^FA20C_DROME^Q:1-87,H:877-963^73563%ID^E:927e-41^RecName: Full=Extracellular serine/threonine protein CG31145 {ECO:0000305};^Eukaryota; Metazoa; Ecdysozoa; Arthropoda; Hexapoda; Insecta; Pterygota; Neoptera; Endopterygota; Diptera; Brachycera; Muscomorpha; Ephydroidea; Drosophilidae; Drosophila; Sophophora
500	TRINITY_DN37396_c4_g1	1141.95	-1.04733	2.71677e-06	6.28499e-05
3062	TRINITY_DN37248_c1_g2	118.799	-1.05058	0.00978263	0.0369548	BDH_HUMAN^BDH_HUMAN^Q:113-742,H:137-341^37619%ID^E:642e-45^RecName: Full=D-beta-hydroxybutyrate dehydrogenase, mitochondrial;^Eukaryota; Metazoa; Chordata; Craniata; Vertebrata; Euteleostomi; Mammalia; Eutheria; Euarchontoglires; Primates; Haplorrhini; Catarrhini; Hominidae; Homo
2243	TRINITY_DN31285_c0_g1	530.685	-1.05128	0.00303947	0.0156743	THEM6_DROME^THEM6_DROME^Q:1-107,H:60-167^65741%ID^E:124e-47^RecName: Full=Protein THEM6;^Eukaryota; Metazoa; Ecdysozoa; Arthropoda; Hexapoda; Insecta; Pterygota; Neoptera; Endopterygota; Diptera; Brachycera; Muscomorpha; Ephydroidea; Drosophilidae; Drosophila; Sophophora
2952	TRINITY_DN33389_c2_g2	1067.66	-1.05264	0.00870273	0.0341004	TRET1_BOMMO^TRET1_BOMMO^Q:14-494,H:21-503^36864%ID^E:102e-107^RecName: Full=Facilitated trehalose transporter Tret1 {ECO:0000303|PubMed:20035867};^Eukaryota; Metazoa; Ecdysozoa; Arthropoda; Hexapoda; Insecta; Pterygota; Neoptera; Endopterygota; Lepidoptera; Glossata; Ditrysia; Bombycoidea; Bombycidae; Bombycinae; Bombyx
484	TRINITY_DN31451_c0_g1	243.138	-1.07099	2.26533e-06	5.41387e-05	ENPP5_HUMAN^ENPP5_HUMAN^Q:1-178,H:193-361^33702%ID^E:414e-19^RecName: Full=Ectonucleotide pyrophosphatase/phosphodiesterase family member 5;^Eukaryota; Metazoa; Chordata; Craniata; Vertebrata; Euteleostomi; Mammalia; Eutheria; Euarchontoglires; Primates; Haplorrhini; Catarrhini; Hominidae; Homo
1943	TRINITY_DN32805_c0_g1	2823.54	-1.08272	0.00172972	0.010292	HCDH_MOUSE^HCDH_MOUSE^Q:19-211,H:27-218^57513%ID^E:182e-75^RecName: Full=Hydroxyacyl-coenzyme A dehydrogenase, mitochondrial;^Eukaryota; Metazoa; Chordata; Craniata; Vertebrata; Euteleostomi; Mammalia; Eutheria; Euarchontoglires; Glires; Rodentia; Sciurognathi; Muroidea; Muridae; Murinae; Mus; Mus
238	TRINITY_DN34714_c4_g4	80.003	-1.0897	9.29684e-09	4.53338e-07
1954	TRINITY_DN37451_c1_g3	117.663	-1.10563	0.00177256	0.0104929	UDB31_CANLF^UDB31_CANLF^Q:20-516,H:18-525^32638%ID^E:125e-77^RecName: Full=UDP-glucuronosyltransferase 2B31;^Eukaryota; Metazoa; Chordata; Craniata; Vertebrata; Euteleostomi; Mammalia; Eutheria; Laurasiatheria; Carnivora; Caniformia; Canidae; Canis
1794	TRINITY_DN37589_c0_g1	71.1646	-1.10608	0.0012273	0.00791312
2971	TRINITY_DN34945_c0_g3	81.0349	-1.11115	0.00888865	0.0346062	NRF6_CAEEL^NRF6_CAEEL^Q:34-714,H:118-821^24897%ID^E:145e-54^RecName: Full=Nose resistant to fluoxetine protein 6;^Eukaryota; Metazoa; Ecdysozoa; Nematoda; Chromadorea; Rhabditida; Rhabditoidea; Rhabditidae; Peloderinae; Caenorhabditis
639	TRINITY_DN33869_c0_g1	321.541	-1.1123	1.32495e-05	0.000239937	INSC_HUMAN^INSC_HUMAN^Q:84-171,H:223-309^38636%ID^E:455e-06^RecName: Full=Protein inscuteable homolog;^Eukaryota; Metazoa; Chordata; Craniata; Vertebrata; Euteleostomi; Mammalia; Eutheria; Euarchontoglires; Primates; Haplorrhini; Catarrhini; Hominidae; Homo
215	TRINITY_DN30271_c0_g1	148.256	-1.11969	3.04657e-09	1.63147e-07
118	TRINITY_DN35320_c0_g1	791.377	-1.12511	2.3441e-12	2.29782e-10	HEX1_CANAX^HEX1_CANAX^Q:163-305,H:99-256^25926%ID^E:653e-06^RecName: Full=Beta-hexosaminidase;^Eukaryota; Fungi; Dikarya; Ascomycota; Saccharomycotina; Saccharomycetes; Saccharomycetales; Debaryomycetaceae; Candida/Lodderomyces clade; Candida
3065	TRINITY_DN34569_c3_g1	52.5691	-1.1315	0.0098503	0.0371741
573	TRINITY_DN32614_c0_g2	4207.52	-1.13821	6.42373e-06	0.000129674	OPS1_SCHGR^OPS1_SCHGR^Q:1-122,H:74-195^72131%ID^E:148e-59^RecName: Full=Opsin-1;^Eukaryota; Metazoa; Ecdysozoa; Arthropoda; Hexapoda; Insecta; Pterygota; Neoptera; Orthopteroidea; Orthoptera; Caelifera; Acridomorpha; Acridoidea; Acrididae; Cyrtacanthacridinae; Schistocerca
729	TRINITY_DN28501_c0_g1	97.521	-1.14575	2.37687e-05	0.000376621	CLC3A_BOVIN^CLC3A_BOVIN^Q:114-554,H:55-192^28758%ID^E:208e-07^RecName: Full=C-type lectin domain family 3 member A;^Eukaryota; Metazoa; Chordata; Craniata; Vertebrata; Euteleostomi; Mammalia; Eutheria; Laurasiatheria; Cetartiodactyla; Ruminantia; Pecora; Bovidae; Bovinae; Bos
510	TRINITY_DN29672_c0_g4	124.534	-1.15161	3.07151e-06	6.96631e-05
915	TRINITY_DN34466_c0_g2	517.349	-1.15551	6.57749e-05	0.000831495	NPC2_DROME^NPC2_DROME^Q:21-153,H:16-148^41045%ID^E:39e-35^RecName: Full=Protein NPC2 homolog;^Eukaryota; Metazoa; Ecdysozoa; Arthropoda; Hexapoda; Insecta; Pterygota; Neoptera; Endopterygota; Diptera; Brachycera; Muscomorpha; Ephydroidea; Drosophilidae; Drosophila; Sophophora
2232	TRINITY_DN29828_c0_g1	934.036	-1.15705	0.00299226	0.0155012	LYS_MERLU^LYS_MERLU^Q:118-426,H:2-78^30841%ID^E:601e-06^RecName: Full=Lysozyme {ECO:0000303|Ref1};^Eukaryota; Metazoa; Lophotrochozoa; Mollusca; Bivalvia; Heteroconchia; Euheterodonta; Veneroida; Veneroidea; Veneridae; Meretrix
2104	TRINITY_DN34883_c0_g1	198.409	-1.16515	0.0023752	0.0130594	CP6A2_DROME^CP6A2_DROME^Q:1-136,H:145-284^34286%ID^E:253e-22^RecName: Full=Cytochrome P450 6a2;^Eukaryota; Metazoa; Ecdysozoa; Arthropoda; Hexapoda; Insecta; Pterygota; Neoptera; Endopterygota; Diptera; Brachycera; Muscomorpha; Ephydroidea; Drosophilidae; Drosophila; Sophophora
112	TRINITY_DN31148_c0_g4	404.543	-1.16757	1.07719e-12	1.11249e-10	SRAC1_BOVIN^SRAC1_BOVIN^Q:105-388,H:394-647^375%ID^E:159e-52^RecName: Full=Protein SERAC1;^Eukaryota; Metazoa; Chordata; Craniata; Vertebrata; Euteleostomi; Mammalia; Eutheria; Laurasiatheria; Cetartiodactyla; Ruminantia; Pecora; Bovidae; Bovinae; Bos
433	TRINITY_DN37074_c1_g1	550.632	-1.17033	9.51778e-07	2.54254e-05	DPGN_DIPMA^DPGN_DIPMA^Q:12-254,H:101-349^26966%ID^E:229e-13^RecName: Full=Serine protease inhibitor dipetalogastin;^Eukaryota; Metazoa; Ecdysozoa; Arthropoda; Hexapoda; Insecta; Pterygota; Neoptera; Paraneoptera; Hemiptera; Euhemiptera; Heteroptera; Panheteroptera; Cimicomorpha; Reduviidae; Triatominae; Dipetalogaster`DPGN_DIPMA^DPGN_DIPMA^Q:65-360,H:33-349^25%ID^E:228e-11^RecName: Full=Serine pr…
2356	TRINITY_DN33918_c0_g2	3627.35	-1.17038	0.0036906	0.0181194
1132	TRINITY_DN34293_c0_g2	62.4607	-1.173	0.000182554	0.00186538	TF29_SCHPO^TF29_SCHPO^Q:544-1436,H:373-1256^274%ID^E:472e-88^RecName: Full=Transposon Tf2-9 polyprotein;^Eukaryota; Fungi; Dikarya; Ascomycota; Taphrinomycotina; Schizosaccharomycetes; Schizosaccharomycetales; Schizosaccharomycetaceae; Schizosaccharomyces
517	TRINITY_DN37948_c1_g1	4264.98	-1.17869	3.49431e-06	7.80284e-05	ART2_YEAST^ART2_YEAST^Q:193-38,H:4-55^51923%ID^E:11e-08^RecName: Full=Putative uncharacterized protein ART2;^Eukaryota; Fungi; Dikarya; Ascomycota; Saccharomycotina; Saccharomycetes; Saccharomycetales; Saccharomycetaceae; Saccharomyces
1074	TRINITY_DN32993_c0_g2	327.719	-1.18044	0.000138296	0.00148945	4CLL7_ORYSJ^4CLL7_ORYSJ^Q:1-112,H:410-522^48673%ID^E:444e-30^RecName: Full=4-coumarate--CoA ligase-like 7;^Eukaryota; Viridiplantae; Streptophyta; Embryophyta; Tracheophyta; Spermatophyta; Magnoliophyta; Liliopsida; Poales; Poaceae; BOP clade; Oryzoideae; Oryzeae; Oryzinae; Oryza
2009	TRINITY_DN35375_c0_g2	3327.49	-1.18784	0.00196138	0.0112989	CPT2_DANRE^CPT2_DANRE^Q:125-211,H:172-200^75862%ID^E:475e-20^RecName: Full=Carnitine O-palmitoyltransferase 2, mitochondrial;^Eukaryota; Metazoa; Chordata; Craniata; Vertebrata; Euteleostomi; Actinopterygii; Neopterygii; Teleostei; Ostariophysi; Cypriniformes; Cyprinidae; Danio`CPT2_DANRE^CPT2_DANRE^Q:4-78,H:152-176^68%ID^E:475e-20^RecName: Full=Carnitine O-palmitoyltransferase 2, mitochondrial;^…
2764	TRINITY_DN32410_c0_g1	220.196	-1.18966	0.00681722	0.0285292	ASNS_CHICK^ASNS_CHICK^Q:1-553,H:1-557^55357%ID^E:0^RecName: Full=Asparagine synthetase [glutamine-hydrolyzing];^Eukaryota; Metazoa; Chordata; Craniata; Vertebrata; Euteleostomi; Archelosauria; Archosauria; Dinosauria; Saurischia; Theropoda; Coelurosauria; Aves; Neognathae; Galloanserae; Galliformes; Phasianidae; Phasianinae; Gallus
1542	TRINITY_DN35404_c0_g3	9775.97	-1.19363	0.000653757	0.00490142	THIM_HUMAN^THIM_HUMAN^Q:135-299,H:252-306^67273%ID^E:18e-19^RecName: Full=3-ketoacyl-CoA thiolase, mitochondrial;^Eukaryota; Metazoa; Chordata; Craniata; Vertebrata; Euteleostomi; Mammalia; Eutheria; Euarchontoglires; Primates; Haplorrhini; Catarrhini; Hominidae; Homo`THIM_HUMAN^THIM_HUMAN^Q:1-81,H:225-251^66667%ID^E:18e-19^RecName: Full=3-ketoacyl-CoA thiolase, mitochondrial;^Eukaryota; Metazoa;…
585	TRINITY_DN37948_c1_g2	39094.5	-1.20392	7.34617e-06	0.000145253	ART2_YEAST^ART2_YEAST^Q:1438-1292,H:13-61^59184%ID^E:504e-10^RecName: Full=Putative uncharacterized protein ART2;^Eukaryota; Fungi; Dikarya; Ascomycota; Saccharomycotina; Saccharomycetes; Saccharomycetales; Saccharomycetaceae; Saccharomyces
2814	TRINITY_DN34610_c0_g2	3567.91	-1.20628	0.00720979	0.029636
3250	TRINITY_DN36953_c0_g1	210.98	-1.2094	0.0121371	0.043197
1124	TRINITY_DN30868_c2_g2	113.818	-1.21049	0.000175724	0.00180836	SC5A8_XENTR^SC5A8_XENTR^Q:705-971,H:64-152^41573%ID^E:109e-12^RecName: Full=Sodium-coupled monocarboxylate transporter 1;^Eukaryota; Metazoa; Chordata; Craniata; Vertebrata; Euteleostomi; Amphibia; Batrachia; Anura; Pipoidea; Pipidae; Xenopodinae; Xenopus; Silurana
1592	TRINITY_DN34595_c0_g1	847.855	-1.21412	0.000750235	0.00545099	CHIT2_DROME^CHIT2_DROME^Q:20-144,H:64-188^528%ID^E:755e-45^RecName: Full=Probable chitinase 2;^Eukaryota; Metazoa; Ecdysozoa; Arthropoda; Hexapoda; Insecta; Pterygota; Neoptera; Endopterygota; Diptera; Brachycera; Muscomorpha; Ephydroidea; Drosophilidae; Drosophila; Sophophora
1669	TRINITY_DN36971_c4_g1	161.655	-1.21485	0.000898767	0.00622891	RTXE_DROME^RTXE_DROME^Q:303-578,H:433-698^3045%ID^E:149e-25^RecName: Full=Probable RNA-directed DNA polymerase from transposon X-element;^Eukaryota; Metazoa; Ecdysozoa; Arthropoda; Hexapoda; Insecta; Pterygota; Neoptera; Endopterygota; Diptera; Brachycera; Muscomorpha; Ephydroidea; Drosophilidae; Drosophila; Sophophora
3321	TRINITY_DN37202_c1_g1	1868.32	-1.21869	0.0129771	0.0451989	NUDEL_DROME^NUDEL_DROME^Q:1680-2111,H:904-1052^3949%ID^E:939e-23^RecName: Full=Serine protease nudel;^Eukaryota; Metazoa; Ecdysozoa; Arthropoda; Hexapoda; Insecta; Pterygota; Neoptera; Endopterygota; Diptera; Brachycera; Muscomorpha; Ephydroidea; Drosophilidae; Drosophila; Sophophora`NUDEL_DROME^NUDEL_DROME^Q:1704-1973,H:1728-1814^4086%ID^E:121e-08^RecName: Full=Serine protease nudel;^Eukaryota; …
3270	TRINITY_DN37591_c1_g2	6641.92	-1.21911	0.0124089	0.0438943	VIT_APIME^VIT_APIME^Q:9-154,H:610-761^30263%ID^E:423e-14^RecName: Full=Vitellogenin;^Eukaryota; Metazoa; Ecdysozoa; Arthropoda; Hexapoda; Insecta; Pterygota; Neoptera; Endopterygota; Hymenoptera; Apocrita; Aculeata; Apoidea; Apidae; Apis
3221	TRINITY_DN37013_c0_g1	1570.05	-1.22155	0.0118309	0.0424754	CMTR2_HUMAN^CMTR2_HUMAN^Q:40-391,H:55-408^38692%ID^E:2e-71^RecName: Full=Cap-specific mRNA (nucleoside-2'-O-)-methyltransferase 2;^Eukaryota; Metazoa; Chordata; Craniata; Vertebrata; Euteleostomi; Mammalia; Eutheria; Euarchontoglires; Primates; Haplorrhini; Catarrhini; Hominidae; Homo
382	TRINITY_DN37414_c3_g2	1722.02	-1.22833	2.89287e-07	8.75965e-06	FA20C_DROME^FA20C_DROME^Q:1-210,H:730-939^76667%ID^E:146e-119^RecName: Full=Extracellular serine/threonine protein CG31145 {ECO:0000305};^Eukaryota; Metazoa; Ecdysozoa; Arthropoda; Hexapoda; Insecta; Pterygota; Neoptera; Endopterygota; Diptera; Brachycera; Muscomorpha; Ephydroidea; Drosophilidae; Drosophila; Sophophora
2060	TRINITY_DN32222_c0_g1	9214.11	-1.23965	0.00216473	0.0121551	ECHB_BOVIN^ECHB_BOVIN^Q:1-114,H:398-435^76316%ID^E:851e-20^RecName: Full=Trifunctional enzyme subunit beta, mitochondrial;^Eukaryota; Metazoa; Chordata; Craniata; Vertebrata; Euteleostomi; Mammalia; Eutheria; Laurasiatheria; Cetartiodactyla; Ruminantia; Pecora; Bovidae; Bovinae; Bos`ECHB_BOVIN^ECHB_BOVIN^Q:152-253,H:431-464^61765%ID^E:851e-20^RecName: Full=Trifunctional enzyme subunit beta, mitoc…
1773	TRINITY_DN35458_c1_g1	404.36	-1.24233	0.00116046	0.00756363	IDUA_HUMAN^IDUA_HUMAN^Q:1-123,H:504-633^38168%ID^E:192e-13^RecName: Full=Alpha-L-iduronidase;^Eukaryota; Metazoa; Chordata; Craniata; Vertebrata; Euteleostomi; Mammalia; Eutheria; Euarchontoglires; Primates; Haplorrhini; Catarrhini; Hominidae; Homo
3477	TRINITY_DN37870_c1_g4	314400	-1.24801	0.0149531	0.0497447	VIT1_PERAM^VIT1_PERAM^Q:22-608,H:1307-1895^38386%ID^E:122e-99^RecName: Full=Vitellogenin-1;^Eukaryota; Metazoa; Ecdysozoa; Arthropoda; Hexapoda; Insecta; Pterygota; Neoptera; Orthopteroidea; Dictyoptera; Blattodea; Blattoidea; Blattidae; Blattinae; Periplaneta
2949	TRINITY_DN34435_c0_g2	62.5907	-1.25474	0.00866848	0.0340008
2733	TRINITY_DN30385_c0_g1	176.942	-1.25757	0.00655926	0.027761
3232	TRINITY_DN36915_c0_g1	1754.96	-1.25973	0.011964	0.0428181	SC5A8_HUMAN^SC5A8_HUMAN^Q:19-605,H:9-606^41544%ID^E:153e-150^RecName: Full=Sodium-coupled monocarboxylate transporter 1;^Eukaryota; Metazoa; Chordata; Craniata; Vertebrata; Euteleostomi; Mammalia; Eutheria; Euarchontoglires; Primates; Haplorrhini; Catarrhini; Hominidae; Homo
3009	TRINITY_DN36403_c0_g2	1992.46	-1.26862	0.00929386	0.0357269	RMD1_BOVIN^RMD1_BOVIN^Q:1-105,H:213-317^52381%ID^E:333e-34^RecName: Full=Regulator of microtubule dynamics protein 1;^Eukaryota; Metazoa; Chordata; Craniata; Vertebrata; Euteleostomi; Mammalia; Eutheria; Laurasiatheria; Cetartiodactyla; Ruminantia; Pecora; Bovidae; Bovinae; Bos
3396	TRINITY_DN35260_c0_g3	172.693	-1.27042	0.0139921	0.0476631	H1_DROME^H1_DROME^Q:20-126,H:23-118^5514%ID^E:742e-30^RecName: Full=Histone H1;^Eukaryota; Metazoa; Ecdysozoa; Arthropoda; Hexapoda; Insecta; Pterygota; Neoptera; Endopterygota; Diptera; Brachycera; Muscomorpha; Ephydroidea; Drosophilidae; Drosophila; Sophophora
2434	TRINITY_DN29540_c0_g2	1626.99	-1.27274	0.00413682	0.0196512	LSD1_DROME^LSD1_DROME^Q:101-192,H:12-102^41304%ID^E:212e-17^RecName: Full=Lipid storage droplets surface-binding protein 1;^Eukaryota; Metazoa; Ecdysozoa; Arthropoda; Hexapoda; Insecta; Pterygota; Neoptera; Endopterygota; Diptera; Brachycera; Muscomorpha; Ephydroidea; Drosophilidae; Drosophila; Sophophora
3289	TRINITY_DN34262_c0_g1	188.093	-1.27607	0.0125872	0.0442675	CLC4K_MOUSE^CLC4K_MOUSE^Q:154-272,H:210-324^312%ID^E:347e-09^RecName: Full=C-type lectin domain family 4 member K;^Eukaryota; Metazoa; Chordata; Craniata; Vertebrata; Euteleostomi; Mammalia; Eutheria; Euarchontoglires; Glires; Rodentia; Sciurognathi; Muroidea; Muridae; Murinae; Mus; Mus
1707	TRINITY_DN30196_c0_g2	70.7695	-1.27854	0.000977999	0.00663275
2612	TRINITY_DN30423_c0_g1	695.096	-1.28064	0.0054088	0.0239523	VNN1_BOVIN^VNN1_BOVIN^Q:1-136,H:373-499^28777%ID^E:481e-06^RecName: Full=Pantetheinase;^Eukaryota; Metazoa; Chordata; Craniata; Vertebrata; Euteleostomi; Mammalia; Eutheria; Laurasiatheria; Cetartiodactyla; Ruminantia; Pecora; Bovidae; Bovinae; Bos
1243	TRINITY_DN31492_c0_g4	70.8122	-1.28208	0.000283621	0.0026393	APH4_DROME^APH4_DROME^Q:16-403,H:34-434^4621%ID^E:456e-112^RecName: Full=Alkaline phosphatase 4;^Eukaryota; Metazoa; Ecdysozoa; Arthropoda; Hexapoda; Insecta; Pterygota; Neoptera; Endopterygota; Diptera; Brachycera; Muscomorpha; Ephydroidea; Drosophilidae; Drosophila; Sophophora
3159	TRINITY_DN32501_c0_g1	225.355	-1.28352	0.0111034	0.0406562	SP34_APIME^SP34_APIME^Q:1-119,H:174-296^41463%ID^E:253e-26^RecName: Full=Venom serine protease 34;^Eukaryota; Metazoa; Ecdysozoa; Arthropoda; Hexapoda; Insecta; Pterygota; Neoptera; Endopterygota; Hymenoptera; Apocrita; Aculeata; Apoidea; Apidae; Apis
3329	TRINITY_DN36466_c0_g4	1179.89	-1.28424	0.0130476	0.0453432	ITIH3_PONAB^ITIH3_PONAB^Q:34-141,H:44-152^34862%ID^E:541e-10^RecName: Full=Inter-alpha-trypsin inhibitor heavy chain H3;^Eukaryota; Metazoa; Chordata; Craniata; Vertebrata; Euteleostomi; Mammalia; Eutheria; Euarchontoglires; Primates; Haplorrhini; Catarrhini; Hominidae; Pongo
412	TRINITY_DN32902_c0_g1	554.713	-1.28832	6.17752e-07	1.73435e-05	S41A1_MOUSE^S41A1_MOUSE^Q:589-1815,H:72-482^47215%ID^E:211e-98^RecName: Full=Solute carrier family 41 member 1;^Eukaryota; Metazoa; Chordata; Craniata; Vertebrata; Euteleostomi; Mammalia; Eutheria; Euarchontoglires; Glires; Rodentia; Sciurognathi; Muroidea; Muridae; Murinae; Mus; Mus
1905	TRINITY_DN33215_c0_g1	100.252	-1.28994	0.00159412	0.00967937	CTRB1_LITVA^CTRB1_LITVA^Q:1-195,H:82-268^385%ID^E:511e-29^RecName: Full=Chymotrypsin BI;^Eukaryota; Metazoa; Ecdysozoa; Arthropoda; Crustacea; Malacostraca; Eumalacostraca; Eucarida; Decapoda; Dendrobranchiata; Penaeoidea; Penaeidae; Litopenaeus
3205	TRINITY_DN32839_c3_g4	959.457	-1.29158	0.0116401	0.0420097	TNNC1_DROME^TNNC1_DROME^Q:1-107,H:12-118^59813%ID^E:611e-42^RecName: Full=Troponin C, isoform 1;^Eukaryota; Metazoa; Ecdysozoa; Arthropoda; Hexapoda; Insecta; Pterygota; Neoptera; Endopterygota; Diptera; Brachycera; Muscomorpha; Ephydroidea; Drosophilidae; Drosophila; Sophophora`TNNC1_DROME^TNNC1_DROME^Q:2-58,H:89-145^36842%ID^E:442e-06^RecName: Full=Troponin C, isoform 1;^Eukaryota; Metazoa; Ecd…
2532	TRINITY_DN32646_c0_g1	78.7315	-1.29923	0.00488048	0.0222956	PLB1_CAVPO^PLB1_CAVPO^Q:12-278,H:716-983^41392%ID^E:74e-50^RecName: Full=Phospholipase B1, membrane-associated;^Eukaryota; Metazoa; Chordata; Craniata; Vertebrata; Euteleostomi; Mammalia; Eutheria; Euarchontoglires; Glires; Rodentia; Hystricognathi; Caviidae; Cavia`PLB1_CAVPO^PLB1_CAVPO^Q:20-278,H:375-636^41544%ID^E:823e-50^RecName: Full=Phospholipase B1, membrane-associated;^Eukaryota; Metazoa; …
3134	TRINITY_DN33448_c0_g1	334.194	-1.30181	0.0108117	0.039904
2926	TRINITY_DN34312_c1_g1	403.647	-1.30271	0.008345	0.0329893	ABCG1_HUMAN^ABCG1_HUMAN^Q:122-394,H:96-186^56044%ID^E:179e-42^RecName: Full=ATP-binding cassette sub-family G member 1;^Eukaryota; Metazoa; Chordata; Craniata; Vertebrata; Euteleostomi; Mammalia; Eutheria; Euarchontoglires; Primates; Haplorrhini; Catarrhini; Hominidae; Homo`ABCG1_HUMAN^ABCG1_HUMAN^Q:484-657,H:197-254^58621%ID^E:179e-42^RecName: Full=ATP-binding cassette sub-family G member 1;^Euk…
2654	TRINITY_DN29589_c0_g1	277.414	-1.30496	0.00575952	0.0251019	CKLF4_MOUSE^CKLF4_MOUSE^Q:22-173,H:31-179^32704%ID^E:137e-14^RecName: Full=CKLF-like MARVEL transmembrane domain-containing protein 4;^Eukaryota; Metazoa; Chordata; Craniata; Vertebrata; Euteleostomi; Mammalia; Eutheria; Euarchontoglires; Glires; Rodentia; Sciurognathi; Muroidea; Muridae; Murinae; Mus; Mus
1253	TRINITY_DN36507_c1_g1	84.7865	-1.30931	0.000294052	0.00271236	FLVC1_FELCA^FLVC1_FELCA^Q:158-310,H:434-484^52941%ID^E:154e-09^RecName: Full=Feline leukemia virus subgroup C receptor-related protein 1;^Eukaryota; Metazoa; Chordata; Craniata; Vertebrata; Euteleostomi; Mammalia; Eutheria; Laurasiatheria; Carnivora; Feliformia; Felidae; Felinae; Felis
2486	TRINITY_DN34509_c0_g1	6827.78	-1.31999	0.00454957	0.0211745
3148	TRINITY_DN33723_c0_g1	7560.71	-1.32022	0.0110028	0.0404288
2740	TRINITY_DN37146_c0_g1	385.782	-1.32172	0.00660126	0.0278675	NYNRI_MOUSE^NYNRI_MOUSE^Q:275-105,H:1479-1535^33333%ID^E:408e-06^RecName: Full=Protein NYNRIN;^Eukaryota; Metazoa; Chordata; Craniata; Vertebrata; Euteleostomi; Mammalia; Eutheria; Euarchontoglires; Glires; Rodentia; Sciurognathi; Muroidea; Muridae; Murinae; Mus; Mus
2885	TRINITY_DN30182_c0_g1	1537.03	-1.33819	0.00795746	0.0319118
2534	TRINITY_DN29997_c0_g1	3599.83	-1.35591	0.00488838	0.0223141	KCP_MOUSE^KCP_MOUSE^Q:136-336,H:666-732^37681%ID^E:433e-06^RecName: Full=Kielin/chordin-like protein;^Eukaryota; Metazoa; Chordata; Craniata; Vertebrata; Euteleostomi; Mammalia; Eutheria; Euarchontoglires; Glires; Rodentia; Sciurognathi; Muroidea; Muridae; Murinae; Mus; Mus
1695	TRINITY_DN32291_c0_g1	1017.55	-1.35773	0.000954573	0.00651824	ABHDB_DANRE^ABHDB_DANRE^Q:35-137,H:53-153^46602%ID^E:615e-25^RecName: Full=Protein ABHD11 {ECO:0000305};^Eukaryota; Metazoa; Chordata; Craniata; Vertebrata; Euteleostomi; Actinopterygii; Neopterygii; Teleostei; Ostariophysi; Cypriniformes; Cyprinidae; Danio
635	TRINITY_DN30649_c0_g1	1491.68	-1.35972	1.26249e-05	0.000230066	S35B1_DROME^S35B1_DROME^Q:1-227,H:97-324^57205%ID^E:128e-81^RecName: Full=Solute carrier family 35 member B1 homolog;^Eukaryota; Metazoa; Ecdysozoa; Arthropoda; Hexapoda; Insecta; Pterygota; Neoptera; Endopterygota; Diptera; Brachycera; Muscomorpha; Ephydroidea; Drosophilidae; Drosophila; Sophophora
14	TRINITY_DN37100_c0_g3	407.332	-1.38827	1.29136e-30	1.06694e-27	CYPR_CALVI^CYPR_CALVI^Q:17-121,H:130-233^47619%ID^E:363e-30^RecName: Full=Peptidyl-prolyl cis-trans isomerase, rhodopsin-specific isozyme;^Eukaryota; Metazoa; Ecdysozoa; Arthropoda; Hexapoda; Insecta; Pterygota; Neoptera; Endopterygota; Diptera; Brachycera; Muscomorpha; Oestroidea; Calliphoridae; Calliphorinae; Calliphora
2725	TRINITY_DN29904_c0_g1	576.474	-1.39003	0.00641824	0.0272521	MRJP1_APIME^MRJP1_APIME^Q:12-204,H:193-403^29817%ID^E:287e-17^RecName: Full=Major royal jelly protein 1;^Eukaryota; Metazoa; Ecdysozoa; Arthropoda; Hexapoda; Insecta; Pterygota; Neoptera; Endopterygota; Hymenoptera; Apocrita; Aculeata; Apoidea; Apidae; Apis
1228	TRINITY_DN35493_c1_g1	776.09	-1.39558	0.000272234	0.00256428	MAFA_DANRE^MAFA_DANRE^Q:282-375,H:196-289^54255%ID^E:726e-27^RecName: Full=Transcription factor MafA;^Eukaryota; Metazoa; Chordata; Craniata; Vertebrata; Euteleostomi; Actinopterygii; Neopterygii; Teleostei; Ostariophysi; Cypriniformes; Cyprinidae; Danio
2695	TRINITY_DN30126_c0_g1	233.7	-1.40707	0.00606968	0.0260512	KCIP4_BOVIN^KCIP4_BOVIN^Q:180-265,H:59-144^58621%ID^E:186e-26^RecName: Full=Kv channel-interacting protein 4;^Eukaryota; Metazoa; Chordata; Craniata; Vertebrata; Euteleostomi; Mammalia; Eutheria; Laurasiatheria; Cetartiodactyla; Ruminantia; Pecora; Bovidae; Bovinae; Bos
301	TRINITY_DN32241_c0_g2	60.656	-1.42193	5.15074e-08	1.97935e-06	WDR78_HUMAN^WDR78_HUMAN^Q:10-98,H:701-784^35955%ID^E:163e-10^RecName: Full=WD repeat-containing protein 78;^Eukaryota; Metazoa; Chordata; Craniata; Vertebrata; Euteleostomi; Mammalia; Eutheria; Euarchontoglires; Primates; Haplorrhini; Catarrhini; Hominidae; Homo
1733	TRINITY_DN30961_c2_g7	351.889	-1.42603	0.00107187	0.00715422
2454	TRINITY_DN34956_c1_g3	135.957	-1.43041	0.00430676	0.0203	GALT1_CAEEL^GALT1_CAEEL^Q:239-460,H:193-401^28139%ID^E:574e-11^^
182	TRINITY_DN34012_c0_g5	46.3776	-1.43097	4.16967e-10	2.65003e-08
2272	TRINITY_DN32108_c0_g3	444.227	-1.43107	0.00315923	0.0160892
2163	TRINITY_DN37591_c1_g1	6946.98	-1.43567	0.00262855	0.0140566	VIT1_PERAM^VIT1_PERAM^Q:178-549,H:1305-1698^21891%ID^E:593e-17^RecName: Full=Vitellogenin-1;^Eukaryota; Metazoa; Ecdysozoa; Arthropoda; Hexapoda; Insecta; Pterygota; Neoptera; Orthopteroidea; Dictyoptera; Blattodea; Blattoidea; Blattidae; Blattinae; Periplaneta
2570	TRINITY_DN34614_c1_g1	117.13	-1.44586	0.00511077	0.0230024	NTT1_PARGY^NTT1_PARGY^Q:9-497,H:13-496^29735%ID^E:694e-58^RecName: Full=ADP,ATP carrier protein 1;^Eukaryota; Fungi; Microsporidia; Nosematidae; Paranosema
2128	TRINITY_DN32859_c0_g1	1189.2	-1.44825	0.0024733	0.013434
809	TRINITY_DN31525_c0_g1	1155.97	-1.45555	3.78371e-05	0.000540992	CP315_DROME^CP315_DROME^Q:1-166,H:317-483^43275%ID^E:258e-40^RecName: Full=Cytochrome P450 315a1, mitochondrial;^Eukaryota; Metazoa; Ecdysozoa; Arthropoda; Hexapoda; Insecta; Pterygota; Neoptera; Endopterygota; Diptera; Brachycera; Muscomorpha; Ephydroidea; Drosophilidae; Drosophila; Sophophora
333	TRINITY_DN37570_c1_g8	43.971	-1.46383	1.00614e-07	3.49299e-06
2325	TRINITY_DN32062_c0_g4	21.4749	-1.47067	0.00347453	0.017286
2456	TRINITY_DN36671_c1_g2	203.658	-1.47154	0.00432507	0.0203736	A4GAT_MOUSE^A4GAT_MOUSE^Q:63-216,H:85-236^29677%ID^E:265e-13^RecName: Full=Lactosylceramide 4-alpha-galactosyltransferase;^Eukaryota; Metazoa; Chordata; Craniata; Vertebrata; Euteleostomi; Mammalia; Eutheria; Euarchontoglires; Glires; Rodentia; Sciurognathi; Muroidea; Muridae; Murinae; Mus; Mus
2075	TRINITY_DN32241_c0_g3	81.7106	-1.47876	0.00223356	0.0124449
2016	TRINITY_DN37603_c1_g1	3356.39	-1.48103	0.0019821	0.011374	AT7L2_HUMAN^AT7L2_HUMAN^Q:6-248,H:20-286^275%ID^E:542e-15^RecName: Full=Ataxin-7-like protein 2;^Eukaryota; Metazoa; Chordata; Craniata; Vertebrata; Euteleostomi; Mammalia; Eutheria; Euarchontoglires; Primates; Haplorrhini; Catarrhini; Hominidae; Homo
298	TRINITY_DN31608_c0_g2	66.2428	-1.48119	4.77646e-08	1.85569e-06	BTBD3_CALJA^BTBD3_CALJA^Q:43-279,H:121-349^28163%ID^E:295e-09^RecName: Full=BTB/POZ domain-containing protein 3;^Eukaryota; Metazoa; Chordata; Craniata; Vertebrata; Euteleostomi; Mammalia; Eutheria; Euarchontoglires; Primates; Haplorrhini; Platyrrhini; Cebidae; Callitrichinae; Callithrix
2360	TRINITY_DN32839_c3_g3	219.727	-1.48995	0.00371703	0.0182197	TNNC1_DROME^TNNC1_DROME^Q:2-103,H:3-103^64706%ID^E:265e-40^RecName: Full=Troponin C, isoform 1;^Eukaryota; Metazoa; Ecdysozoa; Arthropoda; Hexapoda; Insecta; Pterygota; Neoptera; Endopterygota; Diptera; Brachycera; Muscomorpha; Ephydroidea; Drosophilidae; Drosophila; Sophophora`TNNC1_DROME^TNNC1_DROME^Q:12-68,H:89-145^38596%ID^E:147e-06^RecName: Full=Troponin C, isoform 1;^Eukaryota; Metazoa; Ecd…
226	TRINITY_DN32008_c1_g1	18210.3	-1.49433	4.26124e-09	2.18522e-07	ART2_YEAST^ART2_YEAST^Q:184-11,H:4-61^55172%ID^E:72e-15^RecName: Full=Putative uncharacterized protein ART2;^Eukaryota; Fungi; Dikarya; Ascomycota; Saccharomycotina; Saccharomycetes; Saccharomycetales; Saccharomycetaceae; Saccharomyces
227	TRINITY_DN34177_c0_g1	2161.73	-1.49855	4.4495e-09	2.26729e-07	TAR1_YEAST^TAR1_YEAST^Q:323-189,H:54-99^6087%ID^E:562e-07^RecName: Full=Protein TAR1;^Eukaryota; Fungi; Dikarya; Ascomycota; Saccharomycotina; Saccharomycetes; Saccharomycetales; Saccharomycetaceae; Saccharomyces
2010	TRINITY_DN34672_c0_g1	235.674	-1.50813	0.00196357	0.0112998	KCP_MOUSE^KCP_MOUSE^Q:155-291,H:135-249^35%ID^E:509e-06^RecName: Full=Kielin/chordin-like protein;^Eukaryota; Metazoa; Chordata; Craniata; Vertebrata; Euteleostomi; Mammalia; Eutheria; Euarchontoglires; Glires; Rodentia; Sciurognathi; Muroidea; Muridae; Murinae; Mus; Mus
2211	TRINITY_DN35144_c0_g1	347.705	-1.51327	0.00289198	0.0151296	IGDB1_CAEEL^IGDB1_CAEEL^Q:39-846,H:238-1012^21714%ID^E:728e-33^RecName: Full=Ig-like and fibronectin type-III domain-containing protein 1 {ECO:0000305};^Eukaryota; Metazoa; Ecdysozoa; Nematoda; Chromadorea; Rhabditida; Rhabditoidea; Rhabditidae; Peloderinae; Caenorhabditis`IGDB1_CAEEL^IGDB1_CAEEL^Q:582-747,H:20-178^26786%ID^E:157e-11^RecName: Full=Ig-like and fibronectin type-III domain-containin…
2182	TRINITY_DN28442_c0_g1	69.3671	-1.51405	0.00269053	0.0142628	HS3S4_HUMAN^HS3S4_HUMAN^Q:1-204,H:248-452^42029%ID^E:45e-54^RecName: Full=Heparan sulfate glucosamine 3-O-sulfotransferase 4;^Eukaryota; Metazoa; Chordata; Craniata; Vertebrata; Euteleostomi; Mammalia; Eutheria; Euarchontoglires; Primates; Haplorrhini; Catarrhini; Hominidae; Homo
2138	TRINITY_DN32628_c1_g3	47.0387	-1.51597	0.00252951	0.0136851	INHBA_SHEEP^INHBA_SHEEP^Q:18-370,H:8-424^26512%ID^E:101e-29^RecName: Full=Inhibin beta A chain;^Eukaryota; Metazoa; Chordata; Craniata; Vertebrata; Euteleostomi; Mammalia; Eutheria; Laurasiatheria; Cetartiodactyla; Ruminantia; Pecora; Bovidae; Caprinae; Ovis
867	TRINITY_DN36964_c0_g1	4352.57	-1.54293	5.40064e-05	0.000720522	GRID1_RAT^GRID1_RAT^Q:111-396,H:513-802^19388%ID^E:383e-06^RecName: Full=Glutamate receptor ionotropic, delta-1;^Eukaryota; Metazoa; Chordata; Craniata; Vertebrata; Euteleostomi; Mammalia; Eutheria; Euarchontoglires; Glires; Rodentia; Sciurognathi; Muroidea; Muridae; Murinae; Rattus
271	TRINITY_DN37929_c0_g1	53.6326	-1.54507	2.37907e-08	1.01545e-06
2076	TRINITY_DN29386_c0_g2	62.2247	-1.55419	0.00223332	0.0124449	YELL_DROER^YELL_DROER^Q:5-376,H:7-391^23291%ID^E:595e-31^RecName: Full=Protein yellow;^Eukaryota; Metazoa; Ecdysozoa; Arthropoda; Hexapoda; Insecta; Pterygota; Neoptera; Endopterygota; Diptera; Brachycera; Muscomorpha; Ephydroidea; Drosophilidae; Drosophila; Sophophora
144	TRINITY_DN32767_c1_g1	183.065	-1.56737	3.79212e-11	3.04607e-09	HMT2_ARATH^HMT2_ARATH^Q:5-196,H:21-214^42929%ID^E:868e-42^RecName: Full=Homocysteine S-methyltransferase 2;^Eukaryota; Viridiplantae; Streptophyta; Embryophyta; Tracheophyta; Spermatophyta; Magnoliophyta; eudicotyledons; Gunneridae; Pentapetalae; rosids; malvids; Brassicales; Brassicaceae; Camelineae; Arabidopsis
1904	TRINITY_DN33247_c1_g1	1112.7	-1.58567	0.00158992	0.00965895	PDXH_CUPNH^PDXH_CUPNH^Q:1539-2006,H:56-199^29487%ID^E:337e-15^RecName: Full=Pyridoxine/pyridoxamine 5'-phosphate oxidase {ECO:0000255|HAMAP-Rule:MF_01629};^Bacteria; Proteobacteria; Betaproteobacteria; Burkholderiales; Burkholderiaceae; Cupriavidus
2071	TRINITY_DN29651_c0_g1	45.4656	-1.58681	0.00221619	0.0123779	PAR15_HUMAN^PAR15_HUMAN^Q:149-327,H:482-677^30%ID^E:205e-13^RecName: Full=Poly [ADP-ribose] polymerase 15;^Eukaryota; Metazoa; Chordata; Craniata; Vertebrata; Euteleostomi; Mammalia; Eutheria; Euarchontoglires; Primates; Haplorrhini; Catarrhini; Hominidae; Homo
1892	TRINITY_DN31729_c0_g1	184.28	-1.60125	0.00154517	0.00944659	FOXL2_MOUSE^FOXL2_MOUSE^Q:44-176,H:1-139^60993%ID^E:25e-48^RecName: Full=Forkhead box protein L2;^Eukaryota; Metazoa; Chordata; Craniata; Vertebrata; Euteleostomi; Mammalia; Eutheria; Euarchontoglires; Glires; Rodentia; Sciurognathi; Muroidea; Muridae; Murinae; Mus; Mus
2005	TRINITY_DN36043_c0_g1	515.704	-1.60365	0.00195646	0.011287
1501	TRINITY_DN36799_c0_g1	1389.52	-1.62124	0.000594776	0.00458346	EST1E_MOUSE^EST1E_MOUSE^Q:1-348,H:5-354^36066%ID^E:167e-59^RecName: Full=Carboxylesterase 1E;^Eukaryota; Metazoa; Chordata; Craniata; Vertebrata; Euteleostomi; Mammalia; Eutheria; Euarchontoglires; Glires; Rodentia; Sciurognathi; Muroidea; Muridae; Murinae; Mus; Mus
938	TRINITY_DN32082_c0_g1	484.073	-1.6363	7.44692e-05	0.000918322	PICO_DROAN^PICO_DROAN^Q:1-208,H:254-464^32227%ID^E:473e-35^RecName: Full=Putative inorganic phosphate cotransporter;^Eukaryota; Metazoa; Ecdysozoa; Arthropoda; Hexapoda; Insecta; Pterygota; Neoptera; Endopterygota; Diptera; Brachycera; Muscomorpha; Ephydroidea; Drosophilidae; Drosophila; Sophophora
1862	TRINITY_DN36909_c0_g1	494.94	-1.65295	0.00145444	0.00903988	NRF6_CAEEL^NRF6_CAEEL^Q:295-471,H:153-211^35593%ID^E:536e-06^RecName: Full=Nose resistant to fluoxetine protein 6;^Eukaryota; Metazoa; Ecdysozoa; Nematoda; Chromadorea; Rhabditida; Rhabditoidea; Rhabditidae; Peloderinae; Caenorhabditis
1727	TRINITY_DN27928_c0_g1	212.65	-1.67137	0.00105203	0.00704625
1356	TRINITY_DN31039_c1_g2	185.432	-1.67733	0.000405692	0.00346065	DPEH1_SCHPO^DPEH1_SCHPO^Q:271-327,H:350-368^73684%ID^E:216e-06^RecName: Full=Uncharacterized dipeptidase C3A1110c;^Eukaryota; Fungi; Dikarya; Ascomycota; Taphrinomycotina; Schizosaccharomycetes; Schizosaccharomycetales; Schizosaccharomycetaceae; Schizosaccharomyces`DPEH1_SCHPO^DPEH1_SCHPO^Q:129-203,H:322-347^46154%ID^E:216e-06^RecName: Full=Uncharacterized dipeptidase C3A1110c;^Eukaryota; Fungi; …
1732	TRINITY_DN31063_c0_g1	279.71	-1.68	0.00106305	0.00709945	ELOV4_MACMU^ELOV4_MACMU^Q:1-282,H:12-313^48344%ID^E:306e-101^RecName: Full=Elongation of very long chain fatty acids protein 4 {ECO:0000255|HAMAP-Rule:MF_03204, ECO:0000305};^Eukaryota; Metazoa; Chordata; Craniata; Vertebrata; Euteleostomi; Mammalia; Eutheria; Euarchontoglires; Primates; Haplorrhini; Catarrhini; Cercopithecidae; Cercopithecinae; Macaca
1651	TRINITY_DN31619_c0_g1	633.014	-1.68792	0.000858082	0.00601177	SERA_BOVIN^SERA_BOVIN^Q:258-371,H:169-206^60526%ID^E:303e-10^RecName: Full=D-3-phosphoglycerate dehydrogenase;^Eukaryota; Metazoa; Chordata; Craniata; Vertebrata; Euteleostomi; Mammalia; Eutheria; Laurasiatheria; Cetartiodactyla; Ruminantia; Pecora; Bovidae; Bovinae; Bos
366	TRINITY_DN36590_c0_g1	1388.53	-1.69495	1.76741e-07	5.58571e-06	APH4_DROME^APH4_DROME^Q:23-144,H:133-249^57377%ID^E:251e-40^RecName: Full=Alkaline phosphatase 4;^Eukaryota; Metazoa; Ecdysozoa; Arthropoda; Hexapoda; Insecta; Pterygota; Neoptera; Endopterygota; Diptera; Brachycera; Muscomorpha; Ephydroidea; Drosophilidae; Drosophila; Sophophora
875	TRINITY_DN32904_c0_g1	1603.46	-1.70587	5.54614e-05	0.000733168	RPB2_DROME^RPB2_DROME^Q:2375-2301,H:1151-1175^100%ID^E:6e-06^RecName: Full=DNA-directed RNA polymerase II subunit RPB2;^Eukaryota; Metazoa; Ecdysozoa; Arthropoda; Hexapoda; Insecta; Pterygota; Neoptera; Endopterygota; Diptera; Brachycera; Muscomorpha; Ephydroidea; Drosophilidae; Drosophila; Sophophora
1386	TRINITY_DN32463_c0_g2	55.9464	-1.78701	0.000433035	0.00361393	ALG11_PONAB^ALG11_PONAB^Q:3-95,H:390-483^37234%ID^E:147e-13^RecName: Full=GDP-Man:Man(3)GlcNAc(2)-PP-Dol alpha-1,2-mannosyltransferase;^Eukaryota; Metazoa; Chordata; Craniata; Vertebrata; Euteleostomi; Mammalia; Eutheria; Euarchontoglires; Primates; Haplorrhini; Catarrhini; Hominidae; Pongo
653	TRINITY_DN37769_c2_g1	290.098	-1.79884	1.44093e-05	0.000255241	ELOV7_HUMAN^ELOV7_HUMAN^Q:53-267,H:2-216^47727%ID^E:229e-59^RecName: Full=Elongation of very long chain fatty acids protein 7 {ECO:0000255|HAMAP-Rule:MF_03207, ECO:0000305};^Eukaryota; Metazoa; Chordata; Craniata; Vertebrata; Euteleostomi; Mammalia; Eutheria; Euarchontoglires; Primates; Haplorrhini; Catarrhini; Hominidae; Homo
398	TRINITY_DN37951_c1_g1	122.803	-1.83025	4.75191e-07	1.38104e-05
119	TRINITY_DN37948_c0_g2	12452.1	-1.83175	2.6663e-12	2.59169e-10
139	TRINITY_DN35648_c0_g1	710.782	-1.84283	2.52166e-11	2.09842e-09	NPC1_PIG^NPC1_PIG^Q:1-128,H:1137-1264^67188%ID^E:531e-51^RecName: Full=Niemann-Pick C1 protein;^Eukaryota; Metazoa; Chordata; Craniata; Vertebrata; Euteleostomi; Mammalia; Eutheria; Laurasiatheria; Cetartiodactyla; Suina; Suidae; Sus
1198	TRINITY_DN32712_c0_g1	89.8673	-1.90495	0.000243147	0.00234573	B4GA1_DANRE^B4GA1_DANRE^Q:25-403,H:46-428^24691%ID^E:185e-16^RecName: Full=Beta-1,4-glucuronyltransferase 1 {ECO:0000250|UniProtKB:O43505};^Eukaryota; Metazoa; Chordata; Craniata; Vertebrata; Euteleostomi; Actinopterygii; Neopterygii; Teleostei; Ostariophysi; Cypriniformes; Cyprinidae; Danio
1112	TRINITY_DN34246_c0_g1	184.635	-1.90819	0.000165314	0.0017196
265	TRINITY_DN34066_c3_g1	38.9492	-1.923	1.78149e-08	7.77603e-07
630	TRINITY_DN36129_c0_g2	56.4852	-1.93875	1.21243e-05	0.000222606	CCD40_DANRE^CCD40_DANRE^Q:83-550,H:74-541^23222%ID^E:277e-16^RecName: Full=Coiled-coil domain-containing protein 40 {ECO:0000305};^Eukaryota; Metazoa; Chordata; Craniata; Vertebrata; Euteleostomi; Actinopterygii; Neopterygii; Teleostei; Ostariophysi; Cypriniformes; Cyprinidae; Danio
98	TRINITY_DN34050_c1_g1	13962	-1.9421	1.63398e-13	1.9286e-11	TAR1_KLULA^TAR1_KLULA^Q:341-147,H:28-93^40909%ID^E:252e-07^RecName: Full=Protein TAR1;^Eukaryota; Fungi; Dikarya; Ascomycota; Saccharomycotina; Saccharomycetes; Saccharomycetales; Saccharomycetaceae; Kluyveromyces
199	TRINITY_DN35629_c1_g5	36.6935	-2.03849	1.02449e-09	5.95494e-08
32	TRINITY_DN32070_c0_g2	239.5	-2.11953	2.80669e-23	1.01453e-20
66	TRINITY_DN35465_c0_g2	68.7433	-2.12328	3.67951e-16	6.52849e-14
110	TRINITY_DN29720_c0_g1	226.393	-2.25217	6.75507e-13	7.10326e-11	PLC2_CAEEL^PLC2_CAEEL^Q:1-111,H:171-207^59459%ID^E:497e-11^RecName: Full=Putative 1-acyl-sn-glycerol-3-phosphate acyltransferase acl-2;^Eukaryota; Metazoa; Ecdysozoa; Nematoda; Chromadorea; Rhabditida; Rhabditoidea; Rhabditidae; Peloderinae; Caenorhabditis`PLC2_CAEEL^PLC2_CAEEL^Q:167-334,H:209-265^40351%ID^E:497e-11^RecName: Full=Putative 1-acyl-sn-glycerol-3-phosphate acyltransferase acl-2;^Euka…
245	TRINITY_DN32997_c1_g1	2098.17	-2.29108	1.13059e-08	5.33775e-07	C15A1_DIPPU^C15A1_DIPPU^Q:1-371,H:127-493^31565%ID^E:354e-61^RecName: Full=Methyl farnesoate epoxidase {ECO:0000305};^Eukaryota; Metazoa; Ecdysozoa; Arthropoda; Hexapoda; Insecta; Pterygota; Neoptera; Orthopteroidea; Dictyoptera; Blattodea; Blaberoidea; Blaberidae; Diplopterinae; Diploptera
42	TRINITY_DN36433_c0_g2	378.149	-2.38585	1.13358e-20	3.12193e-18	TENA_DROME^TENA_DROME^Q:141-351,H:612-803^2618%ID^E:101e-09^RecName: Full=Teneurin-a;^Eukaryota; Metazoa; Ecdysozoa; Arthropoda; Hexapoda; Insecta; Pterygota; Neoptera; Endopterygota; Diptera; Brachycera; Muscomorpha; Ephydroidea; Drosophilidae; Drosophila; Sophophora`TENA_DROME^TENA_DROME^Q:151-351,H:563-746^25234%ID^E:855e-07^RecName: Full=Teneurin-a;^Eukaryota; Metazoa; Ecdysozoa; Arthropoda; …
152	TRINITY_DN30858_c0_g3	39.847	-3.0598	7.27637e-11	5.53722e-09	B3GN7_MOUSE^B3GN7_MOUSE^Q:1-164,H:218-387^26901%ID^E:724e-14^RecName: Full=UDP-GlcNAc:betaGal beta-1,3-N-acetylglucosaminyltransferase 7;^Eukaryota; Metazoa; Chordata; Craniata; Vertebrata; Euteleostomi; Mammalia; Eutheria; Euarchontoglires; Glires; Rodentia; Sciurognathi; Muroidea; Muridae; Murinae; Mus; Mus
13	TRINITY_DN28734_c0_g1	215.983	-3.38379	4.98481e-31	4.43533e-28	GRM4_RAT^GRM4_RAT^Q:44-380,H:46-439^20707%ID^E:709e-06^RecName: Full=Metabotropic glutamate receptor 4;^Eukaryota; Metazoa; Chordata; Craniata; Vertebrata; Euteleostomi; Mammalia; Eutheria; Euarchontoglires; Glires; Rodentia; Sciurognathi; Muroidea; Muridae; Murinae; Rattus
6	TRINITY_DN30070_c0_g2	331.131	-4.58752	5.24777e-44	1.01168e-40
